# Supplementary material for: Crystal structures of 2-amino-4,4,7,7-tetra­methyl-4,5,6,7-tetra­hydro-1,3-benzo­thia­zol-3-ium benzoate and 2-amino-4,4,7,7-tetra­methyl-4,5,6,7-tetra­hydro-1,3-benzo­thia­zol-3-ium picrate
Source: Acta Crystallogr E Crystallogr Commun. 2017 Aug 8;73(Pt 9):1320–5. doi: 10.1107/S2056989017011446 (PMC5588571; doi:10.1107/S2056989017011446)
Supplement: Supplementary file 1 [file e-73-01320-sup1.cif]

##############################################################################
#                                                                            #
# This CIF contains the data in a paper accepted for publication in          #
# Acta Crystallographica Section E. It conforms to the requirements of       #
# Notes for Authors for Acta Crystallographica Section E, and has been       #
# peer reviewed under the auspices of the IUCr Commission on Journals.       #
#                                                                            #
# Full details of the Crystallographic Information File format               #
# are given in the paper "The Crystallographic Information File (CIF):       #
# a New Standard Archive File for Crystallography" by S. R. Hall, F. H.      #
# Allen and I. D. Brown [Acta Cryst. (1991), A47, 655-685].                  #
#                                                                            #
# The current version of the core CIF dictionary is obtainable from          #
# ftp://ftp.iucr.org/pub/cif_core.dic.                                       #
#                                                                            #
# Software is freely available for graphical display of the structure(s)     #
# in this CIF. For information consult the CIF software page                 #
# http://www.iucr.org/resources/cif/software.                                #
#                                                                            #
# This file may be used for bona fide research purposes within the           #
# scientific community so long as proper attribution is given to the journal # 
# article from which it was obtained.                                        #
#                                                                            #
##############################################################################
data_global
_audit_creation_method     'from SHELXL-2014'
_journal_date_recd_electronic     2017-07-27
_journal_date_accepted     2017-08-03
_journal_name_full     'Acta Crystallographica, Section E'
_journal_year     2017
_journal_volume     73
_journal_issue      9
_journal_page_first     1320
_journal_page_last     1325
_journal_paper_category     GO
_journal_paper_doi     10.1107/S2056989017011446
_journal_coeditor_code     LH5849
_publ_contact_author_name
;
Professor H.S. Yathirajan
;
_publ_contact_author_address
;
Department of Studies in Chemistry, University of Mysore,
Manasagangotri, Mysuru-570 006, India
;
_publ_contact_author_email     'yathirajan@hotmail.com'
_publ_contact_author_fax     ?
_publ_contact_author_phone     ?
_publ_section_title
;
Crystal structures of
2-amino-4,4,7,7-tetramethyl-4,5,6,7-tetrahydro-1,3-benzothiazol-3-ium benzoate
and 2-amino-4,4,7,7-tetramethyl-4,5,6,7-tetrahydro-1,3-benzothiazol-3-ium
picrate
;
loop_
    _publ_author_name
    _publ_author_footnote
    _publ_author_address
    'Sagar, Belakavadi K.' .
;  Department of Studies in Chemistry,
University of Mysore,
Manasagangotri, Mysuru 570 006,
India
;
    'Girisha, Marisiddaiah' .
;  Department of Studies in Chemistry,
University of Mysore,
Manasagangotri, Mysuru 570 006,
India
;
    'Yathirajan, Hemmige S.' .
;  Department of Studies in Chemistry,
University of Mysore,
Manasagangotri, Mysuru 570 006,
India
;
    'Rathore, Ravindranath S.' .
; Centre for Biological Sciences (Bioinformatics),
  School of Earth, Biological and Environmental Sciences
  Central University of South Bihar,
  Patna 800 014,
  India
;
    'Glidewell, Christopher' .
;    School of Chemistry, University of St Andrews,
     St Andrews, Fife KY16 9ST, Scotland
;
_publ_section_synopsis
;
In each of the title compounds, the cation is conformationally chiral,
exhibiting conformational disorder, while two of the nitro groups in the
picrate anion also exhibit disorder. In the benzoate salt, the ions are linked
into a chain of rings by N---H...O hydrogen bonds, whole in the picrate salt,
the hydrogen-bonded four-ion aggregate contains four different types of ring.
;
data_I
_database_code_depnum_ccdc_archive 'CCDC 1566445'
_audit_creation_method     SHELXL-2014
_chemical_name_systematic
;\
2-Amino-4,4,7,7-tetramethyl-4,5,6,7-tetrahydro-1,3-\
benzothiazol-3-ium benzoate
;
_chemical_name_common     ?
_chemical_formula_moiety     'C11 H19 N2 S +, C7 H5 O2 -'
_chemical_formula_sum     'C18 H24 N2 O2 S'
_chemical_formula_iupac     'C11 H19 N2 S +, C7 H5 O2 -'
_chemical_formula_weight     332.45
_chemical_melting_point     ?
_shelx_space_group_comment
;
The symmetry employed for this shelxl refinement is uniquely defined
by the following loop, which should always be used as a source of
symmetry information in preference to the above space-group names.
They are only intended as comments.
;
_space_group_crystal_system     monoclinic
_space_group_name_H-M_alt     'C c'
_space_group_name_Hall     'C -2yc'
loop_
    _space_group_symop_operation_xyz
    'x, y, z'
    'x, -y, z+1/2'
    'x+1/2, y+1/2, z'
    'x+1/2, -y+1/2, z+1/2'
_cell_length_a     10.6089(3)
_cell_length_b     22.7141(5)
_cell_length_c     8.8959(2)
_cell_angle_alpha     90
_cell_angle_beta     122.2110(10)
_cell_angle_gamma     90
_cell_volume     1813.73(8)
_cell_formula_units_Z     4
_cell_measurement_reflns_used     3210
_cell_measurement_theta_min     7.655
_cell_measurement_theta_max     72.521
_cell_measurement_temperature     296(2)
_exptl_crystal_description     block
_exptl_crystal_colour     colourless
_exptl_crystal_size_max     0.200
_exptl_crystal_size_mid     0.200
_exptl_crystal_size_min     0.120
_exptl_crystal_density_diffrn     1.217
_exptl_crystal_density_meas     ?
_exptl_crystal_density_method     ?
_exptl_crystal_F_000     712
_exptl_absorpt_coefficient_mu     1.667
_exptl_absorpt_correction_type     multi-scan
_exptl_absorpt_process_details
;
(SADABS; Bruker, 2012)
;
_shelx_estimated_absorpt_T_min     0.732
_shelx_estimated_absorpt_T_max     0.825
_exptl_absorpt_correction_T_min     0.796
_exptl_absorpt_correction_T_max     0.819
_exptl_special_details
;
;
_diffrn_ambient_temperature     296(2)
_diffrn_radiation_type     CuK\a
_diffrn_radiation_wavelength     1.54178
_diffrn_measurement_device_type     'Bruker Kappa APEXII'
_diffrn_measurement_method     '\f and \w scans'
_diffrn_detector_area_resol_mean     ?
_diffrn_reflns_number     12953
_diffrn_reflns_av_R_equivalents     0.0281
_diffrn_reflns_theta_min     7.655
_diffrn_reflns_theta_max     72.521
_diffrn_reflns_theta_full     67.679
_diffrn_measured_fraction_theta_max     0.983
_diffrn_measured_fraction_theta_full     0.985
_diffrn_reflns_limit_h_min     -12
_diffrn_reflns_limit_h_max     13
_diffrn_reflns_limit_k_min     -28
_diffrn_reflns_limit_k_max     28
_diffrn_reflns_limit_l_min     -10
_diffrn_reflns_limit_l_max     11
_diffrn_standards_number     0
_diffrn_standards_interval_count     0
_diffrn_standards_interval_time     0
_diffrn_standards_decay_%     0
_refine_special_details     ?
_reflns_number_total     3209
_reflns_number_gt     3138
_reflns_threshold_expression     'I > 2\s(I)'
_refine_ls_structure_factor_coef     Fsqd
_refine_ls_matrix_type     full
_refine_ls_R_factor_all     0.0285
_refine_ls_R_factor_gt     0.0276
_refine_ls_wR_factor_gt     0.0714
_refine_ls_wR_factor_ref     0.0722
_refine_ls_goodness_of_fit_ref     1.051
_refine_ls_restrained_S_all     1.046
_refine_ls_number_reflns     3209
_refine_ls_number_parameters     260
_refine_ls_number_restraints     42
_refine_ls_hydrogen_treatment     constr
_refine_ls_weighting_scheme     calc
_refine_ls_weighting_details
              'w=1/[\s^2^(Fo^2^)+(0.0350P)^2^+0.3018P] where P=(Fo^2^+2Fc^2^)/3'
_atom_sites_solution_hydrogens     geom
_atom_sites_solution_primary     ?
_atom_sites_solution_secondary     ?
_refine_ls_shift/su_max     0.000
_refine_ls_shift/su_mean     0.000
_refine_diff_density_max     0.144
_refine_diff_density_min     -0.100
_refine_ls_extinction_method     SHELXL
_refine_ls_extinction_coef     0.0076(13)
_refine_ls_extinction_expression
                                  'Fc^*^=kFc[1+0.001xFc^2^\l^3^/sin(2\q)]^-1/4^'
_refine_ls_abs_structure_details
;
Flack <i>x</i> determined using 1373 quotients
[(<i>I</i>^+^)-(<i>I</i>^-^)]/[(<i>I</i>^+^)+(<i>I</i>^-^)]
(Parsons <i>et al.</i>,  2013)
;
_refine_ls_abs_structure_Flack     0.061(7)
loop_
    _atom_type_symbol
    _atom_type_description
    _atom_type_scat_dispersion_real
    _atom_type_scat_dispersion_imag
    _atom_type_scat_source
    'C' 'C' 0.0181 0.0091
                         'International Tables Vol C Tables 4.2.6.8 and 6.1.1.4'
    'H' 'H' 0.0000 0.0000
                         'International Tables Vol C Tables 4.2.6.8 and 6.1.1.4'
    'N' 'N' 0.0311 0.0180
                         'International Tables Vol C Tables 4.2.6.8 and 6.1.1.4'
    'O' 'O' 0.0492 0.0322
                         'International Tables Vol C Tables 4.2.6.8 and 6.1.1.4'
    'S' 'S' 0.3331 0.5567
                         'International Tables Vol C Tables 4.2.6.8 and 6.1.1.4'
_computing_data_collection
;
APEX2 (Bruker, 2012)
;
_computing_cell_refinement
;
APEX2 (Bruker, 2012)
;
_computing_data_reduction
;
SAINT-Plus (Bruker, 2012)
;
_computing_structure_solution
;
SHELXS86 (Sheldrick, 2008)
;
_computing_structure_refinement
;
SHELXL2014 (Sheldrick, 2015)
;
_computing_molecular_graphics
;
PLATON (Spek, 2009)
;
_computing_publication_material     'SHELXL2014 and PLATON'
loop_
    _atom_site_type_symbol
    _atom_site_label
    _atom_site_fract_x
    _atom_site_fract_y
    _atom_site_fract_z
    _atom_site_U_iso_or_equiv
    _atom_site_adp_type
    _atom_site_calc_flag
    _atom_site_occupancy
    _atom_site_disorder_assembly
    _atom_site_disorder_group
    S S11 0.4896(6) 0.4724(3) 0.9010(5) 0.0475(7) Uani d 0.721(5) A -1
    C C12 0.397(2) 0.4487(11) 0.6831(14) 0.0401(6) Uani d 0.721(5) A -1
    N N13 0.4673(17) 0.4048(8) 0.6615(8) 0.0420(9) Uani d 0.721(5) A -1
    H H13 0.4313 0.3863 0.5626 0.050 Uiso calc 0.721(5) A -1
    C C13A 0.6050(6) 0.3910(3) 0.8127(5) 0.0386(11) Uani d 0.721(5) A -1
    C C14 0.7022(5) 0.34297(18) 0.8119(5) 0.0483(9) Uani d 0.721(5) A -1
    C C15 0.8542(5) 0.3483(2) 0.9885(5) 0.0665(11) Uani d 0.721(5) A -1
    H H15A 0.9108 0.3126 1.0059 0.080 Uiso calc 0.721(5) A -1
    H H15B 0.9089 0.3808 0.9791 0.080 Uiso calc 0.721(5) A -1
    C C16 0.8442(6) 0.35787(19) 1.1501(5) 0.0700(12) Uani d 0.721(5) A -1
    H H16A 0.9443 0.3586 1.2549 0.084 Uiso calc 0.721(5) A -1
    H H16B 0.7925 0.3247 1.1619 0.084 Uiso calc 0.721(5) A -1
    C C17 0.7639(5) 0.4147(2) 1.1447(5) 0.0534(6) Uani d 0.721(5) A -1
    C C17A 0.6315(6) 0.4208(3) 0.9579(6) 0.0427(5) Uani d 0.721(5) A -1
    N N12 0.2707(7) 0.4723(4) 0.5525(10) 0.0471(15) Uani d 0.721(5) A -1
    H H12A 0.2303 0.4590 0.4460 0.057 Uiso calc 0.721(5) A -1
    H H12B 0.2296 0.5009 0.5744 0.057 Uiso calc 0.721(5) A -1
    C C141 0.6274(8) 0.2830(2) 0.7895(8) 0.0755(16) Uani d 0.721(5) A -1
    H H14A 0.6909 0.2523 0.7921 0.113 Uiso calc 0.721(5) A -1
    H H14B 0.5338 0.2820 0.6778 0.113 Uiso calc 0.721(5) A -1
    H H14C 0.6108 0.2771 0.8845 0.113 Uiso calc 0.721(5) A -1
    C C142 0.7241(7) 0.3516(3) 0.6554(6) 0.0628(12) Uani d 0.721(5) A -1
    H H14D 0.7986 0.3246 0.6670 0.094 Uiso calc 0.721(5) A -1
    H H14E 0.7557 0.3912 0.6560 0.094 Uiso calc 0.721(5) A -1
    H H14F 0.6318 0.3442 0.5456 0.094 Uiso calc 0.721(5) A -1
    C C171 0.7103(7) 0.4101(3) 1.2740(7) 0.0862(18) Uani d 0.721(5) A -1
    H H17B 0.7913 0.3976 1.3882 0.129 Uiso calc 0.721(5) A -1
    H H17C 0.6307 0.3820 1.2295 0.129 Uiso calc 0.721(5) A -1
    H H17D 0.6753 0.4478 1.2850 0.129 Uiso calc 0.721(5) A -1
    C C172 0.8684(5) 0.4675(2) 1.1937(7) 0.0728(14) Uani d 0.721(5) A -1
    H H17E 0.9510 0.4634 1.3139 0.109 Uiso calc 0.721(5) A -1
    H H17F 0.8152 0.5031 1.1827 0.109 Uiso calc 0.721(5) A -1
    H H17G 0.9045 0.4692 1.1151 0.109 Uiso calc 0.721(5) A -1
    S S21 0.488(2) 0.4759(8) 0.882(2) 0.0475(7) Uani d 0.279(5) A -2
    C C22 0.392(6) 0.447(3) 0.670(4) 0.0401(6) Uani d 0.279(5) A -2
    N N23 0.468(5) 0.405(2) 0.652(2) 0.0420(9) Uani d 0.279(5) A -2
    H H23 0.4453 0.3908 0.5504 0.050 Uiso calc 0.279(5) A -2
    C C23A 0.5892(17) 0.3843(8) 0.8131(15) 0.0386(11) Uani d 0.279(5) A -2
    C C24 0.6860(12) 0.3350(5) 0.8173(12) 0.0483(9) Uani d 0.279(5) A -2
    C C25 0.8079(12) 0.3238(4) 1.0135(12) 0.0665(11) Uani d 0.279(5) A -2
    H H25A 0.7663 0.2998 1.0668 0.080 Uiso calc 0.279(5) A -2
    H H25B 0.8878 0.3015 1.0179 0.080 Uiso calc 0.279(5) A -2
    C C26 0.8729(12) 0.3791(4) 1.1235(14) 0.0700(12) Uani d 0.279(5) A -2
    H H26A 0.9173 0.4026 1.0725 0.084 Uiso calc 0.279(5) A -2
    H H26B 0.9517 0.3681 1.2426 0.084 Uiso calc 0.279(5) A -2
    C C27 0.7586(12) 0.4170(5) 1.1352(14) 0.0534(6) Uani d 0.279(5) A -2
    C C27A 0.6271(16) 0.4222(8) 0.9477(16) 0.0427(5) Uani d 0.279(5) A -2
    N N22 0.255(2) 0.4633(12) 0.544(3) 0.0471(15) Uani d 0.279(5) A -2
    H H22A 0.2099 0.4455 0.4433 0.057 Uiso calc 0.279(5) A -2
    H H22B 0.2111 0.4913 0.5639 0.057 Uiso calc 0.279(5) A -2
    C C241 0.590(2) 0.2806(7) 0.725(2) 0.0755(16) Uani d 0.279(5) A -2
    H H24A 0.6528 0.2475 0.7435 0.113 Uiso calc 0.279(5) A -2
    H H24B 0.5265 0.2881 0.5994 0.113 Uiso calc 0.279(5) A -2
    H H24C 0.5293 0.2721 0.7726 0.113 Uiso calc 0.279(5) A -2
    C C242 0.7596(19) 0.3538(9) 0.7150(19) 0.0628(12) Uani d 0.279(5) A -2
    H H24D 0.8293 0.3241 0.7283 0.094 Uiso calc 0.279(5) A -2
    H H24E 0.8109 0.3904 0.7617 0.094 Uiso calc 0.279(5) A -2
    H H24F 0.6844 0.3584 0.5914 0.094 Uiso calc 0.279(5) A -2
    C C271 0.712(2) 0.3858(8) 1.251(2) 0.0862(18) Uani d 0.279(5) A -2
    H H27B 0.7862 0.3919 1.3738 0.129 Uiso calc 0.279(5) A -2
    H H27C 0.7005 0.3444 1.2248 0.129 Uiso calc 0.279(5) A -2
    H H27D 0.6184 0.4017 1.2255 0.129 Uiso calc 0.279(5) A -2
    C C272 0.8240(16) 0.4773(5) 1.214(2) 0.0728(14) Uani d 0.279(5) A -2
    H H27E 0.9107 0.4726 1.3308 0.109 Uiso calc 0.279(5) A -2
    H H27F 0.7512 0.5005 1.2199 0.109 Uiso calc 0.279(5) A -2
    H H27G 0.8514 0.4970 1.1395 0.109 Uiso calc 0.279(5) A -2
    C C31 0.2485(3) 0.35915(10) 0.0457(3) 0.0502(5) Uani d 1 . .
    C C32 0.3287(4) 0.30983(13) 0.0538(5) 0.0740(8) Uani d 1 . .
    H H32 0.3923 0.2917 0.1626 0.089 Uiso calc 1 . .
    C C33 0.3148(6) 0.28750(18) -0.0981(6) 0.1000(13) Uani d 1 . .
    H H33 0.3683 0.2542 -0.0921 0.120 Uiso calc 1 . .
    C C34 0.2215(6) 0.31457(19) -0.2594(6) 0.0990(13) Uani d 1 . .
    H H34 0.2133 0.2998 -0.3617 0.119 Uiso calc 1 . .
    C C35 0.1415(5) 0.36271(17) -0.2695(4) 0.0819(10) Uani d 1 . .
    H H35 0.0779 0.3805 -0.3788 0.098 Uiso calc 1 . .
    C C36 0.1545(3) 0.38549(13) -0.1169(4) 0.0613(6) Uani d 1 . .
    H H36 0.0998 0.4185 -0.1243 0.074 Uiso calc 1 . .
    C C37 0.2680(3) 0.38409(10) 0.2139(3) 0.0494(5) Uani d 1 . .
    O O31 0.3392(3) 0.35292(8) 0.3508(3) 0.0804(7) Uani d 1 . .
    O O32 0.2140(2) 0.43361(7) 0.2089(3) 0.0545(4) Uani d 1 . .
loop_
    _atom_site_aniso_label
    _atom_site_aniso_U_11
    _atom_site_aniso_U_22
    _atom_site_aniso_U_33
    _atom_site_aniso_U_12
    _atom_site_aniso_U_13
    _atom_site_aniso_U_23
    S11 0.0441(3) 0.0619(8) 0.0344(11) 0.0061(4) 0.0196(7) -0.0073(8)
    C12 0.0386(15) 0.0491(16) 0.0332(19) -0.0017(15) 0.0196(14) -0.0011(18)
    N13 0.0469(9) 0.0461(8) 0.0322(10) -0.0001(7) 0.0206(12) -0.0033(12)
    C13A 0.0416(16) 0.0388(18) 0.0389(10) -0.0033(15) 0.0238(10) 0.0019(9)
    C14 0.0578(16) 0.0395(15) 0.0527(14) 0.0071(12) 0.0328(12) 0.0066(11)
    C15 0.060(2) 0.071(3) 0.062(2) 0.0243(18) 0.0287(17) 0.0097(18)
    C16 0.077(3) 0.068(3) 0.0466(19) 0.023(2) 0.0205(16) 0.0172(17)
    C17 0.0462(12) 0.0668(14) 0.0373(12) 0.0025(10) 0.0157(10) 0.0018(10)
    C17A 0.0409(10) 0.0495(11) 0.0370(12) 0.0014(9) 0.0202(9) 0.0003(9)
    N12 0.0397(18) 0.056(3) 0.0379(13) 0.002(2) 0.0158(12) -0.0027(15)
    C141 0.101(4) 0.0433(15) 0.092(5) -0.001(2) 0.058(4) -0.004(3)
    C142 0.072(3) 0.0707(17) 0.059(3) 0.016(2) 0.044(3) 0.004(3)
    C171 0.075(2) 0.147(6) 0.032(2) -0.003(4) 0.0249(18) -0.010(3)
    C172 0.048(3) 0.077(2) 0.062(2) -0.003(2) 0.008(2) -0.0082(17)
    S21 0.0441(3) 0.0619(8) 0.0344(11) 0.0061(4) 0.0196(7) -0.0073(8)
    C22 0.0386(15) 0.0491(16) 0.0332(19) -0.0017(15) 0.0196(14) -0.0011(18)
    N23 0.0469(9) 0.0461(8) 0.0322(10) -0.0001(7) 0.0206(12) -0.0033(12)
    C23A 0.0416(16) 0.0388(18) 0.0389(10) -0.0033(15) 0.0238(10) 0.0019(9)
    C24 0.0578(16) 0.0395(15) 0.0527(14) 0.0071(12) 0.0328(12) 0.0066(11)
    C25 0.060(2) 0.071(3) 0.062(2) 0.0243(18) 0.0287(17) 0.0097(18)
    C26 0.077(3) 0.068(3) 0.0466(19) 0.023(2) 0.0205(16) 0.0172(17)
    C27 0.0462(12) 0.0668(14) 0.0373(12) 0.0025(10) 0.0157(10) 0.0018(10)
    C27A 0.0409(10) 0.0495(11) 0.0370(12) 0.0014(9) 0.0202(9) 0.0003(9)
    N22 0.0397(18) 0.056(3) 0.0379(13) 0.002(2) 0.0158(12) -0.0027(15)
    C241 0.101(4) 0.0433(15) 0.092(5) -0.001(2) 0.058(4) -0.004(3)
    C242 0.072(3) 0.0707(17) 0.059(3) 0.016(2) 0.044(3) 0.004(3)
    C271 0.075(2) 0.147(6) 0.032(2) -0.003(4) 0.0249(18) -0.010(3)
    C272 0.048(3) 0.077(2) 0.062(2) -0.003(2) 0.008(2) -0.0082(17)
    C31 0.0518(12) 0.0551(12) 0.0448(12) -0.0198(10) 0.0266(10) -0.0130(9)
    C32 0.090(2) 0.0652(16) 0.0702(19) -0.0049(14) 0.0451(17) -0.0100(13)
    C33 0.127(3) 0.089(2) 0.102(3) -0.004(2) 0.073(3) -0.031(2)
    C34 0.136(3) 0.111(3) 0.081(3) -0.032(3) 0.078(3) -0.040(2)
    C35 0.091(2) 0.109(2) 0.0433(15) -0.0306(19) 0.0335(16) -0.0161(14)
    C36 0.0566(14) 0.0769(16) 0.0412(13) -0.0154(12) 0.0198(11) -0.0109(11)
    C37 0.0532(12) 0.0525(12) 0.0377(11) -0.0156(10) 0.0211(10) -0.0090(9)
    O31 0.1175(18) 0.0597(10) 0.0402(10) 0.0012(10) 0.0260(11) -0.0053(7)
    O32 0.0614(9) 0.0582(9) 0.0454(9) -0.0052(7) 0.0294(8) -0.0068(7)
_geom_special_details
;
 All esds (except the esd in the dihedral angle between two l.s. planes)
 are estimated using the full covariance matrix.  The cell esds are taken
 into account individually in the estimation of esds in distances, angles
 and torsion angles; correlations between esds in cell parameters are only
 used when they are defined by crystal symmetry.  An approximate (isotropic)
 treatment of cell esds is used for estimating esds involving l.s. planes.
;
loop_
    _geom_bond_atom_site_label_1
    _geom_bond_atom_site_label_2
    _geom_bond_site_symmetry_2
    _geom_bond_distance
    _geom_bond_publ_flag
    S11 C12 . 1.726(3) ?
    S11 C17A . 1.756(3) ?
    C12 N13 . 1.323(3) ?
    C12 N12 . 1.329(6) ?
    N13 C13A . 1.396(5) ?
    N13 H13 . 0.8600 ?
    C13A C17A . 1.348(4) ?
    C13A C14 . 1.504(3) ?
    C14 C141 . 1.535(5) ?
    C14 C142 . 1.542(4) ?
    C14 C15 . 1.543(5) ?
    C15 C16 . 1.513(5) ?
    C15 H15A . 0.9700 ?
    C15 H15B . 0.9700 ?
    C16 C17 . 1.534(5) ?
    C16 H16A . 0.9700 ?
    C16 H16B . 0.9700 ?
    C17 C17A . 1.505(3) ?
    C17 C172 . 1.530(5) ?
    C17 C171 . 1.534(5) ?
    N12 H12A . 0.8600 ?
    N12 H12B . 0.8600 ?
    C141 H14A . 0.9600 ?
    C141 H14B . 0.9600 ?
    C141 H14C . 0.9600 ?
    C142 H14D . 0.9600 ?
    C142 H14E . 0.9600 ?
    C142 H14F . 0.9600 ?
    C171 H17B . 0.9600 ?
    C171 H17C . 0.9600 ?
    C171 H17D . 0.9600 ?
    C172 H17E . 0.9600 ?
    C172 H17F . 0.9600 ?
    C172 H17G . 0.9600 ?
    S21 C22 . 1.726(6) ?
    S21 C27A . 1.754(5) ?
    C22 N23 . 1.323(6) ?
    C22 N22 . 1.328(8) ?
    N23 C23A . 1.399(8) ?
    N23 H23 . 0.8600 ?
    C23A C27A . 1.350(6) ?
    C23A C24 . 1.506(5) ?
    C24 C241 . 1.534(7) ?
    C24 C25 . 1.541(7) ?
    C24 C242 . 1.542(7) ?
    C25 C26 . 1.513(7) ?
    C25 H25A . 0.9700 ?
    C25 H25B . 0.9700 ?
    C26 C27 . 1.535(7) ?
    C26 H26A . 0.9700 ?
    C26 H26B . 0.9700 ?
    C27 C27A . 1.504(5) ?
    C27 C272 . 1.528(7) ?
    C27 C271 . 1.533(7) ?
    N22 H22A . 0.8600 ?
    N22 H22B . 0.8600 ?
    C241 H24A . 0.9600 ?
    C241 H24B . 0.9600 ?
    C241 H24C . 0.9600 ?
    C242 H24D . 0.9600 ?
    C242 H24E . 0.9600 ?
    C242 H24F . 0.9600 ?
    C271 H27B . 0.9600 ?
    C271 H27C . 0.9600 ?
    C271 H27D . 0.9600 ?
    C272 H27E . 0.9600 ?
    C272 H27F . 0.9600 ?
    C272 H27G . 0.9600 ?
    C31 C36 . 1.381(4) ?
    C31 C32 . 1.385(4) ?
    C31 C37 . 1.508(3) ?
    C32 C33 . 1.376(5) ?
    C32 H32 . 0.9300 ?
    C33 C34 . 1.379(7) ?
    C33 H33 . 0.9300 ?
    C34 C35 . 1.357(6) ?
    C34 H34 . 0.9300 ?
    C35 C36 . 1.389(4) ?
    C35 H35 . 0.9300 ?
    C36 H36 . 0.9300 ?
    C37 O32 . 1.252(3) ?
    C37 O31 . 1.255(3) ?
loop_
    _geom_angle_atom_site_label_1
    _geom_angle_atom_site_label_2
    _geom_angle_atom_site_label_3
    _geom_angle_site_symmetry_1
    _geom_angle_site_symmetry_3
    _geom_angle
    _geom_angle_publ_flag
    C12 S11 C17A . . 90.29(17) ?
    N13 C12 N12 . . 124.1(4) ?
    N13 C12 S11 . . 111.6(2) ?
    N12 C12 S11 . . 124.3(3) ?
    C12 N13 C13A . . 114.4(3) ?
    C12 N13 H13 . . 122.8 ?
    C13A N13 H13 . . 122.8 ?
    C17A C13A N13 . . 112.8(3) ?
    C17A C13A C14 . . 125.1(3) ?
    N13 C13A C14 . . 121.8(3) ?
    C13A C14 C141 . . 109.7(3) ?
    C13A C14 C142 . . 110.3(3) ?
    C141 C14 C142 . . 108.1(3) ?
    C13A C14 C15 . . 106.6(3) ?
    C141 C14 C15 . . 112.9(3) ?
    C142 C14 C15 . . 109.3(3) ?
    C16 C15 C14 . . 114.4(3) ?
    C16 C15 H15A . . 108.6 ?
    C14 C15 H15A . . 108.6 ?
    C16 C15 H15B . . 108.6 ?
    C14 C15 H15B . . 108.6 ?
    H15A C15 H15B . . 107.6 ?
    C15 C16 C17 . . 114.3(3) ?
    C15 C16 H16A . . 108.7 ?
    C17 C16 H16A . . 108.7 ?
    C15 C16 H16B . . 108.7 ?
    C17 C16 H16B . . 108.7 ?
    H16A C16 H16B . . 107.6 ?
    C17A C17 C172 . . 110.5(3) ?
    C17A C17 C171 . . 109.5(3) ?
    C172 C17 C171 . . 110.0(4) ?
    C17A C17 C16 . . 106.7(3) ?
    C172 C17 C16 . . 110.1(4) ?
    C171 C17 C16 . . 109.9(4) ?
    C13A C17A C17 . . 127.4(3) ?
    C13A C17A S11 . . 110.5(2) ?
    C17 C17A S11 . . 122.1(2) ?
    C12 N12 H12A . . 120.0 ?
    C12 N12 H12B . . 120.0 ?
    H12A N12 H12B . . 120.0 ?
    C14 C141 H14A . . 109.5 ?
    C14 C141 H14B . . 109.5 ?
    H14A C141 H14B . . 109.5 ?
    C14 C141 H14C . . 109.5 ?
    H14A C141 H14C . . 109.5 ?
    H14B C141 H14C . . 109.5 ?
    C14 C142 H14D . . 109.5 ?
    C14 C142 H14E . . 109.5 ?
    H14D C142 H14E . . 109.5 ?
    C14 C142 H14F . . 109.5 ?
    H14D C142 H14F . . 109.5 ?
    H14E C142 H14F . . 109.5 ?
    C17 C171 H17B . . 109.5 ?
    C17 C171 H17C . . 109.5 ?
    H17B C171 H17C . . 109.5 ?
    C17 C171 H17D . . 109.5 ?
    H17B C171 H17D . . 109.5 ?
    H17C C171 H17D . . 109.5 ?
    C17 C172 H17E . . 109.5 ?
    C17 C172 H17F . . 109.5 ?
    H17E C172 H17F . . 109.5 ?
    C17 C172 H17G . . 109.5 ?
    H17E C172 H17G . . 109.5 ?
    H17F C172 H17G . . 109.5 ?
    C22 S21 C27A . . 90.2(4) ?
    N23 C22 N22 . . 124.3(10) ?
    N23 C22 S21 . . 111.4(6) ?
    N22 C22 S21 . . 124.2(9) ?
    C22 N23 C23A . . 113.8(10) ?
    C22 N23 H23 . . 123.1 ?
    C23A N23 H23 . . 123.1 ?
    C27A C23A N23 . . 112.0(8) ?
    C27A C23A C24 . . 125.1(6) ?
    N23 C23A C24 . . 120.8(7) ?
    C23A C24 C241 . . 109.6(7) ?
    C23A C24 C25 . . 107.5(6) ?
    C241 C24 C25 . . 113.1(7) ?
    C23A C24 C242 . . 109.5(7) ?
    C241 C24 C242 . . 107.9(7) ?
    C25 C24 C242 . . 109.3(7) ?
    C26 C25 C24 . . 114.4(7) ?
    C26 C25 H25A . . 108.7 ?
    C24 C25 H25A . . 108.7 ?
    C26 C25 H25B . . 108.7 ?
    C24 C25 H25B . . 108.7 ?
    H25A C25 H25B . . 107.6 ?
    C25 C26 C27 . . 113.8(7) ?
    C25 C26 H26A . . 108.8 ?
    C27 C26 H26A . . 108.8 ?
    C25 C26 H26B . . 108.8 ?
    C27 C26 H26B . . 108.8 ?
    H26A C26 H26B . . 107.7 ?
    C27A C27 C272 . . 111.3(7) ?
    C27A C27 C271 . . 109.8(7) ?
    C272 C27 C271 . . 109.8(7) ?
    C27A C27 C26 . . 105.5(6) ?
    C272 C27 C26 . . 110.5(7) ?
    C271 C27 C26 . . 109.8(7) ?
    C23A C27A C27 . . 126.6(6) ?
    C23A C27A S21 . . 110.4(5) ?
    C27 C27A S21 . . 122.7(5) ?
    C22 N22 H22A . . 120.0 ?
    C22 N22 H22B . . 120.0 ?
    H22A N22 H22B . . 120.0 ?
    C24 C241 H24A . . 109.5 ?
    C24 C241 H24B . . 109.5 ?
    H24A C241 H24B . . 109.5 ?
    C24 C241 H24C . . 109.5 ?
    H24A C241 H24C . . 109.5 ?
    H24B C241 H24C . . 109.5 ?
    C24 C242 H24D . . 109.5 ?
    C24 C242 H24E . . 109.5 ?
    H24D C242 H24E . . 109.5 ?
    C24 C242 H24F . . 109.5 ?
    H24D C242 H24F . . 109.5 ?
    H24E C242 H24F . . 109.5 ?
    C27 C271 H27B . . 109.5 ?
    C27 C271 H27C . . 109.5 ?
    H27B C271 H27C . . 109.5 ?
    C27 C271 H27D . . 109.5 ?
    H27B C271 H27D . . 109.5 ?
    H27C C271 H27D . . 109.5 ?
    C27 C272 H27E . . 109.5 ?
    C27 C272 H27F . . 109.5 ?
    H27E C272 H27F . . 109.5 ?
    C27 C272 H27G . . 109.5 ?
    H27E C272 H27G . . 109.5 ?
    H27F C272 H27G . . 109.5 ?
    C36 C31 C32 . . 119.1(2) ?
    C36 C31 C37 . . 121.1(2) ?
    C32 C31 C37 . . 119.8(2) ?
    C33 C32 C31 . . 120.4(3) ?
    C33 C32 H32 . . 119.8 ?
    C31 C32 H32 . . 119.8 ?
    C32 C33 C34 . . 119.9(4) ?
    C32 C33 H33 . . 120.0 ?
    C34 C33 H33 . . 120.0 ?
    C35 C34 C33 . . 120.3(3) ?
    C35 C34 H34 . . 119.8 ?
    C33 C34 H34 . . 119.8 ?
    C34 C35 C36 . . 120.2(3) ?
    C34 C35 H35 . . 119.9 ?
    C36 C35 H35 . . 119.9 ?
    C31 C36 C35 . . 120.1(3) ?
    C31 C36 H36 . . 119.9 ?
    C35 C36 H36 . . 119.9 ?
    O32 C37 O31 . . 124.7(2) ?
    O32 C37 C31 . . 119.0(2) ?
    O31 C37 C31 . . 116.4(2) ?
loop_
    _geom_torsion_atom_site_label_1
    _geom_torsion_atom_site_label_2
    _geom_torsion_atom_site_label_3
    _geom_torsion_atom_site_label_4
    _geom_torsion_site_symmetry_1
    _geom_torsion_site_symmetry_2
    _geom_torsion_site_symmetry_3
    _geom_torsion_site_symmetry_4
    _geom_torsion
    _geom_torsion_publ_flag
    C17A S11 C12 N13 . . . . 2(2) ?
    C17A S11 C12 N12 . . . . -177(3) ?
    N12 C12 N13 C13A . . . . 174(3) ?
    S11 C12 N13 C13A . . . . -5(3) ?
    C12 N13 C13A C17A . . . . 7(3) ?
    C12 N13 C13A C14 . . . . -178.9(19) ?
    C17A C13A C14 C141 . . . . 105.5(8) ?
    N13 C13A C14 C141 . . . . -67.5(15) ?
    C17A C13A C14 C142 . . . . -135.6(8) ?
    N13 C13A C14 C142 . . . . 51.5(15) ?
    C17A C13A C14 C15 . . . . -17.0(8) ?
    N13 C13A C14 C15 . . . . 170.0(14) ?
    C13A C14 C15 C16 . . . . 44.4(5) ?
    C141 C14 C15 C16 . . . . -76.0(5) ?
    C142 C14 C15 C16 . . . . 163.6(4) ?
    C14 C15 C16 C17 . . . . -61.3(5) ?
    C15 C16 C17 C17A . . . . 41.1(6) ?
    C15 C16 C17 C172 . . . . -78.9(5) ?
    C15 C16 C17 C171 . . . . 159.7(4) ?
    N13 C13A C17A C17 . . . . 176.4(14) ?
    C14 C13A C17A C17 . . . . 2.9(13) ?
    N13 C13A C17A S11 . . . . -5.7(15) ?
    C14 C13A C17A S11 . . . . -179.2(6) ?
    C172 C17 C17A C13A . . . . 105.8(9) ?
    C171 C17 C17A C13A . . . . -132.9(9) ?
    C16 C17 C17A C13A . . . . -14.0(9) ?
    C172 C17 C17A S11 . . . . -71.9(8) ?
    C171 C17 C17A S11 . . . . 49.5(8) ?
    C16 C17 C17A S11 . . . . 168.4(7) ?
    C12 S11 C17A C13A . . . . 2.4(15) ?
    C12 S11 C17A C17 . . . . -179.6(14) ?
    C27A S21 C22 N23 . . . . -5(6) ?
    C27A S21 C22 N22 . . . . 171(8) ?
    N22 C22 N23 C23A . . . . -162(8) ?
    S21 C22 N23 C23A . . . . 13(8) ?
    C22 N23 C23A C27A . . . . -17(7) ?
    C22 N23 C23A C24 . . . . 179(5) ?
    C27A C23A C24 C241 . . . . 141(2) ?
    N23 C23A C24 C241 . . . . -57(4) ?
    C27A C23A C24 C25 . . . . 17(2) ?
    N23 C23A C24 C25 . . . . 180(4) ?
    C27A C23A C24 C242 . . . . -101(2) ?
    N23 C23A C24 C242 . . . . 61(4) ?
    C23A C24 C25 C26 . . . . -41.1(12) ?
    C241 C24 C25 C26 . . . . -162.2(11) ?
    C242 C24 C25 C26 . . . . 77.6(12) ?
    C24 C25 C26 C27 . . . . 61.4(12) ?
    C25 C26 C27 C27A . . . . -47.7(11) ?
    C25 C26 C27 C272 . . . . -168.1(10) ?
    C25 C26 C27 C271 . . . . 70.6(11) ?
    N23 C23A C27A C27 . . . . -175(4) ?
    C24 C23A C27A C27 . . . . -11(3) ?
    N23 C23A C27A S21 . . . . 12(4) ?
    C24 C23A C27A S21 . . . . 175.8(17) ?
    C272 C27 C27A C23A . . . . 144(2) ?
    C271 C27 C27A C23A . . . . -94(2) ?
    C26 C27 C27A C23A . . . . 25(2) ?
    C272 C27 C27A S21 . . . . -43(2) ?
    C271 C27 C27A S21 . . . . 79(2) ?
    C26 C27 C27A S21 . . . . -163.0(19) ?
    C22 S21 C27A C23A . . . . -4(4) ?
    C22 S21 C27A C27 . . . . -178(4) ?
    C36 C31 C32 C33 . . . . 0.1(4) ?
    C37 C31 C32 C33 . . . . -178.4(3) ?
    C31 C32 C33 C34 . . . . 0.5(6) ?
    C32 C33 C34 C35 . . . . -0.9(6) ?
    C33 C34 C35 C36 . . . . 0.8(6) ?
    C32 C31 C36 C35 . . . . -0.2(4) ?
    C37 C31 C36 C35 . . . . 178.2(3) ?
    C34 C35 C36 C31 . . . . -0.2(5) ?
    C36 C31 C37 O32 . . . . -9.8(3) ?
    C32 C31 C37 O32 . . . . 168.6(2) ?
    C36 C31 C37 O31 . . . . 170.6(2) ?
    C32 C31 C37 O31 . . . . -11.1(3) ?
loop_
    _geom_hbond_atom_site_label_D
    _geom_hbond_atom_site_label_H
    _geom_hbond_atom_site_label_A
    _geom_hbond_site_symmetry_A
    _geom_hbond_distance_DH
    _geom_hbond_distance_HA
    _geom_hbond_distance_DA
    _geom_hbond_angle_DHA
    _geom_hbond_publ_flag
    N12 H12A O32 . 0.86 2.10 2.918(8) 158 y
    N12 H12B O32 2_565 0.86 1.97 2.785(9) 158 y
    N13 H13 O31 . 0.86 1.77 2.621(10) 174 y
    N22 H22A O32 . 0.86 2.13 2.86(2) 142 y
    N22 H22B O32 2_565 0.86 2.13 2.92(2) 152 y
    N23 H23 O31 . 0.86 1.74 2.56(3) 157 y
_shelx_hkl_file
;
  -2   0   2 1149.98   68.39
   2   0  -2 1503.65   68.49
   4   0  -4   49.80    4.20
   4   0  -4   46.70    4.90
  -6   0   6  660.33   35.80
  -6   0   6  635.24   36.40
  -6   0   6  668.43   35.10
  -6   0   6  658.93   35.30
   6   0  -6  583.44   34.20
  -8   0   8  289.67   20.00
   8   0  -8  296.37   17.70
  -8   0   8  330.17   18.90
  -8   0   8  316.17   19.10
  10   0 -10  457.25   26.10
  10   0 -10  497.75   25.70
   3  -1  -3  892.91   46.40
  -3   1   3  890.61   46.40
   3   1  -3  895.11   46.50
  -5  -1   5 3398.76  175.78
  -5  -1   5 3302.57  175.88
  -5  -1   5 3421.96  176.38
   5  -1  -5 3426.66  175.08
   5   1  -5 3347.27  176.18
   5   1  -5 3415.96  175.08
  -5   1   5 3415.26  175.78
   7  -1  -7   88.39    7.60
  -7  -1   7   98.79   11.00
  -7  -1   7  120.99   11.60
  -7  -1   7  110.29    9.70
  -7  -1   7  102.19    9.30
  -7   1   7   80.69    9.10
  -7   1   7   94.29    8.90
  -7   1   7  111.19   11.50
  -7   1   7  101.49   10.20
   7   1  -7  103.89    7.80
   9  -1  -9   18.30    5.80
  -9  -1   9    8.20    9.30
  -9  -1   9   19.70    5.70
  -9  -1   9   26.10    7.40
   9  -1  -9    8.10    3.90
   9   1  -9   11.30    4.00
   9   1  -9   10.00    5.30
  -9   1   9   12.20    6.60
  -9   1   9    5.50    4.80
  -9   1   9   23.00    6.60
   4  -2  -4  147.49    9.50
   4  -2  -4  153.28    9.20
  -4  -2   4  174.88    9.10
  -4   2   4  175.78    9.10
   4   2  -4  144.09    9.30
   4   2  -4  145.39    9.40
  -6  -2   6  283.17   16.40
  -6  -2   6  257.17   17.20
  -6  -2   6  275.37   18.00
  -6  -2   6  274.37   16.60
   6  -2  -6  259.47   15.20
  -6  -2   6  254.87   18.20
  -6   2   6  259.97   16.10
   6   2  -6  252.37   15.20
  -6   2   6  278.07   16.60
   6   2  -6  259.37   16.80
  -6   2   6  276.37   18.00
  -6   2   6  266.17   16.80
  -8  -2   8  410.96   25.30
   8  -2  -8  413.16   23.70
  -8  -2   8  446.06   24.90
  -8  -2   8  436.16   25.90
  -8   2   8  430.06   25.50
  -8   2   8  443.56   24.70
   8   2  -8  429.06   23.90
  -8   2   8  426.66   24.90
  10  -2 -10  172.68   10.70
  10  -2 -10  176.88   11.20
  10   2 -10  165.08   10.60
  10   2 -10  188.08   11.70
   3  -3  -3 6824.82  360.16
   3   3  -3 6934.51  360.26
   3   3  -3 7241.28  360.46
  -5  -3   5 1935.41  103.69
   5  -3  -5 2046.50  102.89
  -5  -3   5 1948.21  104.29
  -5  -3   5 1961.00  103.99
  -5   3   5 1915.51  103.49
  -5   3   5 1970.80  103.89
   5   3  -5 2109.99  103.09
  -7  -3   7  132.49   10.80
  -7  -3   7  110.59   12.60
   7  -3  -7  104.49    8.50
  -7  -3   7  141.19   12.50
  -7  -3   7  120.69   10.20
  -7   3   7  137.29   10.20
   7   3  -7  108.49    8.60
  -7   3   7  127.99   11.90
  -7   3   7  132.69   10.80
   7   3  -7  111.69   11.00
  -9  -3   9  172.38   11.70
   9  -3  -9  175.58   10.70
   9  -3  -9  169.18   11.20
  -9  -3   9  162.58   13.70
  -9   3   9  176.48   11.50
  -9   3   9  159.58   12.10
   9   3  -9  169.38   10.80
  -9   3   9  174.68   13.50
   2   4  -2 4647.73  232.48
  -2   4   2 4383.56  232.38
   4  -4  -4 1839.92   89.89
   4  -4  -4 1623.04   89.69
  -4  -4   4 1628.94   89.69
   4   4  -4 1758.62   89.79
   4   4  -4 1781.82   90.29
   4   4  -4 1757.22   90.09
  -6  -4   6  231.08   15.20
  -6  -4   6  227.68   16.00
   6  -4  -6  216.98   13.40
  -6  -4   6  249.28   17.00
  -6  -4   6  238.08   14.70
  -6  -4   6  217.48   17.40
  -6   4   6  221.58   15.40
  -6   4   6  244.58   15.10
  -6   4   6  244.28   14.30
   6   4  -6  230.28   13.60
   6   4  -6  211.88   14.80
  -6   4   6  223.38   16.30
   8  -4  -8  810.62   40.40
   8  -4  -8  757.62   40.70
  -8  -4   8  740.93   41.10
  -8  -4   8  728.23   42.10
   8   4  -8  790.52   40.60
   8   4  -8  763.02   41.10
  -8   4   8  731.53   41.10
  -8   4   8  771.32   41.10
  -8   4   8  691.83   41.30
  10  -4 -10   34.60    5.10
  10   4 -10   37.00    6.00
  10   4 -10   27.30    4.70
   3  -5  -3 3074.39  156.28
  -3  -5   3 2946.61  156.28
  -3   5   3 2790.72  156.28
   3   5  -3 3269.87  156.58
   3   5  -3 3069.89  156.48
  -5  -5   5 1113.59   60.79
  -5  -5   5 1138.79   60.49
  -5  -5   5 1166.48   61.49
  -5   5   5 1124.69   61.09
  -5   5   5 1139.19   60.19
   5   5  -5 1098.49   59.59
  -5   5   5 1194.58   60.59
   7  -5  -7  723.43   42.70
  -7  -5   7  764.22   44.00
  -7  -5   7  801.02   43.40
   7  -5  -7  754.42   42.30
  -7  -5   7  768.42   44.50
  -7  -5   7  844.52   44.50
  -7  -5   7  839.52   43.40
  -7   5   7  783.52   43.70
   7   5  -7  789.32   42.50
  -7   5   7  864.51   43.50
   7   5  -7  747.53   43.00
  -7   5   7  853.61   43.20
   9  -5  -9  349.57   19.60
   9  -5  -9  350.06   19.00
  -9  -5   9  343.57   19.70
  -9  -5   9  330.17   21.30
   9   5  -9  344.67   19.10
  -9   5   9  309.67   20.40
  -9   5   9  353.26   19.70
  -9   5   9  328.77   19.70
   0  -6   0 1504.45   78.79
   0  -6   0 1581.94   78.89
   0  -6   0 1565.74   78.79
   0   6   0 1480.55   78.79
   0   6   0 1595.54   78.79
   0   6   0 1428.16   78.79
   2  -6  -2 1401.26   75.29
   2  -6  -2 1413.16   75.09
  -2  -6   2 1567.74   75.19
   2   6  -2 1422.16   75.19
  -2   6   2 1525.35   75.19
   2   6  -2 1448.56   75.19
   2   6  -2 1428.26   75.19
  -2   6   2 1416.06   75.19
   4  -6  -4  354.06   19.50
   4  -6  -4  374.56   19.70
  -4  -6   4  314.97   19.50
   4   6  -4  362.16   19.50
   4   6  -4  364.46   20.20
   4   6  -4  385.76   20.10
   6  -6  -6  601.04   35.00
  -6  -6   6  603.64   37.00
  -6  -6   6  689.93   35.80
   6  -6  -6  611.54   34.20
  -6  -6   6  662.33   35.70
  -6   6   6  687.73   36.10
  -6   6   6  729.53   35.60
   6   6  -6  565.94   35.10
   6   6  -6  620.24   34.40
  -8  -6   8  305.47   19.60
   8  -6  -8  354.86   18.90
  -8  -6   8  317.17   21.10
  -8   6   8  294.77   20.10
  -8   6   8  324.07   19.70
   8   6  -8  358.06   19.10
   8   6  -8  344.47   19.90
  -8   6   8  342.37   19.70
  10  -6 -10   37.80    4.90
  10   6 -10   47.90    4.50
  -1   7   1 5914.81  304.37
   3  -7  -3 4521.15  224.68
  -3  -7   3 4358.96  224.38
   3  -7  -3 4351.26  224.28
   3  -7  -3 4038.40  224.68
  -3   7   3 4213.58  224.38
   3   7  -3 4497.35  224.58
   3   7  -3 4529.65  224.68
   3   7  -3 4318.07  224.38
  -5  -7   5  526.05   29.90
  -5  -7   5  545.15   28.60
  -5  -7   5  493.55   30.00
   5   7  -5  423.36   27.50
  -5   7   5  549.25   28.70
  -5   7   5  529.45   29.40
  -5   7   5  524.15   28.20
  -7  -7   7 1514.45   76.29
   7  -7  -7 1343.27   75.69
  -7  -7   7 1509.25   77.39
   7  -7  -7 1434.66   75.39
  -7  -7   7 1378.26   75.99
  -7  -7   7 1423.66   77.39
  -7   7   7 1449.95   75.89
  -7   7   7 1451.65   76.19
   7   7  -7 1425.36   75.99
  -7   7   7 1418.46   76.49
   7   7  -7 1474.15   75.59
  -9  -7   9  148.89   13.00
   9  -7  -9  161.08    9.70
  -9  -7   9  142.29   11.40
  -9   7   9  144.09   12.10
   9   7  -9  156.48   10.00
   9   7  -9  177.68   12.10
  -9   7   9  136.99   10.60
   0  -8   0  584.94   30.60
   0  -8   0  595.94   30.70
   0  -8   0  571.94   30.60
   0   8   0  630.44   30.60
   0   8   0  572.74   30.60
   0   8   0  550.14   30.60
   2  -8  -2  104.59    6.40
  -2  -8   2   96.49    6.40
   2  -8  -2  104.29    6.20
   2   8  -2  104.79    6.50
   2   8  -2  109.99    6.30
   2   8  -2  116.69    6.40
  -2   8   2  101.59    6.40
  -4  -8   4  613.54   33.10
   4  -8  -4  606.54   32.60
  -4  -8   4  697.23   34.30
   4   8  -4  592.94   32.90
   4   8  -4  582.04   32.60
   4   8  -4  590.34   33.20
  -4   8   4  630.84   33.60
  -6  -8   6  507.45   30.20
  -6  -8   6  552.54   29.10
   6  -8  -6  511.55   27.90
  -6   8   6  519.55   28.70
   6   8  -6  484.15   28.10
   6   8  -6  484.35   28.60
  -6   8   6  541.65   29.00
  -6   8   6  521.05   29.50
  -8  -8   8   90.59   15.10
  -8  -8   8   58.59    8.40
   8  -8  -8   57.79    6.00
   8   8  -8   59.29    8.90
  -8   8   8   54.59    7.60
  -8   8   8   55.29    8.60
   1  -9  -1 1547.75   76.49
  -1  -9   1 1266.57   76.59
   1  -9  -1 1524.25   76.79
  -1  -9   1 1319.87   76.59
   1   9  -1 1668.83   76.59
  -1   9   1 1297.87   76.49
   1   9  -1 1643.54   76.69
   1   9  -1 1547.65   76.49
   3  -9  -3 1197.08   62.79
   3  -9  -3 1189.48   62.39
  -3  -9   3 1068.79   62.49
   3  -9  -3 1248.38   62.49
  -3   9   3 1043.10   63.09
   3   9  -3 1276.17   63.09
   3   9  -3 1272.97   62.59
   3   9  -3 1228.08   62.49
   3   9  -3 1255.67   62.59
   5  -9  -5  595.54   35.90
  -5  -9   5  739.23   37.30
  -5  -9   5  716.63   38.40
  -5   9   5  702.03   37.60
   5   9  -5  597.54   38.10
  -5   9   5  731.53   36.80
   5   9  -5  634.74   36.20
  -5   9   5  715.93   37.00
  -7  -9   7  604.14   34.60
  -7  -9   7  619.04   34.20
  -7  -9   7  606.94   35.90
   7  -9  -7  630.24   34.40
  -7  -9   7  623.24   35.80
   7   9  -7  632.34   34.10
  -7   9   7  640.34   34.30
  -7   9   7  598.74   34.60
   7   9  -7  554.04   35.30
  -7   9   7  658.93   34.10
   9  -9  -9  137.09   10.00
  -9  -9   9   89.79   11.60
   9   9  -9  120.69    8.70
   9   9  -9  131.69    9.80
   0 -10   0  499.85   25.10
   0 -10   0  434.16   25.00
   0  10   0  496.95   24.90
   0  10   0  456.85   24.90
   0  10   0  457.85   24.90
  -2 -10   2 1893.21  104.59
   2 -10  -2 1965.50  104.29
   2 -10  -2 2099.49  104.39
  -2 -10   2 2107.09  104.59
   2 -10  -2 1970.30  104.49
   2  10  -2 2062.69  104.39
   2  10  -2 2089.09  104.39
   2  10  -2 2071.99  104.69
  -2  10   2 1864.41  104.39
  -2  10   2 2087.79  104.59
   2  10  -2 1961.60  104.29
   4 -10  -4 1043.60   54.19
  -4 -10   4 1009.20   55.19
  -4 -10   4 1019.70   56.29
   4  10  -4 1103.89   54.29
  -4  10   4 1002.70   55.49
  -4  10   4 1050.09   54.99
   4  10  -4 1013.20   54.69
   4  10  -4  994.40   55.39
   4  10  -4 1074.79   55.49
  -4  10   4 1023.40   54.89
   6 -10  -6 1831.02   94.09
  -6 -10   6 1764.22   94.79
  -6 -10   6 1840.82   96.19
  -6  10   6 1769.82   94.99
  -6  10   6 1805.32   94.59
   6  10  -6 1760.52   94.69
  -6  10   6 1848.02   94.89
   6  10  -6 1813.52   94.19
   8 -10  -8  182.38   10.80
  -8 -10   8  168.08   14.10
   8  10  -8  183.98   11.10
   8  10  -8  167.18   11.50
  -8  10   8  158.88   11.40
  -8  10   8  149.99   12.00
  -1 -11   1 5909.11  310.47
   1 -11  -1 5889.01  310.27
  -1 -11   1 6213.68  310.37
   1 -11  -1 5825.92  310.27
  -1 -11   1 6279.37  310.47
  -1  11   1 6257.37  310.37
   1  11  -1 5780.92  310.57
   1  11  -1 5946.21  310.37
   1  11  -1 6147.08  310.27
  -1  11   1 5980.40  310.27
  -3 -11   3  396.86   21.30
   3 -11  -3  304.77   17.00
   3  11  -3  289.67   18.40
   3  11  -3  291.07   19.10
   3  11  -3  302.17   17.10
   3  11  -3  307.47   17.40
   3  11  -3  293.57   17.50
   5 -11  -5  473.15   25.80
  -5  11   5  460.65   26.60
  -5  11   5  478.15   26.70
   5  11  -5  493.45   26.10
   5  11  -5  467.85   27.60
  -7 -11   7   97.99   12.00
  -7 -11   7  110.79   11.40
   7 -11  -7  111.79    8.00
   7  11  -7  107.99    9.10
  -7  11   7  100.79    9.40
   7  11  -7  107.79    8.30
  -7  11   7   99.69    9.70
  -7  11   7   89.19    9.70
   9 -11  -9  359.36   19.70
  -9 -11   9  366.46   21.40
   9 -11  -9  362.46   19.80
   9  11  -9  402.16   20.00
   9  11  -9  348.67   20.10
  -9  11   9  351.66   19.90
   9  11  -9  320.07   22.20
   0 -12   0 1641.04   86.09
   0 -12   0 1681.33   86.39
   0 -12   0 1653.43   86.19
   0  12   0 1679.93   86.09
   0  12   0 1569.14   86.09
   0  12   0 1712.43   86.19
   2 -12  -2  424.36   21.80
   2 -12  -2  407.86   22.30
  -2 -12   2  363.76   22.20
  -2 -12   2  376.56   22.40
   2  12  -2  440.36   21.90
  -2  12   2  346.07   22.40
   2  12  -2  467.25   22.20
   2  12  -2  394.96   22.90
   2  12  -2  406.66   22.00
   4 -12  -4  179.78   12.10
  -4 -12   4  198.68   14.20
  -4 -12   4  218.98   16.40
  -4  12   4  226.88   14.80
  -4  12   4  220.48   13.40
   4  12  -4  207.98   14.30
   4  12  -4  199.58   12.30
  -4  12   4  222.78   14.80
  -6 -12   6  788.82   44.40
  -6 -12   6  803.92   42.60
   6 -12  -6  788.62   41.90
  -6  12   6  774.82   42.90
   6  12  -6  748.43   43.80
  -6  12   6  825.52   42.80
   6  12  -6  773.12   41.90
   6  12  -6  768.32   42.50
   8 -12  -8  136.49    8.70
   8 -12  -8  135.59    9.00
  -8 -12   8  126.49   12.20
   8  12  -8  120.89    9.30
   8  12  -8  129.49    9.30
  -8  12   8  104.39   10.20
  -8  12   8  137.09    9.40
   1 -13  -1 3937.41  206.78
  -1 -13   1 4063.99  207.08
  -1 -13   1 4083.89  207.38
  -1 -13   1 3706.63  207.28
   1 -13  -1 4221.48  207.58
   1 -13  -1 3904.21  207.08
  -1  13   1 3853.51  209.98
   1  13  -1 3951.70  206.68
   1  13  -1 3900.71  206.98
  -1  13   1 3948.51  207.48
   1  13  -1 4458.55  208.88
   1  13  -1 4069.39  207.08
  -1  13   1 3996.60  207.18
   3 -13  -3 1037.10   58.99
  -3 -13   3 1154.08   58.89
  -3 -13   3 1133.29   60.39
   3 -13  -3 1060.39   58.29
   3  13  -3  984.60   58.89
   3  13  -3 1116.99   58.29
  -3  13   3 1184.78   58.99
   3  13  -3 1113.69   59.19
  -3  13   3 1173.58   59.49
  -3  13   3 1174.28   59.09
  -5 -13   5  145.99   11.80
  -5 -13   5  163.98   14.50
   5 -13  -5  157.28   10.10
   5  13  -5  154.48   13.00
  -5  13   5  168.18   11.80
   5  13  -5  158.58   10.50
  -5  13   5  151.18   12.20
   7 -13  -7  197.68   11.20
  -7  13   7  145.49   12.10
   7  13  -7  184.48   11.40
   7  13  -7  191.48   12.20
  -7  13   7  154.18   11.90
   9 -13  -9  140.19    9.30
   9  13  -9  154.08    9.10
   9  13  -9  160.08   10.00
   0 -14   0   23.60    6.90
   0 -14   0   14.40    4.10
   0 -14   0   10.70    5.10
   0  14   0   17.10    6.00
   0  14   0    6.70    3.50
   0  14   0    9.90    3.80
   0  14   0    8.70    4.80
  -2 -14   2  920.21   51.69
  -2 -14   2  867.91   50.99
  -2 -14   2  921.01   50.19
   2 -14  -2 1049.09   51.49
   2  14  -2 1016.70   50.89
   2  14  -2  951.10   50.59
   2  14  -2  945.01   50.59
  -2  14   2  880.11   50.19
  -2  14   2  951.20   50.69
  -2  14   2  882.41   50.79
   2  14  -2 1043.30   50.79
  -4 -14   4 1200.78   65.79
   4 -14  -4 1049.89   67.39
  -4 -14   4 1292.07   67.39
   4 -14  -4 1184.88   65.09
  -4  14   4 1273.07   66.19
  -4  14   4 1323.37   66.09
   4  14  -4 1272.47   65.19
  -4  14   4 1323.67   65.99
   4  14  -4 1256.47   66.19
   6 -14  -6  805.72   42.60
   6 -14  -6  832.52   42.20
  -6 -14   6  744.03   44.40
   6  14  -6  814.42   42.80
  -6  14   6  797.42   42.90
  -6  14   6  705.83   42.80
   6  14  -6  791.92   43.50
   6  14  -6  818.82   42.20
   8 -14  -8   41.10    5.00
  -8 -14   8   59.99    9.80
   8 -14  -8   44.70    5.60
   8  14  -8   60.09    7.80
   8  14  -8   40.60    5.80
  -8  14   8   51.39    5.60
  -8  14   8   53.69   11.40
  -1 -15   1  943.61   52.49
   1 -15  -1 1015.20   51.19
  -1 -15   1  907.41   52.39
  -1 -15   1  938.81   51.29
  -1  15   1  955.90   51.99
  -1  15   1  965.10   51.49
   1  15  -1 1042.60   51.99
   1  15  -1 1051.19   51.89
  -1  15   1  916.51   51.89
   3 -15  -3  602.44   34.50
  -3 -15   3  630.34   36.00
  -3 -15   3  609.64   34.60
   3  15  -3  566.44   37.40
  -3  15   3  670.53   34.60
   3  15  -3  619.64   35.20
   3  15  -3  652.03   33.80
  -3  15   3  660.73   34.90
  -3  15   3  642.24   34.40
  -5 -15   5  784.22   43.60
   5 -15  -5  773.42   41.40
   5 -15  -5  780.82   41.00
   5  15  -5  795.82   42.20
   5  15  -5  792.72   41.60
  -5  15   5  704.43   41.70
   5  15  -5  766.62   40.80
  -5  15   5  733.83   42.40
  -5  15   5  760.82   41.70
   7 -15  -7   33.20    5.80
  -7 -15   7   45.30    8.40
   7 -15  -7   30.30    5.00
  -7  15   7   32.00    6.30
  -7  15   7   28.50    5.20
   7  15  -7   34.20    5.60
   7  15  -7   28.40    6.40
  -7  15   7   43.40    6.80
   0 -16   0 2364.76  120.69
   0 -16   0 2233.18  121.29
   0  16   0 2352.56  120.89
   0  16   0 2292.87  120.99
   0  16   0 2356.96  121.29
   2 -16  -2   52.99    5.40
   2  16  -2   52.89    7.80
  -2  16   2   34.40    6.70
   2  16  -2   50.09    6.90
   4 -16  -4 1306.27   69.89
  -4 -16   4 1301.37   71.79
   4  16  -4 1340.27   69.39
   4  16  -4 1409.56   70.69
  -4  16   4 1282.17   70.29
  -4  16   4 1325.37   70.29
  -4  16   4 1308.97   70.19
   6 -16  -6  112.89    8.60
  -6 -16   6  124.89   12.20
  -6  16   6  138.99    9.60
  -6  16   6  112.59   12.50
   6  16  -6  115.69    9.20
   6  16  -6  127.29    9.20
   8 -16  -8  149.59   10.60
   8 -16  -8  170.38   10.30
   8  16  -8  164.08   10.20
   8  16  -8  166.28   10.30
   1 -17  -1  790.42   42.40
  -1 -17   1  782.82   42.40
   1  17  -1  800.42   44.20
  -1  17   1  801.02   43.20
  -3 -17   3  704.03   40.40
   3 -17  -3  684.73   38.90
   3 -17  -3  740.73   38.30
   3  17  -3  701.43   39.40
  -3  17   3  720.33   38.90
   3  17  -3  736.03   39.30
   3  17  -3  701.73   38.20
  -3  17   3  718.23   38.90
  -3  17   3  708.33   39.20
   5 -17  -5   57.69    7.00
  -5 -17   5   42.60    8.00
  -5  17   5   41.60    6.50
   5  17  -5   42.30    8.30
   5  17  -5   48.80    6.80
  -5  17   5   59.69    9.50
  -5  17   5   41.50    7.30
   5  17  -5   41.00    6.70
   7 -17  -7   31.70    5.00
  -7 -17   7   47.60    8.30
  -7 -17   7   35.00    6.20
   7 -17  -7   45.10    5.20
  -7  17   7   42.80    5.90
  -7  17   7   32.20    6.50
   7  17  -7   32.70    5.20
   0 -18   0  900.71   47.90
   0 -18   0  879.81   48.80
   0  18   0  906.11   48.20
   0  18   0  902.71   48.50
  -2 -18   2 1514.05   81.39
  -2 -18   2 1490.45   79.99
   2 -18  -2 1525.35   79.89
   2  18  -2 1493.05   80.39
  -2  18   2 1547.25   80.39
   2  18  -2 1590.64   80.69
  -2  18   2 1505.75   80.49
  -4 -18   4  182.78   16.00
   4 -18  -4  214.38   14.30
   4 -18  -4  223.18   15.60
   4  18  -4  230.08   13.50
  -4  18   4  179.88   13.70
  -4  18   4  187.98   14.00
   6 -18  -6  118.79    9.50
  -6 -18   6  106.69   11.10
   6 -18  -6  106.69    7.90
   6  18  -6  106.59   10.30
   6  18  -6  117.69    8.50
  -6  18   6  105.29    8.20
  -6  18   6   96.89    8.70
  -1 -19   1   64.89    7.30
   1 -19  -1   59.29    6.50
   1 -19  -1   60.49    8.10
  -1 -19   1   53.39    8.50
   1  19  -1   69.79    8.10
  -1  19   1   68.19    7.90
  -1  19   1   52.19    7.80
   1  19  -1   66.79    7.90
  -1  19   1   50.59    9.00
   3 -19  -3   30.50    5.60
  -3 -19   3   32.20    7.20
  -3  19   3   28.60    5.00
   3  19  -3   32.20    6.40
   3  19  -3   48.70    7.30
   3  19  -3   30.70    6.40
  -3  19   3   28.50    6.60
   5 -19  -5    5.00    5.60
  -5 -19   5    3.60    5.50
   5 -19  -5    8.40    4.50
   5  19  -5    6.10    5.50
  -5  19   5    1.20    4.70
  -5  19   5    3.50    4.60
  -7 -19   7   24.90    6.30
   7 -19  -7   24.00    4.90
  -7 -19   7   28.50    6.40
  -7  19   7   31.90    6.70
   7  19  -7   24.00    4.70
   0 -20   0   77.69    9.50
   0 -20   0   69.19    7.40
   0  20   0   82.49    8.70
   0  20   0   76.49    8.60
   0  20   0   77.39    8.20
   2 -20  -2  490.65   29.40
  -2 -20   2  499.35   30.20
   2 -20  -2  542.25   29.50
  -2 -20   2  501.05   30.60
  -2  20   2  533.85   29.20
   2  20  -2  491.35   29.40
  -2  20   2  514.45   29.20
   2  20  -2  533.35   29.30
   2  20  -2  530.25   29.40
   4 -20  -4  265.37   15.50
  -4 -20   4  231.38   17.50
  -4  20   4  252.77   16.20
  -4  20   4  258.97   15.90
   4  20  -4  273.17   16.60
   4  20  -4  265.37   15.80
   6 -20  -6   41.00    5.40
  -6 -20   6   32.80    6.00
  -6  20   6   42.20    6.00
   6  20  -6   41.00    7.20
  -6  20   6   52.39    5.80
   6  20  -6   49.30    5.80
  -1 -21   1  536.75   31.50
  -1 -21   1  524.15   30.40
   1 -21  -1  536.35   30.20
   1 -21  -1  547.65   31.20
   1  21  -1  541.55   30.90
   1  21  -1  585.14   30.90
  -1  21   1  553.54   30.30
  -1  21   1  528.85   31.10
  -1  21   1  575.74   30.70
  -3 -21   3   18.30    6.00
   3 -21  -3   37.90    7.10
   3 -21  -3   37.30    5.60
  -3  21   3   34.90    6.50
   3  21  -3   41.90    7.40
  -3  21   3   23.10    4.60
   3  21  -3   34.30    6.10
   3  21  -3   29.50    8.50
   5 -21  -5   21.60    4.60
  -5 -21   5   15.80    5.40
   5  21  -5   22.30    5.20
  -5  21   5   14.30    5.10
  -5  21   5   24.70    4.60
  -5  21   5   23.10    4.90
   5  21  -5   20.70    5.00
   0 -22   0  279.77   17.70
   0 -22   0  261.27   16.20
   0  22   0  268.47   17.10
   0  22   0  272.27   16.60
   0  22   0  252.57   16.90
  -2 -22   2  160.38   12.80
   2 -22  -2  154.28   10.70
   2 -22  -2  142.59   11.60
   2  22  -2  141.59   11.70
  -2  22   2  180.18   11.60
  -2  22   2  185.38   11.10
   2  22  -2  130.39   11.70
   4 -22  -4  111.09    8.90
  -4 -22   4  115.49   10.50
   4 -22  -4   90.49    8.10
   4  22  -4   96.09    8.60
   4  22  -4   89.09    8.80
  -4  22   4  117.99    8.00
  -4  22   4  102.69    9.10
  -4  22   4  103.49    8.40
   6 -22  -6   74.89    6.30
   6 -22  -6   66.49    6.90
  -6 -22   6   67.39    8.60
  -6  22   6   75.09    6.30
   6  22  -6   70.09    7.80
   6  22  -6   83.29    6.80
   1 -23  -1  131.89   13.30
   1 -23  -1  149.99    9.90
  -1  23   1  117.39    9.80
  -1  23   1  122.69    9.70
  -1  23   1  113.39   11.60
   3 -23  -3   76.49    7.90
   3 -23  -3   91.29    7.40
  -3 -23   3   74.69    9.20
  -3  23   3   75.69    7.20
   3  23  -3   75.19    8.10
  -3  23   3   76.89    7.60
   3  23  -3   72.19   10.40
   5 -23  -5    5.80    4.30
   5 -23  -5    3.80    3.30
  -5 -23   5    8.60    6.10
   5  23  -5    0.50    3.50
  -5  23   5    3.90    3.40
   5  23  -5   -1.90    7.80
   0 -24   0  267.27   16.60
   0 -24   0  255.87   16.20
   0  24   0  249.88   16.10
   0  24   0  237.38   15.40
   2 -24  -2   23.50    5.10
   2 -24  -2   25.80    5.60
  -2 -24   2   25.60    5.80
  -2  24   2   31.30    5.70
  -2  24   2   24.20    5.30
   2  24  -2   14.10    4.40
   2  24  -2   19.80    4.30
   4 -24  -4   48.60    6.30
   4 -24  -4   48.30    6.70
  -4 -24   4   64.29    8.40
  -4  24   4   64.09    5.80
   4  24  -4   50.39    6.50
  -4  24   4   54.09    6.90
   1 -25  -1   11.00    4.30
  -1 -25   1   -0.10    4.70
   1 -25  -1   11.40    8.90
  -1  25   1    2.40    3.00
  -1  25   1    6.30    5.80
   1  25  -1    6.30    4.30
   1  25  -1    8.10    3.50
   3 -25  -3   97.79    8.30
  -3 -25   3   97.29    9.50
   3 -25  -3   93.49    9.80
   3  25  -3  117.99    8.50
  -3  25   3  101.59    8.10
  -3  25   3   95.89    7.50
   0 -26   0    8.30    4.20
   0  26   0    6.10    3.10
   0  26   0   15.40    5.10
  -2 -26   2    6.00    4.50
   2 -26  -2    8.20    3.80
  -2  26   2    3.60    2.70
   2  26  -2    3.10    3.60
  -2  26   2   10.80    7.80
   1 -27  -1   24.60    5.20
   1  27  -1   12.40    4.50
  -1  27   1   16.70    3.00
   1  27  -1   28.00    5.60
   0 -28   0   37.00    7.00
   0  28   0   32.00    4.40
  -8   0   9   -0.10    5.90
  -8   0   9   12.90    6.00
  -8   0   9   -0.30    5.30
   8   0  -9   -5.50    3.70
  -6   0   7    2.80    5.40
  -6   0   7   -2.90    6.70
  -6   0   7    8.10    6.10
  -6   0   7    1.30    6.20
   6   0  -7   -5.60    3.90
   4   0  -5   -4.20    5.10
   0   0  -1    1.50    0.20
   0   0  -1    1.00    0.20
   0   0  -1    1.50    0.50
   2   0  -1   -0.60    0.50
  -2   0   1    1.70    0.60
  -4   0   3    7.60    1.50
   4   0  -3    1.30    1.40
  -6   0   5    9.40    5.80
  -6   0   5    1.10    5.80
   6   0  -5   -0.60    3.10
  -8   0   7  -10.20    8.10
  -8   0   7    7.80    6.20
  -8   0   7    5.30    9.30
  10   0  -9   -0.20    3.80
  10   0  -9    5.30    4.70
  -9  -1  10   68.99    6.80
   9  -1 -10   86.69    9.10
  -9  -1  10   74.59    8.60
   9   1 -10   95.89    6.90
  -9   1  10   84.69    9.60
  -9   1  10   72.19    6.80
  -9   1  10   62.09    9.90
   9   1 -10   87.49    6.50
  -7  -1   8  263.87   17.70
  -7  -1   8  281.47   17.00
  -7  -1   8  291.27   17.30
  -7  -1   8  254.17   18.30
  -7   1   8  260.47   18.20
  -7   1   8  292.07   16.90
   7   1  -8  238.08   16.90
  -7   1   8  270.37   16.90
  -7   1   8  278.27   17.60
  -5  -1   6 1894.21   97.69
  -5  -1   6 1861.41   97.79
  -5  -1   6 1866.71   98.49
  -5  -1   6 1923.71   98.19
  -5  -1   6 1873.71   98.19
   5  -1  -6 1721.23   96.79
  -5   1   6 1920.81   98.09
  -5   1   6 1810.12   98.29
   5   1  -6 1771.92   96.89
  -5   1   6 1973.00   97.79
  -5   1   6 1890.91   97.59
   1   1  -2 2653.03  139.49
   1   1  -2 2771.12  139.79
   3  -1  -2 1305.07   62.99
  -3  -1   2 1116.89   62.89
  -3   1   2 1112.09   62.89
   3   1  -2 1331.37   63.09
  -5  -1   4 1532.85   87.79
   5  -1  -4 1774.02   88.19
   5  -1  -4 1718.23   87.79
  -5   1   4 1456.75   87.79
   5   1  -4 1854.91   87.89
   5   1  -4 1818.32   88.39
  -7  -1   6  131.09   13.90
  -7  -1   6  156.48   14.80
  -7   1   6  156.58   13.10
  -7   1   6  183.58   14.70
  -7   1   6  169.78   12.70
  -9  -1   8  799.32   42.90
   9  -1  -8  640.14   37.40
   9  -1  -8  694.03   37.10
  -9  -1   8  724.13   38.00
  -9   1   8  680.03   39.00
   9   1  -8  670.63   37.10
  -9   1   8  629.14   40.70
  -9   1   8  742.43   38.00
   9   1  -8  657.03   37.50
  -8  -2   9   -4.00    5.20
   8  -2  -9    8.90    5.70
  -8  -2   9    5.30    6.20
  -8  -2   9    0.20    6.00
  -8   2   9    7.40    5.10
  -8   2   9    9.60    5.30
   8   2  -9   11.40    4.20
  -8   2   9   -3.50    5.60
   6  -2  -7  226.98   13.30
  -6  -2   7  228.18   14.50
  -6  -2   7  221.08   16.40
  -6  -2   7  202.48   15.20
  -6  -2   7  209.98   14.50
  -6   2   7  219.08   14.30
  -6   2   7  204.48   15.70
  -6   2   7  217.68   14.80
  -6   2   7  226.48   14.60
   6   2  -7  236.28   13.40
   4  -2  -5 2188.08  116.89
   4   2  -5 2318.57  116.89
   4   2  -5 2266.17  117.89
  -2  -2   3 1775.32   93.89
   2  -2  -3 1777.82   93.99
   2   2  -3 1857.91   94.09
  -2   2   3 1761.92   93.89
   2   2  -3 1936.91   94.39
  -4  -2   3 1267.87   61.69
   4  -2  -3 1115.69   61.69
   4   2  -3 1128.79   61.79
  -4   2   3 1231.08   61.69
  -6  -2   5  856.61   45.80
  -6  -2   5  861.41   44.90
   6  -2  -5  779.22   42.90
  -6  -2   5  825.12   43.80
  -6  -2   5  832.12   44.10
  -6   2   5  827.12   44.20
  -6   2   5  806.72   43.60
   6   2  -5  795.62   42.90
   6   2  -5  720.23   43.60
  -6   2   5  833.12   43.80
  -8  -2   7  172.28   12.50
   8  -2  -7  161.68   10.80
  -8  -2   7  169.88   15.80
  -8   2   7  168.48   15.40
   8   2  -7  161.98   13.00
  -8   2   7  170.38   13.30
   8   2  -7  162.08   10.90
  -8   2   7  176.28   12.40
  10  -2  -9  304.27   16.80
  10  -2  -9  282.17   17.00
  10   2  -9  300.17   16.80
  10   2  -9  296.17   17.10
   9  -3 -10   52.09    5.40
  -9  -3  10   82.39   10.00
  -9  -3  10   49.10    6.10
  -9   3  10   58.09    5.80
   9   3 -10   51.09    5.70
   9   3 -10   56.89    5.70
  -9   3  10   65.19   10.30
  -7  -3   8  422.66   24.60
  -7  -3   8  410.96   24.90
  -7  -3   8  404.56   25.80
  -7  -3   8  423.16   24.50
   7  -3  -8  433.26   23.40
   7   3  -8  445.56   23.70
  -7   3   8  420.86   24.40
  -7   3   8  405.06   25.20
  -7   3   8  430.56   24.60
  -5  -3   6 3058.99  162.88
  -5  -3   6 3071.59  162.08
  -5  -3   6 3158.18  162.68
   5  -3  -6 2805.62  161.28
  -5  -3   6 3167.78  162.88
  -5  -3   6 3230.08  162.38
  -5   3   6 3089.19  162.68
  -5   3   6 3264.07  162.48
   5   3  -6 2994.50  161.48
  -5   3   6 3279.57  162.18
  -5   3   6 3212.48  162.08
   3   3  -4 3875.61  193.88
   3   3  -4 4076.29  194.38
  -3   3   4 3324.17  193.48
  -1  -3   2  414.86   22.30
   1   3  -2  439.36   22.60
   1   3  -2  456.55   22.30
  -1   3   2  432.06   22.20
  -1   3   2  420.56   22.20
   1   3  -2  407.26   22.30
  -1  -3   0 1033.50   53.69
   1  -3   0 1071.89   53.69
   1  -3   0 1089.49   53.79
  -1   3   0  979.10   53.79
   1   3   0  993.10   53.69
  -1   3   0 1062.89   53.79
  -1   3   0 1057.69   53.79
   5  -3  -4  978.10   54.29
   5  -3  -4 1038.80   54.79
  -5  -3   4 1147.29   54.59
  -5   3   4 1107.09   54.69
   5   3  -4  997.10   54.89
   5   3  -4  979.70   54.39
   7  -3  -6   55.49    6.00
  -7  -3   6   67.99    7.60
  -7  -3   6   68.29   12.00
   7   3  -6   66.99    8.50
  -7   3   6   83.29    9.00
   7   3  -6   59.09    6.30
  -7   3   6   79.19    7.60
  -7   3   6   89.49   11.40
   9  -3  -8  417.26   22.70
   9  -3  -8  393.56   23.50
  -9  -3   8  430.16   26.10
  -9  -3   8  381.06   23.90
   9   3  -8  416.26   22.80
  -9   3   8  413.76   23.50
  -9   3   8  376.46   26.00
  -9   3   8  433.06   24.40
  -8  -4   9  233.28   14.50
   8  -4  -9  235.08   14.80
  -8  -4   9  237.58   15.50
  -8  -4   9  238.28   15.90
   8  -4  -9  229.58   13.70
   8   4  -9  229.18   13.90
  -8   4   9  219.08   14.50
  -8   4   9  240.38   14.40
  -8   4   9  213.08   15.10
  -6  -4   7  511.05   28.60
  -6  -4   7  515.55   29.80
  -6  -4   7  485.25   28.70
   6  -4  -7  524.55   27.60
  -6  -4   7  480.35   29.90
  -6  -4   7  482.25   29.30
   6   4  -7  556.64   27.80
  -6   4   7  499.15   28.30
   6   4  -7  538.75   28.50
  -6   4   7  477.85   28.40
  -6   4   7  490.85   28.60
  -6   4   7  490.75   29.20
  -4  -4   5 1733.23   90.59
   4  -4  -5 1659.53   89.79
  -4  -4   5 1717.53   91.29
   4   4  -5 1700.03   89.79
   4   4  -5 1649.13   90.69
  -4   4   5 1781.62   90.59
  -4   4   5 1842.22   90.89
  -4   4   5 1758.22   91.19
   2  -4  -3  865.41   48.90
  -2  -4   3 1035.70   49.00
   2   4  -3  842.02   49.00
  -2   4   3  974.30   48.90
   2   4  -3  950.70   49.30
  -2   4   3  990.90   48.80
   0   4  -1 3851.71  198.18
   4  -4  -3  114.79    7.90
   4  -4  -3  128.89    7.80
   4   4  -3  132.59    8.10
   4   4  -3  152.08    8.10
  -6  -4   5   18.20    7.00
   6  -4  -5   17.80    3.70
  -6  -4   5   33.20    6.20
  -6   4   5    5.60   10.60
  -6   4   5   10.50    5.30
  -6   4   5    6.30    6.40
   6   4  -5   19.00    4.00
   6   4  -5   23.00    6.40
  -8  -4   7  207.38   16.50
   8  -4  -7  184.78   12.20
  -8  -4   7  216.28   14.10
   8  -4  -7  174.68   13.00
  -8   4   7  227.68   13.70
   8   4  -7  161.38   13.50
   8   4  -7  186.28   12.30
  -8   4   7  183.18   15.70
  -8   4   7  222.68   14.20
  10  -4  -9  210.78   12.60
  10  -4  -9  214.38   13.00
  10   4  -9  212.48   13.00
   9  -5 -10   19.50    4.10
  -9  -5  10   12.20    6.80
  -9  -5  10   18.10    7.10
   9   5 -10   17.70    4.30
  -9   5  10    3.90    6.20
   9   5 -10   20.20    4.60
  -7  -5   8  513.15   31.20
  -7  -5   8  546.65   32.30
   7  -5  -8  583.34   29.90
  -7  -5   8  554.04   30.90
  -7  -5   8  524.85   30.70
   7  -5  -8  539.95   30.40
  -7   5   8  548.25   30.60
   7   5  -8  570.24   30.80
  -7   5   8  538.95   30.80
  -7   5   8  541.15   31.30
   7   5  -8  581.04   30.20
  -5  -5   6  171.38   11.20
  -5  -5   6  160.68   12.30
   5  -5  -6  149.69    9.80
  -5  -5   6  157.08   12.30
  -5  -5   6  150.58   14.10
  -5  -5   6  159.58   12.10
   5   5  -6  156.38   10.00
  -5   5   6  152.88   10.60
  -5   5   6  159.18   12.50
  -5   5   6  146.49   11.10
  -3   5   4  504.05   24.30
   3   5  -4  461.85   25.00
   3   5  -4  416.66   24.50
   3   5  -4  461.35   24.80
  -3   5   4  454.45   24.30
   1  -5  -2  623.74   35.80
  -1  -5   2  728.63   36.40
  -1  -5   2  755.32   36.10
   1   5  -2  672.03   36.10
  -1   5   2  766.32   35.90
   1   5  -2  657.33   36.00
   1   5  -2  641.64   36.00
  -1  -5   0 2953.30  144.19
   1  -5   0 2686.03  144.19
   1  -5   0 2737.33  144.29
  -1   5   0 2980.10  144.29
  -1   5   0 2676.33  144.19
  -1   5   0 2984.60  144.29
   1   5   0 2584.34  144.19
   3  -5  -2 2004.80  103.29
  -3  -5   2 2096.39  103.19
   3  -5  -2 1929.61  103.19
   3   5  -2 1961.20  103.19
   3   5  -2 1992.60  103.29
  -3   5   2 1996.80  103.29
   5  -5  -4 2553.54  129.79
   5  -5  -4 2609.14  130.19
  -5  -5   4 2565.74  130.09
   5   5  -4 2574.24  130.39
  -5   5   4 2275.97  129.99
   5   5  -4 2525.45  129.89
   5   5  -4 2460.15  130.59
   7  -5  -6 1929.41  100.49
  -7  -5   6 1959.00  101.29
  -7  -5   6 1879.91  101.19
   7  -5  -6 1835.82  100.79
  -7  -5   6 1838.72  103.99
  -7  -5   6 2017.00  102.29
   7   5  -6 1884.61  101.09
  -7   5   6 1983.40  101.19
  -7   5   6 1996.60  101.39
   7   5  -6 1977.20  100.69
  -9  -5   8  183.28   14.20
   9  -5  -8  236.28   13.10
   9  -5  -8  204.58   13.50
  -9  -5   8  209.48   17.70
   9   5  -8  239.48   13.40
   9   5  -8  230.98   14.50
  -9   5   8  220.68   15.70
  -9   5   8  194.28   14.50
  -8  -6   9  451.15   25.60
   8  -6  -9  512.35   25.20
  -8  -6   9  415.06   26.70
   8   6  -9  520.85   25.50
  -8   6   9  446.56   26.00
  -8   6   9  441.46   25.50
  -8   6   9  432.16   25.70
  -6  -6   7 1264.57   64.49
   6  -6  -7 1112.09   63.79
  -6  -6   7 1236.98   65.39
  -6  -6   7 1214.18   65.59
  -6  -6   7 1153.18   64.99
   6  -6  -7 1130.69   63.29
  -6  -6   7 1270.57   64.59
   6   6  -7 1193.68   64.09
  -6   6   7 1226.28   64.39
   6   6  -7 1248.68   63.69
  -6   6   7 1244.38   64.19
  -6   6   7 1201.78   64.69
  -4  -6   5  731.63   38.80
  -4  -6   5  733.13   40.90
  -4  -6   5  731.63   39.70
  -4  -6   5  726.13   39.80
  -4  -6   5  699.93   38.70
   4   6  -5  617.74   38.00
  -4   6   5  733.13   39.40
  -4   6   5  728.53   38.60
  -4   6   5  749.82   38.90
  -2  -6   3 2245.48  105.39
   2  -6  -3 1954.60  105.09
  -2   6   3 1885.51  105.09
   2   6  -3 2047.00  105.89
  -2   6   3 2112.69  105.19
   2   6  -3 1957.00  105.39
   2   6  -3 2057.09  105.29
   0  -6   1 3146.09  160.48
   0  -6  -1 3258.97  160.38
   0  -6   1 3059.99  160.48
   0  -6   1 3182.88  160.58
   0  -6  -1 3150.08  160.38
   0   6  -1 3132.39  160.48
   0   6   1 2797.12  160.38
   0   6  -1 3206.58  160.48
   0   6  -1 3314.07  160.48
   0   6   1 2899.01  160.28
   4  -6  -3 4639.14  239.58
   4  -6  -3 4740.63  239.78
  -4  -6   3 4613.64  239.68
  -4   6   3 4325.07  239.78
   4   6  -3 4935.71  240.08
  -6  -6   5  196.98   15.70
  -6  -6   5  197.78   14.00
  -6  -6   5  216.78   16.00
   6  -6  -5  273.97   14.50
  -6   6   5  211.48   14.30
  -6   6   5  192.48   16.80
  -6   6   5  216.58   13.40
  -8  -6   7  913.91   52.29
   8  -6  -7  907.01   50.49
  -8  -6   7  946.81   50.89
  -8   6   7  924.71   51.49
  -8   6   7  988.50   51.09
   8   6  -7  890.01   50.79
  -8   6   7 1050.59   51.09
  10  -6  -9   59.79    8.90
 -10   6   9   86.59   12.40
  10   6  -9   80.79    6.60
  10   6  -9   67.79    7.00
  -9  -7  10   10.30    7.90
   9  -7 -10    4.90    3.30
  -9   7  10   16.50    4.40
   9   7 -10    5.50    4.00
   9   7 -10   12.90    4.20
  -7  -7   8  365.16   24.30
  -7  -7   8  362.26   22.40
  -7  -7   8  357.76   23.50
  -7  -7   8  398.36   22.70
   7  -7  -8  413.56   21.70
  -7   7   8  413.66   22.80
  -7   7   8  373.06   23.00
  -7   7   8  398.06   22.40
   7   7  -8  412.16   22.00
   7   7  -8  376.86   22.30
  -5  -7   6   68.59    8.20
  -5  -7   6   68.29    9.90
   5  -7  -6   85.79    6.20
  -5  -7   6   60.89   11.70
  -5   7   6   51.79    8.70
   5   7  -6   88.19    6.50
  -5   7   6   61.69    7.30
  -3  -7   4  827.82   42.20
   3  -7  -4  689.23   42.00
   3   7  -4  806.22   42.60
   3   7  -4  843.92   42.10
  -3   7   4  809.52   41.90
   3   7  -4  790.32   42.50
   3   7  -4  837.72   42.10
  -1  -7   2 2228.38  113.99
  -1  -7   2 2321.57  113.69
   1  -7  -2 2091.99  113.49
   1  -7  -2 2103.59  113.39
   1   7  -2 2253.17  113.69
   1   7  -2 2245.28  113.59
  -1   7   2 2240.88  113.49
   1   7  -2 2113.79  113.59
   1  -7   0 2564.24  125.19
  -1  -7   0 2359.06  124.99
   1  -7   0 2440.86  125.09
   1  -7   0 2492.65  125.19
  -1  -7   0 2514.75  125.09
  -1   7   0 2376.66  125.09
   1   7   0 2484.25  124.99
   1   7   0 2423.96  124.89
  -1   7   0 2509.05  125.19
   1   7   0 2073.79  125.59
  -1   7   0 2434.86  125.19
   3  -7  -2 7515.35  404.76
   3  -7  -2 7825.02  404.66
  -3  -7   2 8606.24  404.76
  -3   7   2 8001.00  404.76
  -3   7   2 7325.87  404.66
   3   7  -2 7909.51  404.86
  -5  -7   4 1115.79   55.29
   5  -7  -4 1015.40   54.79
  -5  -7   4 1054.99   55.59
  -5   7   4 1026.60   55.59
  -5   7   4 1022.70   55.29
   5   7  -4 1038.50   55.39
   7  -7  -6  443.66   23.80
  -7  -7   6  445.66   24.80
   7  -7  -6  430.56   24.60
  -7  -7   6  420.86   26.70
  -7  -7   6  418.96   26.20
  -7  -7   6  387.76   25.20
  -7   7   6  394.16   25.70
   7   7  -6  434.66   24.80
   7   7  -6  480.25   24.10
  -7   7   6  420.66   24.80
  -7   7   6  444.16   24.70
   9  -7  -8   33.20    7.40
  -9  -7   8   21.30    8.10
  -9  -7   8   12.60   10.50
   9  -7  -8   32.60    5.20
   9   7  -8   43.10    5.60
  -9   7   8   30.40    6.80
   9   7  -8   34.10    6.80
  -8  -8   9  107.29   11.00
   8  -8  -9  120.49    7.90
  -8  -8   9  101.79    9.30
   8   8  -9  114.69    8.00
  -8   8   9   95.59    8.90
   8   8  -9  113.59    9.70
  -8   8   9  103.69    8.60
  -6  -8   7 1484.45   79.09
  -6  -8   7 1499.25   79.29
   6  -8  -7 1432.16   76.99
  -6  -8   7 1523.35   77.89
  -6  -8   7 1450.45   77.89
  -6  -8   7 1416.26   78.59
  -6   8   7 1471.75   77.59
   6   8  -7 1529.75   77.29
  -6   8   7 1473.75   77.89
   6   8  -7 1499.25   77.69
  -6   8   7 1415.26   78.09
  -4  -8   5 1112.59   60.39
  -4  -8   5 1165.68   59.49
  -4  -8   5 1142.29   59.59
  -4  -8   5 1116.19   60.59
  -4  -8   5 1062.79   60.99
  -4   8   5 1148.19   60.09
  -4   8   5 1102.69   59.49
   4   8  -5 1153.48   58.89
  -4   8   5 1095.79   59.29
   2  -8  -3 3768.52  192.38
  -2  -8   3 3671.53  192.68
   2  -8  -3 3720.23  192.68
  -2   8   3 3496.35  192.48
   2   8  -3 3799.92  192.58
   2   8  -3 3866.11  192.78
   2   8  -3 3613.24  192.48
   2   8  -3 3937.11  192.88
   0  -8  -1   99.99    6.00
   0  -8  -1  105.19    5.90
   0  -8  -1  103.29    6.10
   0   8  -1  108.19    6.20
   0   8  -1  109.49    6.20
   0   8  -1  100.39    6.10
   2  -8  -1 6072.59  321.47
  -2  -8   1 6873.81  321.67
   2  -8  -1 5850.81  321.57
   2   8  -1 6032.20  321.57
  -2   8   1 6371.06  321.67
  -2   8   1 6603.84  321.77
   2   8  -1 6211.38  321.57
   2   8  -1 5964.50  321.37
  -4  -8   3 5485.45  280.97
   4  -8  -3 5611.64  280.97
   4  -8  -3 5446.46  280.77
  -4  -8   3 5278.17  280.97
   4  -8  -3 5456.25  281.27
  -4   8   3 5287.37  281.07
   4   8  -3 5494.35  280.87
   4   8  -3 5574.54  281.37
   4   8  -3 5413.76  280.87
   6  -8  -5 1007.10   60.99
  -6  -8   5 1219.58   62.79
   6  -8  -5 1059.49   60.39
  -6  -8   5 1235.68   61.49
   6   8  -5 1039.20   61.09
  -6   8   5 1306.17   61.29
  -6   8   5 1180.38   62.09
  -6   8   5 1300.07   61.59
   6   8  -5 1050.89   60.49
  -8  -8   7  593.14   36.00
   8  -8  -7  628.04   35.30
   8  -8  -7  685.53   34.80
  -8  -8   7  617.54   37.10
   8   8  -7  656.63   35.60
  -8   8   7  599.44   36.20
   8   8  -7  673.33   34.90
  -8   8   7  680.83   35.60
  -8   8   7  655.73   35.60
  10  -8  -9  122.29    8.30
  10  -8  -9  132.09    8.40
  10   8  -9  141.69    8.80
  10   8  -9  118.39   10.20
   9  -9 -10   65.59    5.80
   9  -9 -10   68.59    6.90
  -9  -9  10   68.49    9.30
   9   9 -10   78.49    5.50
  -9   9  10   66.89    5.90
  -7  -9   8  125.19   11.50
   7  -9  -8  116.49    8.40
  -7  -9   8  123.79    9.50
  -7  -9   8  116.39   12.10
  -7   9   8  120.29    9.10
   7   9  -8  102.99    9.40
  -7   9   8  131.59    9.30
   7   9  -8  107.89    8.80
  -7   9   8  121.09   10.20
  -5  -9   6  997.30   53.19
  -5  -9   6 1005.30   54.69
   5  -9  -6  991.40   52.29
   5   9  -6 1010.40   52.49
  -5   9   6  988.20   52.79
  -5   9   6  983.80   53.49
  -5   9   6  966.80   53.09
   3  -9  -4  851.21   43.90
  -3  -9   4  802.02   45.80
  -3  -9   4  823.82   44.60
  -3   9   4  835.42   45.30
   3   9  -4  839.12   44.50
   3   9  -4  850.91   43.90
  -3   9   4  808.32   44.60
   3   9  -4  868.41   44.20
  -1  -9   2 1016.80   57.09
   1  -9  -2 1096.69   56.59
   1  -9  -2 1064.29   56.89
  -1  -9   2 1112.49   56.89
   1   9  -2 1077.49   56.79
   1   9  -2 1126.49   56.79
   1   9  -2 1126.99   56.69
   1  -9   0  708.43   39.00
  -1  -9   0  729.53   38.90
   1  -9   0  738.13   39.10
  -1  -9   0  752.32   39.10
   1  -9   0  796.92   39.30
   1   9   0  759.42   39.00
  -1   9   0  748.93   39.10
   1   9   0  716.73   39.00
  -1   9   0  782.52   39.20
  -1   9   0  723.23   39.10
   1   9   0  751.92   38.80
   3  -9  -2  337.27   18.80
   3  -9  -2  324.17   18.40
  -3  -9   2  333.57   19.00
   3  -9  -2  362.26   18.60
  -3  -9   2  360.66   18.70
   3   9  -2  366.06   18.40
   3   9  -2  339.97   18.90
  -3   9   2  352.36   18.90
   3   9  -2  364.56   18.60
   3   9  -2  313.37   18.60
  -3   9   2  302.27   18.60
   5  -9  -4 2413.96  120.39
  -5  -9   4 2293.47  122.29
  -5  -9   4 2249.57  121.19
  -5   9   4 2476.45  121.29
  -5   9   4 2253.57  121.59
   5   9  -4 2215.28  120.99
  -5   9   4 2419.86  120.99
   5   9  -4 2156.78  120.99
   5   9  -4 2429.96  120.59
   5   9  -4 2325.87  121.69
   7  -9  -6  318.97   16.70
   7  -9  -6  255.47   18.10
  -7  -9   6  260.07   19.80
  -7   9   6  262.77   17.70
   7   9  -6  286.17   17.50
  -7   9   6  268.87   18.90
   7   9  -6  297.47   16.80
  -7   9   6  322.67   17.60
   9  -9  -8  117.69    8.00
  -9  -9   8  110.29   13.80
   9   9  -8   99.39    8.30
  -9   9   8  100.59    8.80
   9   9  -8  111.59    8.80
   8 -10  -9   20.40    4.00
  -8 -10   9   32.90    7.60
  -8  10   9   25.20    5.50
   8  10  -9   28.80    6.10
   8  10  -9   26.30    4.70
  -8  10   9   13.60    4.50
  -6 -10   7  513.05   30.20
  -6 -10   7  476.75   28.80
  -6 -10   7  520.55   28.60
  -6 -10   7  457.25   30.40
  -6  10   7  496.25   28.80
  -6  10   7  525.45   28.60
   6  10  -7  556.34   28.60
  -6  10   7  501.15   28.20
  -6  10   7  502.75   29.00
  -4 -10   5 1213.38   62.69
  -4 -10   5 1239.18   64.09
  -4 -10   5 1140.59   64.09
   4 -10  -5 1101.59   61.59
  -4 -10   5 1233.98   62.49
  -4  10   5 1168.58   62.29
  -4  10   5 1150.48   62.79
   4  10  -5 1146.09   62.89
  -4  10   5 1212.68   62.59
   4  10  -5 1185.48   61.89
   2 -10  -3  593.54   31.80
   2 -10  -3  586.24   31.50
   2 -10  -3  616.14   31.60
   2  10  -3  572.74   31.80
   2  10  -3  614.14   31.60
   2  10  -3  594.14   32.10
   2  10  -3  585.04   31.40
   0 -10  -1 2306.27  117.99
   0 -10   1 2214.38  118.49
   0 -10   1 2197.18  118.39
   0  10  -1 2282.17  118.29
   0  10  -1 2320.07  118.29
   0  10   1 2235.58  118.09
   0  10  -1 2441.06  118.29
   2 -10  -1  151.18    8.50
  -2 -10   1  122.49    8.00
   2 -10  -1  133.59    8.10
  -2  10   1  129.59    8.20
  -2  10   1  130.49    8.20
   2  10  -1  130.19    8.20
   2  10  -1  134.39    7.90
  -4 -10   3 1623.24   80.99
   4 -10  -3 1462.75   80.49
  -4 -10   3 1513.65   80.89
   4  10  -3 1483.15   80.69
  -4  10   3 1603.44   81.39
   4  10  -3 1537.85   80.89
   4  10  -3 1770.82   82.59
   4  10  -3 1423.16   81.69
   4  10  -3 1531.15   80.59
   6 -10  -5 1667.13   84.39
  -6 -10   5 1544.15   84.99
   6  10  -5 1587.84   84.39
  -6  10   5 1666.83   85.19
   6  10  -5 1671.03   85.09
  -6  10   5 1560.74   85.29
  -6  10   5 1638.24   85.09
   6  10  -5 1599.34   85.69
  -8 -10   7  371.16   25.20
  -8 -10   7  387.96   24.40
   8 -10  -7  423.06   22.50
   8  10  -7  409.76   23.30
  -8  10   7  397.66   27.40
  -8  10   7  394.66   23.20
   8  10  -7  419.16   22.60
  10 -10  -9  197.88   11.50
  10 -10  -9  181.58   11.50
  10  10  -9  200.28   12.80
  10  10  -9  203.38   11.50
  -7 -11   8  212.48   16.50
  -7 -11   8  229.08   16.10
   7 -11  -8  232.48   13.50
   7  11  -8  242.08   13.70
  -7  11   8  215.98   14.10
   7  11  -8  248.68   14.40
  -7  11   8  201.88   14.40
   5 -11  -6  269.27   16.10
  -5 -11   6  244.58   20.60
  -5 -11   6  306.47   17.50
  -5 -11   6  255.67   19.40
   5  11  -6  293.57   16.40
  -5  11   6  283.27   17.20
  -5  11   6  280.77   17.80
   5  11  -6  311.47   20.80
  -5  11   6  270.37   17.00
  -3 -11   4  886.21   45.40
  -3 -11   4  847.82   46.70
  -3 -11   4  885.61   46.80
  -3 -11   4  817.62   45.70
   3 -11  -4  757.02   45.10
  -3  11   4  874.91   45.90
   3  11  -4  883.71   46.80
   3  11  -4  823.82   44.70
   3  11  -4  829.52   45.60
  -3  11   4  881.61   45.50
   1 -11  -2  399.06   21.00
  -1 -11   2  409.76   21.30
   1 -11  -2  376.86   20.80
  -1 -11   2  368.46   21.60
   1 -11  -2  383.46   20.80
   1  11  -2  384.26   21.20
  -1  11   2  373.56   20.90
   1  11  -2  384.06   21.00
   1  11  -2  384.76   20.70
   1  11  -2  386.06   20.90
  -1 -11   0 1565.54   80.69
   1 -11   0 1477.75   80.69
  -1 -11   0 1597.44   80.89
   1 -11   0 1528.95   80.89
   1 -11   0 1490.35   80.79
  -1 -11   0 1647.34   80.89
  -1  11   0 1658.03   80.99
  -1  11   0 1621.34   80.99
   1  11   0 1435.76   80.69
   1  11   0 1517.95   80.69
  -1  11   0 1561.34   80.89
   3 -11  -2 1580.64   82.09
  -3 -11   2 1612.34   82.59
  -3 -11   2 1715.43   82.59
   3 -11  -2 1578.04   82.39
   3  11  -2 1584.24   82.29
   3  11  -2 1383.06   82.69
   3  11  -2 1584.14   82.39
   3  11  -2 1597.34   82.09
  -3  11   2 1587.44   82.69
   5 -11  -4  509.45   26.10
  -5 -11   4  462.85   28.60
  -5 -11   4  432.56   27.00
  -5  11   4  476.35   26.90
   5  11  -4  533.65   26.20
  -5  11   4  445.96   27.30
   5  11  -4  523.95   27.90
  -5  11   4  444.46   27.80
   7 -11  -6  198.98   12.40
  -7 -11   6  205.08   16.20
   7  11  -6  192.58   12.50
  -7  11   6  216.58   13.80
  -7  11   6  183.38   14.80
   7  11  -6  198.18   13.50
   9 -11  -8   69.99    6.50
   9 -11  -8   62.49    6.00
  -9 -11   8   74.49   12.10
  -9  11   8   53.39    6.80
   9  11  -8   74.99    6.80
   9  11  -8   88.29   10.80
  -8 -12   9   58.79    8.60
   8 -12  -9   80.19    6.40
   8 -12  -9   67.69    5.90
  -8  12   9   56.79   12.40
   8  12  -9   85.69    6.90
  -8  12   9   61.59    6.20
   8  12  -9   78.59    7.10
  -6 -12   7   95.79    9.00
  -6 -12   7   95.49   11.30
  -6  12   7   76.99    8.60
  -6  12   7   95.79    9.20
  -6  12   7   87.39    9.60
   6  12  -7  120.19    8.60
   6  12  -7  120.79    8.00
  -6  12   7   96.69    9.40
  -4 -12   5 2514.65  123.59
  -4 -12   5 2390.96  123.39
   4 -12  -5 2121.39  121.19
   4  12  -5 2317.57  121.39
  -4  12   5 2365.06  121.79
  -4  12   5 2399.36  122.29
  -4  12   5 2503.75  122.09
   4  12  -5 2090.69  123.09
  -2 -12   3 1123.79   53.89
  -2 -12   3 1043.60   52.99
  -2 -12   3 1013.20   53.99
   2 -12  -3  960.60   52.09
  -2 -12   3 1114.19   54.59
   2 -12  -3  867.91   52.59
   2  12  -3  975.80   52.59
  -2  12   3  994.80   53.09
  -2  12   3 1010.50   52.99
  -2  12   3 1039.40   53.29
   2  12  -3  978.40   52.89
   2  12  -3  881.31   52.59
   2  12  -3  962.70   52.09
   0 -12  -1 1558.74   83.29
   0 -12   1 1580.14   83.79
   0 -12  -1 1732.23   83.79
   0 -12   1 1544.95   83.89
   0 -12   1 1562.74   83.49
   0 -12  -1 1620.24   83.39
   0  12  -1 1616.24   83.59
   0  12   1 1510.85   83.39
   0  12  -1 1617.04   83.69
   0  12  -1 1683.93   83.59
   0  12  -1 1628.04   83.29
  -2 -12   1 1588.94   79.39
   2 -12  -1 1470.55   79.39
  -2 -12   1 1611.84   79.39
   2 -12  -1 1518.95   79.09
   2 -12  -1 1419.76   79.39
   2  12  -1 1520.35   79.19
   2  12  -1 1445.46   78.89
  -2  12   1 1586.84   79.59
  -4 -12   3  192.28   14.90
   4 -12  -3  128.09   10.30
   4 -12  -3  135.69    9.30
  -4 -12   3  152.08   13.00
   4  12  -3  121.09   11.10
   4  12  -3  169.08   12.10
   4  12  -3  145.79    9.70
  -4  12   3  186.08   10.70
   6 -12  -5 3637.34  183.58
  -6 -12   5 3375.86  185.28
  -6  12   5 3303.37  184.18
   6  12  -5 3617.94  184.18
   6  12  -5 3634.94  184.68
   6  12  -5 3708.43  183.58
  -6  12   5 3544.15  184.28
   8 -12  -7  133.49    9.00
  -8 -12   7  131.99   13.30
  -8 -12   7  111.29   12.00
  -8  12   7  126.19   11.80
   8  12  -7  135.59    9.80
   7 -13  -8  117.09    8.40
   7 -13  -8  127.09    9.10
  -7 -13   8  128.59   11.70
  -7 -13   8  118.39   10.90
   7  13  -8  127.99    8.80
   7  13  -8  131.19    9.10
  -7  13   8  123.59    9.50
  -7  13   8  125.29    9.30
  -5 -13   6  968.00   51.99
  -5 -13   6  851.21   55.99
  -5 -13   6  995.50   53.89
   5 -13  -6  975.90   51.29
   5  13  -6  983.00   52.69
  -5  13   6  928.51   52.29
   5  13  -6 1061.69   51.59
  -5  13   6  980.30   52.09
  -3 -13   4  145.29   10.60
  -3 -13   4  137.29   12.60
  -3 -13   4  155.88   13.90
  -3 -13   4  166.48   13.10
   3 -13  -4  161.48    9.90
   3  13  -4  174.18   10.00
  -3  13   4  157.78   11.00
  -3  13   4  153.78   11.80
   3  13  -4  172.28   11.30
  -3  13   4  155.78   12.90
  -1 -13   2  101.69    9.90
  -1 -13   2   94.99   10.10
  -1 -13   2   97.49    9.60
   1 -13  -2  122.59    8.70
   1  13  -2  104.99   10.50
   1  13  -2  131.49    7.50
  -1  13   2  121.69    9.40
  -1  13   2  109.19    9.80
   1  13  -2  122.49    8.50
   1  13  -2  136.99    9.30
   1  13  -2  121.29    8.90
   1 -13   0 2322.57  126.39
   1 -13   0 2202.58  126.79
  -1 -13   0 2579.84  126.79
  -1 -13   0 2534.85  126.59
  -1 -13   0 2494.45  126.59
   1 -13   0 2229.38  126.79
  -1  13   0 2608.54  126.79
  -1  13   0 2461.15  126.19
   1  13   0 2678.53  127.49
   1  13   0 2313.17  127.29
   1  13   0 2245.68  126.39
  -1  13   0 2613.94  127.19
  -3 -13   2  950.20   47.80
  -3 -13   2  899.61   48.20
  -3 -13   2  870.01   49.60
   3 -13  -2  923.51   47.30
   3 -13  -2  886.81   47.90
   3  13  -2  874.51   48.50
   3  13  -2  858.21   47.80
  -3  13   2  851.51   48.40
  -3  13   2  872.71   47.80
  -3  13   2  929.11   48.20
   3  13  -2  929.61   47.40
   3  13  -2  929.81   48.30
   5 -13  -4  745.33   46.00
   5 -13  -4  845.42   45.10
   5  13  -4  833.72   45.70
   5  13  -4  786.92   46.60
   5  13  -4  823.32   45.10
  -5  13   4  907.71   46.00
  -5  13   4  899.71   45.80
  -5  13   4  967.80   47.20
  -7 -13   6   94.09   11.70
   7 -13  -6   89.19    8.50
   7 -13  -6   91.79    7.40
   7  13  -6   88.89    8.80
  -7  13   6   97.79   10.30
   7  13  -6   76.69    7.80
  -7  13   6  117.39    9.20
   7  13  -6   78.49   12.90
  -9 -13   8   71.19   15.30
   9 -13  -8   32.10    5.80
   9 -13  -8   29.70    4.50
   9  13  -8   27.70    5.10
   9  13  -8   28.00    5.30
  -8 -14   9   60.19    7.70
  -8  14   9   54.19    6.20
   8  14  -9   51.49    5.70
   6 -14  -7   44.60    7.20
  -6 -14   7   71.59    9.90
   6 -14  -7   52.19    5.70
   6  14  -7   48.90    6.30
  -6  14   7   55.99   10.80
   6  14  -7   51.39    5.90
  -6  14   7   58.49    6.70
   4 -14  -5 2322.77  125.69
  -4 -14   5 2484.75  127.69
  -4 -14   5 2384.56  125.89
   4 -14  -5 2380.06  125.39
  -4 -14   5 2288.37  127.19
  -4  14   5 2427.96  126.09
   4  14  -5 2459.55  126.29
   4  14  -5 2582.44  125.59
  -4  14   5 2399.16  126.29
  -2 -14   3  616.44   32.80
  -2 -14   3  630.94   34.30
   2 -14  -3  549.95   31.90
  -2 -14   3  621.54   34.30
   2  14  -3  574.14   32.70
   2  14  -3  579.84   31.90
  -2  14   3  632.34   33.00
   2  14  -3  520.65   33.40
  -2  14   3  630.54   33.20
  -2  14   3  627.24   32.80
   0 -14   1  475.25   28.50
   0 -14  -1  517.25   28.10
   0 -14  -1  558.14   27.50
   0 -14   1  473.55   28.50
   0  14   1  471.15   28.10
   0  14  -1  531.65   28.00
   0  14   1  485.05   28.10
   0  14  -1  533.85   27.10
   0  14  -1  498.85   28.10
   0  14  -1  524.25   28.20
   0  14   1  469.65   30.20
   0  14  -1  538.05   28.00
   2 -14  -1  445.66   22.90
   2 -14  -1  418.86   24.10
  -2 -14   1  417.16   25.40
  -2 -14   1  396.56   24.10
  -2 -14   1  412.76   23.20
   2  14  -1  441.16   24.00
   2  14  -1  440.36   24.20
  -2  14   1  395.96   27.90
  -2  14   1  414.16   23.40
  -2  14   1  402.36   24.40
  -4 -14   3  120.59   10.30
   4 -14  -3  143.69    8.90
   4 -14  -3  146.29   10.10
  -4 -14   3   94.99   13.40
  -4  14   3  131.89    9.80
   4  14  -3  126.09   13.90
   4  14  -3  139.69    9.30
  -4  14   3  133.29   10.20
   4  14  -3  144.49   10.60
  -4  14   3  109.39   11.20
   6 -14  -5    1.60    4.20
   6 -14  -5    3.60    4.10
  -6 -14   5    8.40    7.20
   6  14  -5    9.10    6.30
  -6  14   5   19.30    6.00
   6  14  -5   -3.90    5.10
   6  14  -5   10.40    5.00
   8 -14  -7  110.69    8.10
  -8 -14   7   89.09   10.80
  -8 -14   7   93.49   12.30
   8 -14  -7  113.49    7.70
  -8  14   7   79.19    8.10
  -8  14   7   86.99    8.60
   8  14  -7  113.79    8.50
  -7 -15   8  127.99   10.50
   7 -15  -8  149.69    9.90
  -7 -15   8  133.99   11.20
   7  15  -8  131.29    9.10
   7  15  -8  119.99    9.30
  -7  15   8  127.79    9.00
  -7  15   8  118.09    9.20
   5 -15  -6  268.67   17.30
  -5 -15   6  284.47   19.90
   5 -15  -6  287.47   16.40
  -5 -15   6  286.37   17.20
   5  15  -6  295.07   18.20
   5  15  -6  306.47   16.70
  -5  15   6  289.87   17.90
  -5  15   6  260.47   17.10
  -5  15   6  282.47   17.30
  -3 -15   4  564.94   32.10
   3 -15  -4  560.54   29.90
  -3 -15   4  545.95   32.50
   3  15  -4  561.34   30.90
  -3  15   4  550.54   31.10
  -3  15   4  553.94   30.70
   3  15  -4  535.65   29.90
  -3  15   4  555.04   31.10
   1 -15  -2  204.38   12.20
  -1 -15   2  208.08   13.30
  -1 -15   2  211.08   14.80
  -1 -15   2  197.68   15.60
   1  15  -2  211.68   13.50
  -1  15   2  194.58   13.80
  -1  15   2  189.98   13.20
   1  15  -2  212.98   12.10
   1  15  -2  224.48   13.10
   1  15  -2  187.98   15.70
  -1  15   2  197.98   13.40
   1 -15   0 2234.48  113.29
   1 -15   0 2234.68  112.49
  -1 -15   0 2124.49  113.49
   1 -15   0 2166.38  113.19
  -1 -15   0 2150.58  112.59
  -1  15   0 2075.99  112.59
  -1  15   0 2099.69  113.19
   1  15   0 2154.48  113.09
   1  15   0 2237.88  113.19
   1  15   0 2290.87  113.09
  -1  15   0 2039.20  112.79
  -3 -15   2  720.93   37.60
   3 -15  -2  631.64   37.40
  -3 -15   2  715.23   39.30
   3 -15  -2  699.03   37.10
  -3  15   2  723.33   38.20
   3  15  -2  660.13   38.00
  -3  15   2  708.63   37.50
   3  15  -2  693.73   38.10
  -5 -15   4  550.74   31.50
   5 -15  -4  488.15   28.90
   5 -15  -4  497.05   28.50
  -5  15   4  540.55   29.30
  -5  15   4  567.24   29.60
   5  15  -4  500.75   28.50
   5  15  -4  506.75   29.90
  -5  15   4  542.75   29.70
   5  15  -4  514.25   29.20
   7 -15  -6   85.29    7.70
   7 -15  -6   86.49    7.30
   7  15  -6   85.49    8.00
   7  15  -6   84.89   11.30
  -7  15   6   81.49    7.90
   7  15  -6   80.69    9.20
  -7  15   6   89.99    9.70
   9 -15  -8   56.79    6.50
   9 -15  -8   65.39    6.40
   9  15  -8   52.39    6.40
   9  15  -8   66.69    5.90
   6 -16  -7   33.20    7.30
  -6 -16   7   26.60    5.90
   6  16  -7   31.40    5.40
  -6  16   7   32.00    6.10
  -6  16   7   32.20    5.70
   6  16  -7   30.10    5.30
  -6  16   7   32.60    5.70
   4 -16  -5 1188.48   60.19
  -4 -16   5 1056.59   60.49
   4 -16  -5 1116.99   63.09
  -4 -16   5 1150.68   62.59
  -4  16   5 1120.89   60.99
  -4  16   5 1060.39   61.19
   4  16  -5 1216.78   61.19
  -4  16   5 1144.39   60.79
   4  16  -5 1215.18   60.19
  -2 -16   3 1398.76   77.09
   2 -16  -3 1431.06   75.89
  -2 -16   3 1469.75   77.79
   2  16  -3 1476.25   76.59
   2  16  -3 1434.06   75.69
  -2  16   3 1490.85   76.59
  -2  16   3 1510.75   76.79
   2  16  -3 1381.36   76.39
  -2  16   3 1452.75   76.69
   0 -16  -1  646.94   36.50
   0 -16  -1  694.03   37.50
   0 -16   1  714.33   37.90
   0 -16   1  695.73   36.70
   0 -16   1  685.23   38.00
   0  16  -1  652.03   36.30
   0  16   1  641.44   37.50
   0  16   1  722.73   37.40
   0  16  -1  655.83   36.90
   0  16  -1  649.83   36.90
   0  16   1  752.82   37.30
  -2 -16   1   32.00    7.00
  -2 -16   1   23.60    5.30
   2 -16  -1   44.30    7.80
  -2  16   1   21.40    6.50
  -2  16   1   25.50    5.70
   2  16  -1   32.50   12.30
  -2  16   1   20.90    3.80
   2  16  -1   30.20    5.10
  -4 -16   3   76.59    9.70
  -4 -16   3   72.09   11.30
   4 -16  -3   99.99    7.30
   4 -16  -3   85.59    8.50
  -4  16   3   92.99    8.40
   4  16  -3   96.39    8.60
   4  16  -3  102.19    9.20
   4  16  -3   90.29   11.90
  -4  16   3   82.69    8.40
  -4  16   3   69.69    9.10
   6 -16  -5  145.09   10.70
  -6 -16   5  157.88   14.00
  -6  16   5  151.28   12.30
   6  16  -5  137.89   12.00
   6  16  -5  132.59   10.50
  -6  16   5  123.89   13.20
  -6  16   5  174.88   11.00
   8 -16  -7    2.80    3.10
  -8 -16   7   10.30    7.50
   8 -16  -7   15.20    4.20
   8  16  -7   18.10    6.20
  -8  16   7    4.30    4.90
   8  16  -7    1.90    3.80
   7 -17  -8  124.79    7.90
  -7 -17   8  113.29    9.40
   7  17  -8  108.29    7.90
  -7  17   8  106.39    8.20
  -5 -17   6  121.29   12.00
   5  17  -6  135.59   13.50
   5  17  -6  133.79    9.60
   5  17  -6  137.29    9.10
  -5  17   6  112.99   12.80
  -5  17   6  118.09    9.60
  -3 -17   4  668.33   39.40
  -3 -17   4  716.43   37.80
  -3 -17   4  692.33   38.40
   3 -17  -4  610.64   35.80
   3  17  -4  612.44   35.70
  -3  17   4  689.13   36.60
  -3  17   4  679.13   36.90
   3  17  -4  637.84   36.90
  -3  17   4  705.03   36.90
  -1 -17   2  794.22   41.00
  -1 -17   2  749.03   40.80
  -1 -17   2  769.02   39.70
   1 -17  -2  675.43   39.10
  -1  17   2  805.42   40.20
   1  17  -2  656.23   39.60
   1  17  -2  641.94   39.90
  -1  17   2  734.53   41.80
   1  17  -2  678.13   38.90
  -1  17   2  822.72   40.10
  -1 -17   0 1009.30   53.29
   1 -17   0 1024.60   54.09
  -1 -17   0  942.81   54.19
   1 -17   0 1048.30   53.29
  -1  17   0  961.30   53.49
   1  17   0 1011.70   53.59
   1  17   0 1033.40   54.09
   3 -17  -2  512.85   28.20
  -3 -17   2  487.75   27.90
  -3 -17   2  447.96   29.30
   3 -17  -2  546.25   27.60
  -3  17   2  490.15   27.90
  -3  17   2  468.75   28.30
   3  17  -2  510.65   28.30
   3  17  -2  524.55   28.60
   3  17  -2  519.55   28.60
   5 -17  -4  398.96   22.70
  -5 -17   4  350.66   24.20
   5 -17  -4  380.46   21.80
   5  17  -4  401.76   22.00
  -5  17   4  351.36   22.10
   5  17  -4  401.26   22.90
  -5  17   4  357.96   22.10
   7 -17  -6  182.58   11.60
   7 -17  -6  186.18   11.40
  -7 -17   6  172.78   13.90
   7  17  -6  182.88   13.50
  -7  17   6  169.58   12.70
   7  17  -6  185.28   11.90
   6 -18  -7  133.99    8.70
  -6 -18   7  121.29   10.40
  -6  18   7  131.09    9.30
  -6  18   7  122.19    9.00
   6  18  -7  125.39    8.80
  -4 -18   5  270.37   18.80
   4 -18  -5  287.87   16.20
  -4  18   5  292.27   16.90
  -4  18   5  271.97   16.80
   4  18  -5  271.37   16.20
  -4  18   5  263.47   18.10
  -4  18   5  263.77   17.00
   4  18  -5  291.77   17.40
   2 -18  -3  202.38   12.60
  -2 -18   3  192.98   16.80
  -2 -18   3  206.98   15.80
   2  18  -3  206.58   14.70
   2  18  -3  202.68   13.70
  -2  18   3  200.88   14.10
  -2  18   3  222.78   14.20
   2  18  -3  189.98   12.70
   0 -18  -1  477.85   27.90
   0 -18   1  485.25   27.00
   0 -18  -1  489.75   26.90
   0 -18   1  477.45   28.10
   0  18   1  482.55   28.10
   0  18   1  511.55   27.80
   0  18   1  505.55   27.40
   0  18  -1  486.25   27.30
   0  18   1  480.55   27.40
   0  18  -1  469.55   27.30
   2 -18  -1   76.79    9.90
  -2 -18   1  100.69    8.00
  -2 -18   1   73.29   10.10
   2 -18  -1   95.89    7.60
   2 -18  -1   88.29    9.00
  -2  18   1   88.89    8.20
   2  18  -1   92.19    8.90
  -2  18   1   82.99    9.40
  -2  18   1   80.89    9.00
   2  18  -1   86.49    9.00
  -4 -18   3   67.89   11.30
   4 -18  -3   60.49    6.40
   4 -18  -3   53.09    7.70
   4  18  -3   67.69    7.90
   4  18  -3   58.09   11.10
   4  18  -3   41.30    8.30
  -4  18   3   58.19    8.30
  -4  18   3   70.99    7.50
   6 -18  -5  105.09    7.70
   6 -18  -5   91.09    8.20
  -6 -18   5   92.59   11.50
   6  18  -5   91.19   11.40
  -6  18   5   90.09   10.50
  -6  18   5   87.69    8.70
   8 -18  -7   25.90    4.30
   8 -18  -7   26.30    5.00
  -8 -18   7   43.40    8.40
   8  18  -7   23.60    4.30
  -8  18   7   35.90    6.80
  -5 -19   6  193.78   13.90
   5 -19  -6  197.78   11.70
  -5  19   6  200.38   12.40
  -5  19   6  180.88   12.20
   5  19  -6  192.58   12.10
   5  19  -6  170.78   13.10
  -3 -19   4  413.86   25.70
   3 -19  -4  417.36   23.30
  -3  19   4  387.46   24.20
  -3  19   4  427.26   23.90
  -3  19   4  429.36   24.10
   3  19  -4  435.26   24.30
   3  19  -4  398.06   23.00
   1 -19  -2  949.01   54.89
   1 -19  -2  954.80   54.19
  -1 -19   2 1087.09   55.99
  -1 -19   2 1006.20   56.09
  -1  19   2  986.50   56.09
   1  19  -2 1025.70   54.89
  -1  19   2 1090.29   54.99
  -1  19   2 1072.29   54.69
   1  19  -2  990.60   54.59
  -1  19   2 1058.09   54.99
   1 -19   0   31.40    6.20
  -1 -19   0   56.89    8.90
   1 -19   0   35.90    7.40
   1 -19   0   33.70    7.60
   1  19   0   54.79    8.30
   1  19   0   35.30    6.30
   1  19   0   31.80    5.30
   3 -19  -2  583.34   31.80
  -3 -19   2  522.55   31.00
   3 -19  -2  541.65   31.40
   3 -19  -2  589.44   30.80
  -3 -19   2  542.45   32.70
  -3  19   2  521.55   31.40
   3  19  -2  558.04   31.70
   3  19  -2  588.54   31.70
  -3  19   2  576.74   31.30
   3  19  -2  598.84   32.10
  -5 -19   4  102.39   11.70
   5 -19  -4   98.29    8.90
   5 -19  -4   95.69    7.70
   5  19  -4   94.59    9.60
  -5  19   4   74.19    8.70
   5  19  -4  100.19    8.70
  -5  19   4   97.59    9.20
   7 -19  -6   28.10    5.30
   7 -19  -6   25.00    4.60
  -7 -19   6   22.40    6.60
   7  19  -6   26.80    5.10
  -7  19   6   19.70    4.40
   7  19  -6   14.90    5.50
  -6 -20   7   33.80    6.50
   6 -20  -7   30.50    4.70
  -6 -20   7   34.70    5.90
  -6  20   7   27.50    4.80
   6  20  -7   20.30    4.50
  -6  20   7   41.20    7.30
   4 -20  -5   57.29    6.10
  -4 -20   5   43.30    8.40
   4  20  -5   52.69    6.50
  -4  20   5   52.29    6.30
  -4  20   5   52.99    9.30
   4  20  -5   62.09    7.20
  -4  20   5   54.09    6.60
   2 -20  -3  857.11   47.00
   2 -20  -3  896.71   47.90
  -2 -20   3  857.01   48.60
   2  20  -3  849.61   47.50
  -2  20   3  889.11   47.70
  -2  20   3  902.11   47.50
   2  20  -3  907.51   47.80
  -2  20   3  882.61   47.70
   0 -20   1   53.69    9.10
   0 -20   1   66.29    8.40
   0 -20  -1   71.29    8.90
   0 -20  -1   69.99    7.20
   0  20   1   59.09    8.50
   0  20  -1   63.09    7.80
   0  20   1   58.09    8.20
   0  20   1   78.59    9.60
   0  20  -1   66.39    7.70
   0  20   1   66.59    7.70
  -2 -20   1   64.39    7.40
   2 -20  -1   53.79   10.30
   2 -20  -1   63.09    8.60
  -2 -20   1   41.70    9.40
   2  20  -1   62.99    7.70
   2  20  -1   54.79    8.10
  -2  20   1   56.29    7.60
   4 -20  -3  146.69    9.50
  -4 -20   3  149.59   13.10
   4 -20  -3  126.79   11.20
  -4  20   3  139.09   10.30
   4  20  -3  122.09   10.80
   4  20  -3  129.59   10.20
   4  20  -3   99.29   12.30
  -4  20   3  127.89   10.10
   6 -20  -5   10.90    4.70
   6 -20  -5   19.10    4.80
  -6 -20   5    8.80    6.40
   6  20  -5    6.90    4.80
   6  20  -5   14.40    4.70
  -6  20   5   18.10    5.00
  -6  20   5   22.60    5.90
   5 -21  -6  166.48   10.20
  -5 -21   6  139.19   11.10
  -5  21   6  131.49    9.50
  -5  21   6  156.38    9.70
   5  21  -6  152.58    9.80
   5  21  -6  136.59   10.60
   3 -21  -4  557.24   28.80
   3  21  -4  516.35   28.90
  -3  21   4  497.65   29.30
   1 -21  -2  481.65   27.30
  -1 -21   2  450.15   27.80
   1 -21  -2  490.55   26.50
   1  21  -2  469.05   26.90
  -1  21   2  471.55   26.70
  -1  21   2  460.85   27.00
   1  21  -2  486.45   27.20
  -1  21   2  471.65   27.00
  -1 -21   0  121.69   11.80
  -1 -21   0  108.99    9.40
   1 -21   0  140.49   11.50
  -1  21   0  105.09    9.70
   1  21   0  138.09   11.20
  -1  21   0  129.29   10.60
   1  21   0  132.09   11.40
   1  21   0  131.69   10.60
  -3 -21   2  183.68   13.20
   3 -21  -2  162.48   11.20
   3 -21  -2  169.48   12.30
   3 -21  -2  143.99   14.20
  -3 -21   2  183.78   13.60
   3  21  -2  154.58   12.40
   3  21  -2  142.59   12.20
   5 -21  -4  113.49    8.50
   5 -21  -4  116.49    8.40
   5 -21  -4  102.59   10.30
  -5 -21   4   75.29   11.30
   5  21  -4  104.49    8.90
  -5  21   4   81.99    9.00
   5  21  -4  115.89    9.30
   7 -21  -6   33.70    7.10
  -7 -21   6   39.20    7.50
   7 -21  -6   29.60    4.90
  -7  21   6   41.20    4.90
   7  21  -6   32.30    5.70
   7  21  -6   35.20    8.10
   4 -22  -5   34.20    5.10
  -4 -22   5   32.90    6.10
   4 -22  -5   28.30    5.30
  -4  22   5   28.20    4.80
   4  22  -5   23.20    4.40
  -4  22   5   40.60    8.80
  -4  22   5   31.20    5.20
   4  22  -5   24.00    4.90
   2 -22  -3  208.18   13.00
   2  22  -3  195.08   14.20
   2  22  -3  204.28   13.80
   0 -22   1  102.79    9.60
   0 -22  -1  104.09    8.20
   0 -22  -1   80.59    9.70
   0  22  -1   84.79    8.60
   0  22   1   89.69    8.50
   0  22   1   93.89    8.80
   0  22   1  100.09   10.60
   0  22  -1   84.99    9.00
   2 -22  -1   22.40    5.20
  -2 -22   1    6.90    5.60
   2 -22  -1   17.20    5.80
  -2 -22   1   28.20    6.80
  -2  22   1   16.50    4.20
  -2  22   1   27.80    6.40
   2  22  -1   18.20    5.50
   2  22  -1   14.80    4.50
   4 -22  -3   85.99    7.90
  -4 -22   3   60.39   10.20
   4 -22  -3   73.09    7.60
  -4  22   3   58.79    7.50
   4  22  -3   68.89   10.60
   4  22  -3   75.59    9.10
   4  22  -3   66.59    7.70
   6 -22  -5   17.00    5.60
   6 -22  -5   13.40    3.80
  -6 -22   5   13.90    7.10
   6  22  -5   15.50    4.70
  -6  22   5   19.50    4.00
   6  22  -5   12.20    3.90
  -5 -23   6   26.40    6.10
   5 -23  -6   18.80    5.50
   5 -23  -6   22.20    4.90
  -5  23   6   27.00    4.40
   5  23  -6   39.70    5.40
   5  23  -6   30.60    4.90
  -3 -23   4  119.19   10.30
   3 -23  -4  112.19    9.80
   3 -23  -4  118.39    9.30
   3  23  -4  110.49    9.70
   3  23  -4   98.99    8.70
  -3  23   4  123.79    8.60
  -3  23   4  119.69    8.50
  -3  23   4  117.99    9.50
  -1 -23   2  165.68   12.70
   1 -23  -2  171.18   11.20
   1 -23  -2  164.78   12.10
  -1  23   2  173.88   11.90
   1  23  -2  153.78   11.60
  -1  23   2  155.98   11.10
   1  23  -2  143.29   11.40
   1 -23   0   71.19    9.30
  -1 -23   0   92.59    8.60
  -1  23   0   77.79   10.80
   1  23   0   79.59    8.50
  -1  23   0  104.79    9.40
  -1  23   0   95.79    8.40
   3 -23  -2   81.19    8.60
  -3 -23   2  102.79   10.40
   3 -23  -2   73.39    8.30
  -3  23   2   88.29    7.20
   3  23  -2   70.89    8.20
  -3  23   2   78.89    7.40
   3  23  -2   65.39    8.60
   5 -23  -4   12.20    5.80
  -5 -23   4   18.30    7.40
   5 -23  -4    4.50    3.20
   5  23  -4   10.00    6.00
  -5  23   4   -0.20    3.30
  -5  23   4    5.70    3.40
   5  23  -4    4.70    3.70
   4 -24  -5   12.80    5.70
  -4 -24   5   12.00    5.60
   4 -24  -5   24.40    5.10
  -4  24   5   25.00    4.30
   4  24  -5   25.10    5.40
   4  24  -5   26.50    5.90
  -2 -24   3   10.80    4.60
   2 -24  -3   22.40    4.90
  -2  24   3   14.10    4.70
   2  24  -3    7.70    3.80
   2  24  -3   18.20    5.20
  -2  24   3    8.60    3.60
   0 -24   1  139.49   10.70
   0 -24  -1  109.59   10.00
   0 -24  -1  124.79   10.60
   0  24   1  141.99   10.30
   0  24  -1  114.69    9.90
   0  24  -1  114.29    9.50
   0  24   1  138.69   10.00
   0  24   1  152.78   11.70
   2 -24  -1   19.20    5.10
  -2 -24   1   20.60    5.60
   2  24  -1   31.30    5.60
  -2  24   1   22.90    7.70
   2  24  -1   16.30    4.20
  -2  24   1   16.70    3.70
  -2  24   1   21.20    5.40
   4 -24  -3  143.89    9.90
  -4 -24   3  121.99   12.00
   4 -24  -3  145.09   11.20
  -4  24   3  128.39    8.90
  -4  24   3  122.49    9.40
   4  24  -3  128.89    9.90
  -3 -25   4   33.90    6.30
   3 -25  -4   30.40    5.40
   3 -25  -4   32.60    7.00
   3  25  -4   20.70    4.00
  -3  25   4   22.60    4.20
  -3  25   4   29.00    4.70
   1 -25  -2   -5.60    8.00
   1 -25  -2    7.70    4.10
  -1 -25   2   -0.30    4.10
  -1  25   2   -2.30    2.80
   1  25  -2    0.30    3.40
  -1  25   2    0.20    4.70
   1  25  -2   -2.50    3.70
  -1 -25   0   95.09   13.70
   1 -25   0   87.29    8.40
  -1 -25   0   78.39    9.10
  -1  25   0   88.99    9.00
   1  25   0   69.59    8.70
   1  25   0   71.89    7.70
  -1  25   0   83.69    7.40
  -3 -25   2   -2.60    5.30
   3 -25  -2    9.80    4.00
   3  25  -2    1.60    3.90
  -3  25   2    2.20    2.70
   3  25  -2   -1.10    3.60
  -3  25   2   -5.50    3.80
   5 -25  -4  117.69    9.80
   5  25  -4  139.79   10.00
  -5  25   4  121.19    9.20
  -5  25   4  140.79    8.70
   2 -26  -3   21.80    5.40
  -2 -26   3   10.10    4.30
   2  26  -3   14.30    3.60
  -2  26   3   10.80    2.90
   0 -26  -1   46.80    7.70
   0 -26   1   34.60    6.70
   0  26  -1   39.50    5.70
   0  26  -1   34.80    6.40
   0  26   1   34.20    5.60
   2 -26  -1   24.50    4.60
  -2 -26   1   18.30    6.80
   2  26  -1   14.20    3.50
  -2  26   1   13.90    2.80
   2  26  -1   22.10    4.60
  -2  26   1   18.90    6.70
   4  26  -3  118.49   10.20
  -4  26   3  137.69    8.80
  -4  26   3  135.89    8.60
  -1 -27   2    2.60    3.70
   1 -27  -2    9.80    5.10
  -1  27   2    6.70    2.40
   1  27  -2    2.80    3.40
   1  27  -2   14.40    4.00
   1 -27   0   -3.10    3.20
  -1 -27   0   11.20    5.70
   1  27   0   -2.50    5.00
   1  27   0    2.00    2.60
  -1  27   0    1.00    2.30
   3 -27  -2   37.00    5.20
   3  27  -2   32.90    5.60
  -3  27   2   30.70    4.50
   8   0 -10    7.80    4.80
  -8   0  10   12.40    4.80
  -8   0  10    1.60    4.60
   8   0 -10    9.40    5.30
  -8   0  10    8.60    4.80
  -6   0   8  343.27   20.20
  -6   0   8  328.27   21.40
  -6   0   8  313.37   20.30
   6   0  -8  372.86   19.20
  -6   0   8  318.17   20.10
  -4   0   6 1968.00  101.49
  -4   0   6 1867.91  101.29
   4   0  -6 1958.70  100.59
  -4   0   6 1965.80  101.79
  -4   0   6 1922.11  101.89
  -4   0   6 1940.41  102.19
   2   0  -4 9999.00  514.75
  -4   0   2  660.33   36.30
   4   0  -2  726.73   36.40
   6   0  -4 4124.69  213.68
  -6   0   4 4162.48  214.18
   6   0  -4 4141.19  214.58
  -8   0   6  426.66   24.20
   8   0  -6  398.86   25.50
  10   0  -8  380.56   22.10
  10   0  -8  396.26   21.70
  -7  -1   9    6.00    8.00
   7  -1  -9   15.50    4.30
  -7  -1   9   22.70    8.40
  -7   1   9   18.40    6.10
  -7   1   9   21.20    7.50
   7   1  -9   22.70    4.80
  -5  -1   7   28.80    7.10
   5  -1  -7   15.80    4.70
  -5  -1   7   24.70    7.00
  -5  -1   7    9.60    6.30
  -5  -1   7   21.00    7.50
  -5   1   7   14.50    6.30
  -5   1   7   15.40    7.20
  -5   1   7   22.80    6.00
   5   1  -7   21.40    4.90
  -5   1   7   26.30    6.40
   3  -1  -5 1876.51   96.79
   3  -1  -5 1863.31   95.49
  -3  -1   5 1844.32   95.39
   3   1  -5 1861.01   96.69
  -3   1   5 1779.92   95.19
   3   1  -5 1855.71   95.69
   1  -1  -3  761.02   39.80
  -1  -1   3  725.83   39.20
   1  -1  -3  742.43   39.20
   1   1  -3  765.92   39.30
   1   1  -3  759.62   39.80
   1   1  -3  799.02   39.30
   1  -1   1 1907.21  101.49
  -1  -1  -1 1980.00  101.39
  -1   1  -1 2021.70  101.49
   3  -1  -1 4516.35  229.18
  -3  -1   1 4490.75  229.18
  -3   1   1 4343.97  229.18
   3   1  -1 4456.25  229.18
   5  -1  -3 1860.81   95.99
  -5  -1   3 1841.92   95.79
  -5   1   3 1870.21   95.89
   5   1  -3 1813.72   95.99
   7  -1  -5  576.84   30.60
  -7  -1   5  571.44   31.70
   7   1  -5  551.34   31.70
  -7   1   5  559.04   31.40
   7   1  -5  587.34   30.60
   9  -1  -7  169.38   11.10
  -9  -1   7  157.78   12.40
   9  -1  -7  156.78   11.70
   9   1  -7  181.88   11.20
   9   1  -7  166.28   11.90
  -9   1   7  168.88   12.60
  11  -1  -9   95.29    8.20
  11  -1  -9   99.69    7.40
  11   1  -9  106.59    7.50
  11   1  -9  100.59    9.00
  -8  -2  10  112.49    9.30
  -8  -2  10  113.29    9.70
  -8  -2  10  126.89    8.60
  -8   2  10  114.29    8.80
  -8   2  10  120.19    9.30
  -8   2  10  123.29    8.50
   8   2 -10  109.29    9.60
  -6  -2   8  404.36   23.90
  -6  -2   8  383.86   23.20
   6  -2  -8  408.06   22.70
  -6  -2   8  378.96   23.50
  -6  -2   8  392.66   24.60
  -6   2   8  408.96   23.40
  -6   2   8  386.96   23.60
   6   2  -8  436.86   22.60
  -6   2   8  403.96   23.40
  -6   2   8  393.86   24.30
  -4  -2   6 2410.16  125.99
   4  -2  -6 2241.18  124.49
  -4  -2   6 2424.16  125.59
  -4  -2   6 2419.56  126.29
  -4  -2   6 2409.76  125.89
  -4  -2   6 2377.76  125.39
  -4   2   6 2499.65  125.79
  -4   2   6 2405.46  125.39
  -4   2   6 2337.77  125.89
  -4   2   6 2523.45  125.39
   2  -2  -4 2645.24  132.09
  -2  -2   4 2488.65  132.09
   2  -2  -4 2668.83  132.89
   2   2  -4 2789.22  132.99
  -2   2   4 2239.98  131.79
   2   2  -4 2554.24  132.29
   0  -2  -2  132.19    7.50
   0  -2   2  154.78    7.30
   0   2  -2  130.89    7.30
   0   2  -2  135.89    7.30
   0   2  -2  130.59    7.60
  -2   2   0 4325.37  222.58
  -4  -2   2 2294.57  114.19
   4  -2  -2 2115.99  114.19
  -4   2   2 2216.38  114.19
  -6  -2   4 2665.33  134.19
   6  -2  -4 2560.44  133.69
  -6   2   4 2665.23  134.29
   6   2  -4 2557.14  134.69
   6   2  -4 2569.44  133.69
  -6   2   4 2489.75  134.29
   8  -2  -6  316.67   18.30
  -8  -2   6  292.57   18.90
   8  -2  -6  349.47   17.80
  -8   2   6  286.17   18.50
   8   2  -6  299.97   18.90
  -8   2   6  245.68   20.60
   8   2  -6  338.27   17.70
  10  -2  -8  306.87   17.20
  10  -2  -8  287.67   17.50
  10   2  -8  299.47   17.70
  10   2  -8  304.87   17.30
   7  -3  -9   29.80    4.70
  -7  -3   9   53.59   12.60
  -7  -3   9   38.40    8.30
  -7  -3   9   35.40    7.30
  -7   3   9   28.10    8.70
  -7   3   9   34.50    7.10
   7   3  -9   32.80    5.40
  -5  -3   7  174.88   13.30
  -5  -3   7  170.08   14.10
  -5  -3   7  189.48   13.70
   5  -3  -7  194.68   11.60
  -5  -3   7  171.58   13.60
  -5  -3   7  184.28   12.80
  -5   3   7  180.58   13.80
  -5   3   7  199.48   13.40
   5   3  -7  207.68   11.70
  -5   3   7  181.88   13.00
  -5   3   7  173.58   12.40
   3  -3  -5 2529.85  134.59
   3  -3  -5 2483.75  133.29
   3   3  -5 2627.44  134.59
   3   3  -5 2592.94  133.99
  -3   3   5 2924.01  133.19
   3   3  -5 2378.26  133.49
   3   3  -5 2549.65  133.49
  -1  -3   3 4017.00  211.88
   1   3  -3 4396.16  212.38
   1   3  -3 3938.41  211.88
  -1  -3  -1 1392.46   68.39
   1  -3   1 1354.36   68.79
   1  -3   1 1239.08   68.49
  -1  -3  -1 1381.06   68.39
   1   3   1 1239.28   68.39
  -1   3  -1 1437.66   68.69
  -1   3  -1 1366.96   68.59
  -1   3  -1 1365.16   68.59
   1   3   1 1183.68   68.39
  -5  -3   3 3009.40  139.89
   5  -3  -3 2681.23  139.89
   5   3  -3 2424.66  139.49
   5   3  -3 2582.04  139.99
  -5   3   3 2814.72  139.89
   7  -3  -5   64.59    7.20
  -7  -3   5   90.09    9.50
   7  -3  -5   72.29    6.00
   7   3  -5   65.69    6.10
  -7   3   5   90.39   11.00
   7   3  -5   71.99    8.50
   9  -3  -7  120.29   10.40
  -9  -3   7  151.18   11.40
   9  -3  -7  130.69    9.50
  -9   3   7  169.38   14.90
   9   3  -7  119.79   10.90
  -9   3   7  151.18   11.00
   9   3  -7  131.99    9.60
  11  -3  -9  292.67   16.70
  11  -3  -9  295.97   16.90
  11   3  -9  299.17   16.70
  -8  -4  10   70.29    6.80
   8  -4 -10   78.69    6.10
  -8  -4  10   74.29    7.90
  -8   4  10   55.29    7.10
  -8   4  10   71.69    6.70
   8   4 -10   67.39    8.20
  -8   4  10   81.99    6.50
  -6  -4   8  563.84   31.10
  -6  -4   8  548.45   31.20
  -6  -4   8  558.54   32.40
  -6  -4   8  531.25   31.50
  -6   4   8  557.24   31.10
  -6   4   8  576.74   31.00
  -6   4   8  546.85   31.70
  -6   4   8  541.85   30.70
  -4  -4   6  979.20   53.79
  -4  -4   6  954.50   53.89
  -4  -4   6  985.00   53.79
  -4  -4   6  977.80   52.89
  -4  -4   6  979.40   52.99
  -4  -4   6  986.20   53.39
   4  -4  -6  963.10   52.19
  -4   4   6 1026.10   52.99
  -4   4   6  969.80   53.19
   4   4  -6 1067.09   52.29
  -4   4   6 1013.60   53.19
  -4   4   6 1005.80   53.69
  -2  -4   4  427.46   21.40
   2  -4  -4  396.36   21.00
   2   4  -4  380.36   21.40
   2   4  -4  405.76   22.00
   2   4  -4  402.86   21.30
   4  -4  -2 9437.56  480.85
   4   4  -2 9249.88  480.85
  -6  -4   4 1231.18   65.69
  -6  -4   4 1167.38   65.69
   6  -4  -4 1286.77   65.59
   6  -4  -4 1294.27   65.89
   6   4  -4 1254.47   66.09
  -6   4   4 1221.28   65.89
   6   4  -4 1294.57   66.09
  -8  -4   6 1139.19   59.59
   8  -4  -6 1084.19   59.09
   8  -4  -6 1133.09   58.69
   8   4  -6 1100.39   58.69
  -8   4   6 1175.18   59.59
   8   4  -6 1048.60   59.19
  -8   4   6 1107.29   59.69
  10  -4  -8  122.99    9.20
  10  -4  -8  123.89    9.00
  10   4  -8  135.39    9.50
  10   4  -8  119.09   11.70
  10   4  -8  132.29    9.30
  -7  -5   9   89.59    9.70
  -7  -5   9   77.89    7.60
  -7  -5   9   65.49    7.90
  -7  -5   9   69.39    9.00
   7   5  -9   97.29    7.10
  -7   5   9   78.09    7.90
  -7   5   9   65.89    7.20
  -7   5   9   83.79    8.70
  -5  -5   7  280.67   17.40
  -5  -5   7  282.07   17.60
  -5  -5   7  272.27   17.90
  -5  -5   7  277.57   19.30
   5  -5  -7  324.67   16.40
  -5  -5   7  291.77   18.70
  -5  -5   7  283.77   18.50
  -5   5   7  270.67   17.00
  -5   5   7  262.17   18.20
  -5   5   7  266.97   18.10
  -5   5   7  268.37   17.40
  -3  -5   5  273.57   17.40
  -3  -5   5  276.77   18.90
  -3  -5   5  281.47   18.80
  -3  -5   5  287.77   18.70
  -3   5   5  266.97   18.10
  -3   5   5  293.27   17.40
   3   5  -5  315.17   16.30
   3   5  -5  323.97   16.20
   1  -5   1 4750.72  248.58
  -1   5  -1 5018.10  248.58
  -1   5  -1 4711.13  248.38
  -3  -5   1 6503.25  317.17
   3  -5  -1 5867.31  317.17
  -3   5   1 6526.55  317.37
   3   5  -1 5757.72  317.27
   5  -5  -3  734.73   39.20
  -5  -5   3  759.32   39.30
  -5  -5   3  829.32   39.10
   5  -5  -3  725.43   39.30
   5  -5  -3  701.13   38.80
   5   5  -3  691.53   39.50
   5   5  -3  708.23   38.90
  -5   5   3  776.92   39.30
   5   5  -3  717.93   39.00
  -7  -5   5  160.48   15.40
   7  -5  -5  202.68   12.50
   7  -5  -5  199.48   11.40
  -7  -5   5  170.38   14.10
  -7   5   5  150.38   13.30
   7   5  -5  198.58   11.60
   7   5  -5  199.68   12.80
   9  -5  -7  192.08   11.50
   9  -5  -7  184.78   12.20
  -9  -5   7  163.48   13.00
   9   5  -7  178.38   12.50
  -9   5   7  146.99   13.80
   9   5  -7  198.28   11.70
  11  -5  -9  104.39    7.40
  11  -5  -9   96.89    8.10
  11  -5  -9   92.19    8.10
  11   5  -9  112.09    7.30
  -8  -6  10   61.69    8.00
  -8  -6  10   64.69    6.70
   8  -6 -10   68.49    5.70
  -8   6  10   63.69    6.00
   8   6 -10   58.29    5.70
  -8   6  10   65.19    6.30
  -8   6  10   74.99    7.10
  -6  -6   8   82.39    9.90
  -6  -6   8   70.99    9.50
  -6  -6   8   82.89   11.60
  -6  -6   8   76.59    8.80
  -6  -6   8   75.39    8.50
   6  -6  -8   82.79    6.80
  -6   6   8   90.89    9.70
  -6   6   8   78.69    7.70
  -6   6   8   84.49    8.70
   6   6  -8   92.49    7.40
   6   6  -8   79.39    8.50
   4  -6  -6   54.09    6.30
  -4  -6   6   61.69    9.10
  -4  -6   6   64.79    7.30
  -4  -6   6   90.09   10.60
  -4  -6   6   72.99    9.40
  -4   6   6   75.19    7.40
  -4   6   6   70.89    8.50
   4   6  -6   49.80    5.60
  -4   6   6   68.29    7.10
   2  -6  -4 1284.47   67.59
   2   6  -4 1310.77   68.49
   2   6  -4 1361.26   68.19
   2   6  -4 1358.26   67.89
  -2   6   4 1300.27   67.29
   2   6  -4 1229.18   67.89
   0  -6  -2 2771.52  136.39
   0  -6   2 2623.84  136.59
   0   6  -2 2734.23  136.69
   0   6   2 2551.04  136.19
   0   6   2 2622.14  136.19
   0   6  -2 2525.55  136.49
   0   6  -2 2696.73  136.49
   2   6   0 6139.89  329.77
  -2   6   0 6682.53  329.97
   4  -6  -2 6807.02  359.76
  -4  -6   2 7470.55  359.76
  -4   6   2 7087.69  359.96
   4   6  -2 6833.72  359.56
   4   6  -2 6736.33  359.86
  -6  -6   4  536.55   32.80
   6  -6  -4  626.44   32.90
   6  -6  -4  666.53   32.10
  -6  -6   4  547.85   33.00
  -6   6   4  558.94   33.20
   6   6  -4  629.74   32.90
   6   6  -4  585.94   33.30
   6   6  -4  663.73   32.20
  -6   6   4  586.04   32.80
  -8  -6   6  647.14   38.20
   8  -6  -6  726.33   37.60
   8  -6  -6  710.73   37.00
  -8  -6   6  607.94   40.40
   8   6  -6  730.13   37.10
  -8   6   6  641.04   38.00
  -8   6   6  710.23   37.90
   8   6  -6  727.43   38.00
  10  -6  -8  142.99    9.70
  10  -6  -8  145.29   10.10
  10   6  -8  146.99   10.20
  10   6  -8  149.09   10.20
  10   6  -8  147.49   11.30
   7  -7  -9  128.79    8.40
  -7  -7   9  112.69    9.00
  -7  -7   9  112.59   11.00
  -7  -7   9  116.59   10.90
  -7  -7   9  118.59    9.50
   7   7  -9  115.09   10.70
  -7   7   9  108.59    8.90
  -7   7   9  116.29    9.90
   7   7  -9  146.39    8.90
  -7   7   9  130.19    8.90
  -5  -7   7 1524.25   80.89
  -5  -7   7 1533.65   81.39
  -5  -7   7 1550.94   81.19
  -5  -7   7 1469.45   82.39
  -5  -7   7 1549.74   82.09
  -5  -7   7 1554.94   82.49
   5  -7  -7 1417.46   80.09
   5   7  -7 1600.04   80.59
  -5   7   7 1577.74   80.99
  -5   7   7 1559.34   81.69
  -5   7   7 1573.74   81.29
  -3  -7   5  871.31   45.90
  -3  -7   5  841.92   45.40
  -3  -7   5  848.32   45.10
  -3  -7   5  829.42   46.30
  -3  -7   5  839.02   46.30
  -3  -7   5  851.91   46.80
  -3   7   5  873.81   45.40
  -3   7   5  801.72   45.60
  -3   7   5  845.02   45.30
  -1  -7   3 2073.19  114.69
   1  -7  -3 2275.97  114.29
  -1   7   3 1972.40  114.19
   1   7  -3 2364.16  114.89
   1   7  -3 2262.07  114.69
   1   7  -3 2175.48  114.59
   1   7  -3 2396.96  114.59
  -1  -7  -1  819.02   44.60
   1  -7   1  959.10   44.80
  -1  -7  -1  806.72   44.40
   1  -7   1  857.11   45.10
  -1   7  -1  835.52   44.80
  -1   7  -1  785.32   44.80
   1   7   1  974.90   44.60
  -1   7  -1  843.92   44.90
  -3  -7   1 6460.25  313.17
   3  -7  -1 5725.63  313.07
  -3   7   1 6003.40  313.27
  -3   7   1 6511.75  313.37
   3   7  -1 5712.23  313.17
   5  -7  -3 3912.01  199.68
   5  -7  -3 3965.50  200.18
  -5  -7   3 3844.82  199.98
  -5  -7   3 4007.30  200.08
  -5   7   3 3771.52  200.28
   5   7  -3 3709.33  200.48
   5   7  -3 3869.61  199.78
   5   7  -3 3882.71  199.88
   7  -7  -5  799.42   38.90
  -7  -7   5  673.83   41.10
   7  -7  -5  746.23   39.40
  -7   7   5  655.33   40.30
   7   7  -5  726.23   40.00
   7   7  -5  777.52   39.00
  -7   7   5  707.33   39.50
   9  -7  -7   83.79    7.00
   9  -7  -7   89.99    7.80
   9   7  -7   71.09    7.30
  -9   7   7   55.59    9.10
   9   7  -7   68.89    8.00
  11  -7  -9   20.70    3.90
  11   7  -9   22.40    4.30
  -8  -8  10   75.19    8.20
  -8  -8  10   83.19    8.20
   8  -8 -10   83.49    6.50
  -8   8  10   93.59    7.90
   8   8 -10   81.19    6.60
  -8   8  10   88.49    6.60
  -6  -8   8  446.66   26.20
  -6  -8   8  468.45   27.80
   6  -8  -8  466.95   25.20
  -6  -8   8  451.75   26.10
  -6  -8   8  428.26   26.90
  -6  -8   8  441.26   28.00
  -6   8   8  457.75   26.80
  -6   8   8  470.95   26.30
   6   8  -8  485.35   26.10
  -6   8   8  463.85   25.90
   6   8  -8  487.15   25.60
  -4  -8   6   16.90    5.60
  -4  -8   6    5.10    7.40
   4  -8  -6    8.40    4.30
  -4  -8   6   15.70    7.70
  -4  -8   6    7.00    6.30
  -4  -8   6   25.90    8.30
  -4   8   6    7.80    7.70
   4   8  -6    4.50    3.60
  -4   8   6   10.10    5.80
  -4   8   6   -3.30    6.50
   2  -8  -4  206.98   11.40
  -2  -8   4  201.58   12.30
   2   8  -4  211.18   13.30
   2   8  -4  209.48   11.70
   2   8  -4  197.48   11.70
   2   8  -4  205.38   12.50
  -2   8   4  202.88   11.20
   0  -8  -2 1457.75   77.79
   0  -8  -2 1607.14   77.99
   0  -8   2 1461.35   78.19
   0   8  -2 1522.45   78.19
   0   8  -2 1471.45   78.09
   0   8  -2 1440.76   78.09
   0   8  -2 1605.94   78.09
   0   8   2 1478.55   77.79
  -2  -8   0  647.04   33.10
   2  -8   0  644.74   33.20
  -2   8   0  616.44   33.80
  -2   8   0  648.04   33.30
  -2   8   0  574.04   33.20
   2   8   0  658.83   33.00
  -4  -8   2 3435.76  175.78
  -4  -8   2 3648.14  176.08
   4  -8  -2 3298.87  175.58
  -4   8   2 3572.44  175.98
  -4   8   2 3106.29  175.78
   4   8  -2 3396.76  175.28
   4   8  -2 3341.97  175.88
   6  -8  -4  106.69    7.40
  -6  -8   4   83.69   15.30
  -6  -8   4  127.49   10.20
   6  -8  -4   87.89    9.90
  -6   8   4  128.99    9.20
  -6   8   4  118.39    9.80
   6   8  -4  100.39   13.00
   6   8  -4  107.69    7.80
   6   8  -4  102.29    8.60
  -8  -8   6 1129.49   70.19
   8  -8  -6 1387.76   68.29
   8  -8  -6 1344.27   68.59
   8   8  -6 1302.57   68.99
  -8   8   6 1274.47   68.99
   8   8  -6 1340.77   68.19
  10  -8  -8   66.59    8.10
  10  -8  -8   78.29    6.20
  10   8  -8   72.59    6.70
  10   8  -8   58.49    7.70
  -7  -9   9  394.86   23.60
  -7  -9   9  428.26   24.20
  -7  -9   9  394.66   22.60
   7  -9  -9  392.16   21.90
  -7  -9   9  400.16   22.40
  -7   9   9  389.06   22.80
  -7   9   9  391.76   22.30
   7   9  -9  412.76   22.20
   7   9  -9  398.66   22.70
  -7   9   9  402.56   22.60
  -5  -9   7 1168.48   65.59
  -5  -9   7 1238.28   66.09
  -5  -9   7 1208.28   64.79
   5  -9  -7 1141.49   63.59
  -5  -9   7 1249.57   64.69
   5   9  -7 1266.27   63.99
  -5   9   7 1242.58   64.69
  -5   9   7 1165.28   64.09
  -5   9   7 1238.18   64.99
  -5   9   7 1216.08   64.69
  -3  -9   5 1186.68   60.59
   3  -9  -5 1077.89   59.89
  -3  -9   5 1171.78   61.99
  -3  -9   5 1101.89   61.59
  -3  -9   5 1194.78   61.49
  -3  -9   5 1141.19   60.79
  -3  -9   5 1180.88   62.39
  -3   9   5 1160.48   61.19
   3   9  -5 1114.29   60.99
  -3   9   5 1150.28   60.69
   3   9  -5 1152.48   59.99
  -3   9   5 1118.19   60.69
   1  -9  -3  609.94   32.70
  -1  -9   3  508.15   33.00
   1  -9  -3  648.54   32.90
   1   9  -3  633.04   33.20
   1   9  -3  661.23   33.30
   1   9  -3  673.43   33.00
   1  -9   1  702.63   33.40
   1  -9   1  717.63   33.70
  -1  -9  -1  568.64   32.80
  -1   9  -1  588.84   33.30
  -1   9  -1  625.04   33.30
  -1   9  -1  590.14   33.40
   3  -9  -1 7968.80  410.46
   5  -9  -3 5163.08  265.37
  -5  -9   3 5205.58  265.87
  -5  -9   3 5176.58  265.77
   5   9  -3 5116.29  265.37
   5   9  -3 5154.98  266.47
   5   9  -3 4981.50  265.97
  -5   9   3 5234.28  266.17
   7  -9  -5  806.82   39.90
   7  -9  -5  751.92   40.40
  -7  -9   5  650.23   42.10
  -7   9   5  698.73   40.50
   7   9  -5  772.72   39.90
   7   9  -5  782.52   40.70
  -9  -9   7  298.47   28.80
   9  -9  -7  324.77   17.90
   9  -9  -7  299.87   18.80
  -9   9   7  346.67   23.00
   9   9  -7  302.47   18.20
  -8 -10  10   33.70    6.70
   8 -10 -10   33.00    5.10
  -8  10  10   28.80    4.00
   8  10 -10   25.00    5.00
  -8  10  10   32.70    5.50
  -6 -10   8   88.59   10.10
  -6 -10   8   71.49    7.80
  -6 -10   8   62.89   10.20
   6 -10  -8   77.59    6.50
  -6 -10   8   64.39   13.20
  -6  10   8   75.69    8.60
   6  10  -8   81.29    7.50
  -6  10   8   62.49    7.40
  -6  10   8   78.29    8.00
   6  10  -8   71.39    6.80
  -4 -10   6  372.46   21.30
  -4 -10   6  386.76   23.40
  -4 -10   6  363.46   21.00
  -4 -10   6  364.36   22.30
   4 -10  -6  353.46   20.10
  -4 -10   6  338.67   22.90
  -4  10   6  367.86   21.80
   4  10  -6  383.46   20.40
  -4  10   6  347.77   21.30
  -4  10   6  362.66   21.10
  -4  10   6  341.77   20.90
   2 -10  -4  306.97   19.30
  -2 -10   4  332.17   20.10
  -2 -10   4  354.86   20.90
  -2 -10   4  325.77   18.80
   2 -10  -4  312.17   18.30
  -2 -10   4  321.77   20.70
   2  10  -4  339.47   18.20
   2  10  -4  319.77   18.60
  -2  10   4  366.66   19.90
  -2  10   4  335.77   19.40
   0 -10  -2    4.80    1.90
   0 -10   2    4.00    2.60
   0 -10   2    5.20    4.50
   0  10  -2    8.30    2.80
   0  10  -2    6.10    2.40
   0  10  -2    4.90    1.90
   0  10  -2    1.80    2.50
   0  10   2    1.30    1.90
   0  10   2    5.60    1.70
  -2 -10   0 2288.77  108.49
   2 -10   0 1786.72  108.29
  -2 -10   0 2187.18  108.59
   2 -10   0 2141.09  108.69
   2 -10   0 2051.69  108.39
  -2  10   0 2152.58  108.79
  -2  10   0 2198.68  108.69
  -2  10   0 2096.59  108.29
   2  10   0 2080.99  108.19
  -2  10   0 2048.30  108.59
   2  10   0 1993.80  108.39
  -4 -10   2 1686.63   85.89
  -4 -10   2 1708.03   85.79
   4 -10  -2 1633.04   85.89
   4 -10  -2 1644.34   85.39
   4  10  -2 1618.04   85.49
  -4  10   2 1583.54   86.09
   4  10  -2 1653.13   85.19
   4  10  -2 1637.24   85.69
   6 -10  -4  266.07   18.80
   6 -10  -4  336.87   17.60
  -6 -10   4  307.87   19.40
  -6 -10   4  294.77   21.90
   6  10  -4  313.97   18.30
  -6  10   4  276.67   19.00
   6  10  -4  330.77   17.80
   6  10  -4  347.87   20.10
  -6  10   4  312.07   18.80
  -8 -10   6  159.68   17.70
   8 -10  -6  216.28   14.00
   8 -10  -6  196.98   12.60
  -8 -10   6  189.98   16.30
   8  10  -6  208.98   13.50
  -8  10   6  189.78   13.90
   8  10  -6  205.48   12.90
  10 -10  -8    8.30    3.10
  10 -10  -8   13.00    4.80
  10  10  -8    4.20    4.70
  -7 -11   9  111.99    9.70
   7 -11  -9   84.69    9.40
  -7  11   9  102.79    7.50
   7  11  -9   72.99    7.00
   7  11  -9   74.69    8.00
  -7  11   9  107.49    7.90
  -5 -11   7  284.67   19.60
  -5 -11   7  279.97   17.20
   5 -11  -7  325.27   16.90
  -5 -11   7  231.38   18.90
  -5 -11   7  263.17   17.90
  -5  11   7  260.67   17.50
  -5  11   7  274.77   17.20
  -5  11   7  265.27   17.80
   5  11  -7  295.07   18.10
  -5  11   7  280.87   16.90
  -3 -11   5 1554.24   80.19
   3 -11  -5 1404.56   78.49
  -3 -11   5 1536.95   79.29
  -3 -11   5 1518.95   79.39
  -3 -11   5 1504.55   80.79
  -3 -11   5 1537.85   80.79
  -3 -11   5 1492.45   80.09
  -3  11   5 1405.16   79.29
  -3  11   5 1514.05   79.79
  -3  11   5 1536.55   79.39
   3  11  -5 1534.35   78.79
   3  11  -5 1565.14   79.59
  -1 -11   3 1198.28   62.79
  -1 -11   3 1198.98   62.69
  -1 -11   3 1183.18   63.79
  -1 -11   3 1319.77   64.19
   1 -11  -3 1152.38   61.99
   1 -11  -3 1172.28   62.09
   1  11  -3 1222.68   62.39
   1  11  -3 1179.08   61.99
  -1  11   3 1168.58   63.09
   1  11  -3 1100.69   62.49
   1 -11   1 2436.16  140.69
  -1 -11  -1 2822.32  140.29
  -1 -11  -1 2799.32  139.89
   1 -11   1 2410.16  140.39
  -1 -11  -1 2968.20  140.39
  -1  11  -1 2816.92  140.19
  -1  11  -1 2739.63  140.59
  -1  11  -1 2803.32  140.49
   1  11   1 2503.65  140.09
  -1  11  -1 2825.82  140.59
  -3 -11   1  643.34   35.80
  -3 -11   1  650.33   35.70
   3 -11  -1  788.82   36.10
  -3  11   1  622.04   35.30
  -3  11   1  648.84   36.10
  -5 -11   3 3373.56  173.08
   5 -11  -3 3336.17  172.58
  -5 -11   3 3131.99  174.48
  -5  11   3 3275.17  172.98
  -5  11   3 3545.05  173.48
   5  11  -3 3363.16  173.68
   5  11  -3 3342.97  173.28
  -7 -11   5 1425.76   80.19
   7 -11  -5 1531.95   78.19
  -7  11   5 1492.15   78.99
   7  11  -5 1519.05   78.09
   7  11  -5 1478.85   79.59
   7  11  -5 1508.55   78.99
   9 -11  -7  197.88   12.00
  -9 -11   7  160.98   18.00
   9 -11  -7  182.48   11.40
  -9  11   7  160.08   12.30
   9  11  -7  199.08   12.40
   9  11  -7  178.88   11.90
  -6 -12   8  134.49   12.50
  -6 -12   8  155.38   10.50
  -6 -12   8  130.79   12.90
  -6 -12   8  141.69   13.30
   6 -12  -8  165.88    9.90
   6  12  -8  175.88   10.20
  -6  12   8  143.49   10.90
  -6  12   8  137.29   10.50
   6  12  -8  165.48   10.60
  -4 -12   6  503.65   31.10
  -4 -12   6  508.35   31.40
   4 -12  -6  530.95   28.60
  -4 -12   6  534.85   29.60
  -4 -12   6  548.15   29.40
  -4 -12   6  549.95   31.80
   4  12  -6  549.74   28.90
  -4  12   6  532.05   29.80
  -4  12   6  523.75   29.50
  -4  12   6  499.35   29.40
  -4  12   6  526.95   30.00
   4  12  -6  532.05   30.30
  -2 -12   4  120.89    8.70
  -2 -12   4  108.09   11.40
  -2 -12   4  139.29   11.20
  -2 -12   4  124.89   10.70
   2  12  -4   85.39    9.60
  -2  12   4  119.79    9.30
  -2  12   4  123.09    9.60
  -2  12   4  141.59   12.70
   0 -12   2  190.18   15.00
   0 -12   2  210.58   14.00
   0 -12  -2  240.78   14.40
   0  12  -2  248.08   12.90
   0  12  -2  240.68   14.20
   0  12  -2  238.48   13.50
   0  12   2  212.08   14.40
   0  12  -2  232.18   13.60
   2 -12   0  608.64   33.70
   2 -12   0  570.84   34.10
  -2 -12   0  683.73   34.10
  -2 -12   0  695.93   34.10
  -2  12   0  685.43   33.60
  -2  12   0  671.93   34.40
   2  12   0  560.34   33.60
  -2  12   0  604.64   34.30
  -4 -12   2 1943.21  100.19
   4 -12  -2 1806.02   99.99
  -4 -12   2 1975.40  100.09
   4 -12  -2 1909.91   99.49
   4  12  -2 1803.82  100.59
   4  12  -2 1803.62  100.49
   4  12  -2 1847.92  100.19
  -4  12   2 2035.30  100.39
  -4  12   2 2128.39  100.09
   6 -12  -4 1252.37   64.29
  -6 -12   4 1147.89   65.19
   6 -12  -4 1245.78   64.79
   6  12  -4 1244.38   65.09
  -6  12   4 1175.08   64.99
   6  12  -4 1261.27   65.69
   6  12  -4 1242.18   64.29
   8 -12  -6   28.80    5.40
  -8 -12   6   40.10    8.70
   8 -12  -6   34.50    6.00
  -8  12   6   40.60    6.90
   8  12  -6   41.90    6.90
   8  12  -6   53.49    7.70
  10 -12  -8    6.00    2.90
  10  12  -8    1.50    3.90
   7 -13  -9   19.60    4.50
  -7 -13   9   43.40    7.30
   7  13  -9   29.60    5.30
  -7  13   9   35.10    5.10
   7  13  -9   27.00    5.20
  -7  13   9   37.80    4.80
   5 -13  -7   25.00    4.80
  -5 -13   7   24.60    5.90
  -5 -13   7   21.80    7.10
  -5 -13   7   13.90    8.70
  -5  13   7   27.50    6.30
  -5  13   7   27.20    6.20
   5  13  -7   16.70    4.70
  -5  13   7   20.20    5.70
   3 -13  -5 1610.54   85.59
  -3 -13   5 1707.03   87.29
  -3 -13   5 1637.34   87.89
  -3 -13   5 1639.14   87.89
  -3 -13   5 1606.84   86.19
  -3 -13   5 1587.94   86.19
  -3  13   5 1641.74   86.79
   3  13  -5 1695.13   86.49
  -3  13   5 1613.84   86.39
   3  13  -5 1712.13   85.79
  -3  13   5 1617.54   86.39
  -1 -13   3  845.42   44.70
   1 -13  -3  789.32   43.00
  -1 -13   3  827.02   43.70
  -1 -13   3  848.92   45.00
   1  13  -3  830.02   43.00
   1  13  -3  765.72   44.10
  -1  13   3  797.72   44.10
  -1  13   3  820.62   44.10
  -1  13   3  820.32   44.00
   1 -13   1   11.50    5.10
  -1 -13  -1   22.70    4.00
   1 -13   1    2.70    4.50
  -1 -13  -1   17.50    3.50
   1 -13   1   10.60    5.50
  -1  13  -1   16.70    5.10
  -1  13  -1   25.70    6.10
   1  13   1    6.90    5.90
   1  13   1   -0.20    5.90
   1  13   1   10.40    4.10
  -3 -13   1   18.00    4.40
   3 -13  -1   28.70    5.10
  -3 -13   1   19.10    4.50
  -3  13   1   15.70    3.70
   3  13  -1   32.00    5.80
   3  13  -1   27.40    5.10
  -3  13   1   16.00    9.20
  -3  13   1   13.20    5.60
  -3  13   1   20.40    5.00
  -5 -13   3   67.39    7.60
  -5 -13   3   82.39   13.80
   5 -13  -3   43.60    6.40
   5 -13  -3   56.49    5.50
  -5  13   3   74.49   10.40
  -5  13   3   67.69    6.80
   5  13  -3   73.49   12.10
   5  13  -3   44.80    6.50
  -5  13   3   59.39    7.90
   5  13  -3   38.70    7.70
   7 -13  -5 1308.57   68.79
  -7 -13   5 1288.87   70.89
   7 -13  -5 1345.77   69.29
   7  13  -5 1321.57   69.49
   7  13  -5 1233.18   68.59
   7  13  -5 1287.77   70.09
  -7  13   5 1377.86   69.59
   9 -13  -7   36.10    5.30
  -9 -13   7   31.50   19.20
   9 -13  -7   33.50    5.30
   9  13  -7   48.70    6.00
   9  13  -7   33.50    6.00
  -6 -14   8  137.29   11.40
   6 -14  -8  138.79   13.60
   6 -14  -8  145.69    9.00
  -6 -14   8  121.69   11.70
   6  14  -8  137.59    9.20
  -6  14   8  134.79   10.80
  -6  14   8  129.79    9.90
   6  14  -8  141.19    9.30
  -6  14   8  134.39    9.30
  -4 -14   6  223.88   14.40
  -4 -14   6  213.28   16.90
  -4 -14   6  195.28   17.10
  -4  14   6  224.88   14.10
   4  14  -6  184.88   15.30
  -4  14   6  211.68   14.70
  -4  14   6  236.88   14.30
   4  14  -6  219.38   14.80
  -2 -14   4   96.99   10.80
  -2 -14   4   99.89   10.30
  -2 -14   4   64.09   10.30
  -2 -14   4   84.69    8.00
  -2  14   4   87.29   10.20
  -2  14   4  103.09    9.20
  -2  14   4   89.69   10.30
   0 -14   2  191.48   13.60
   0 -14  -2  166.08   10.80
   0 -14   2  170.98   12.10
   0 -14   2  183.38   12.90
   0  14  -2  171.08   10.60
   0  14   2  190.38   12.40
   0  14  -2  185.28   12.20
   0  14   2  197.48   15.90
   0  14  -2  180.88   13.10
   0  14   2  186.98   12.40
   0  14   2  171.58   14.10
  -2 -14   0 1817.42  100.39
   2 -14   0 1859.61   99.59
  -2 -14   0 2042.10   99.39
   2 -14   0 1854.01   99.79
   2 -14   0 1954.30   99.09
   2  14   0 1849.31   99.89
  -2  14   0 1854.01   99.99
  -2  14   0 1927.91   99.39
   2  14   0 1907.01   99.79
  -2  14   0 1898.61  100.09
   2  14   0 2060.09   99.89
  -2  14   0 1912.41   98.69
   2  14   0 1822.82   99.69
   4 -14  -2 1080.99   57.89
  -4 -14   2 1039.40   59.69
  -4 -14   2 1180.18   58.09
   4 -14  -2 1106.99   57.39
   4  14  -2 1049.20   58.49
   4  14  -2 1074.29   58.09
  -4  14   2 1062.49   58.39
  -4  14   2 1143.59   57.79
   4  14  -2 1082.59   58.49
  -6 -14   4  450.25   29.50
   6 -14  -4  480.65   26.80
   6 -14  -4  480.45   26.10
  -6  14   4  472.65   26.80
   6  14  -4  480.35   28.10
   6  14  -4  475.75   27.10
  -6  14   4  487.95   27.20
   8 -14  -6   28.00    5.40
  -8 -14   6   25.50    8.00
   8  14  -6   27.90    7.90
   8  14  -6   41.30    8.20
  10 -14  -8   34.00    4.20
  10  14  -8   29.30    4.50
   7 -15  -9  185.58   11.70
  -7  15   9  193.48   11.50
   7  15  -9  188.88   11.60
  -7  15   9  215.48   12.60
  -5 -15   7    3.00    9.00
   5 -15  -7   19.10    4.50
  -5 -15   7   11.90    5.30
   5  15  -7    9.50    7.50
  -5  15   7   16.10    5.60
   5  15  -7   14.30    4.40
  -3 -15   5  636.84   35.70
  -3 -15   5  616.24   37.60
   3 -15  -5  666.93   34.80
  -3 -15   5  638.24   36.50
  -3 -15   5  638.54   37.50
  -3  15   5  639.84   35.70
  -3  15   5  624.64   35.50
   3  15  -5  705.53   34.90
  -3  15   5  602.94   35.80
  -3  15   5  608.34   36.80
   3  15  -5  731.23   36.00
  -1 -15   3   90.59   10.50
  -1 -15   3  115.79   11.00
  -1 -15   3  109.69    8.40
   1 -15  -3  102.29    7.40
   1  15  -3   84.69    9.70
   1  15  -3   95.39    9.90
   1  15  -3   97.09    7.20
  -1  15   3  123.19    9.90
  -1  15   3  102.99    9.40
  -1 -15  -1  362.16   21.40
   1 -15   1  426.26   23.00
   1 -15   1  436.96   23.00
   1 -15   1  396.86   21.70
   1 -15   1  353.26   22.80
  -1 -15  -1  331.37   22.90
   1  15   1  418.96   22.30
  -1  15  -1  365.36   21.10
   1  15   1  413.96   22.50
   1  15   1  399.36   23.20
  -1  15  -1  321.77   23.50
   1  15   1  414.56   22.30
  -1  15  -1  380.36   21.80
   3 -15  -1   13.20    4.80
  -3 -15   1   22.50    5.10
  -3 -15   1   24.70    8.60
   3 -15  -1   19.10    4.80
   3  15  -1   14.30    4.80
   3  15  -1   33.60    8.40
  -3  15   1   27.60    5.10
   3  15  -1   16.60    4.90
  -5 -15   3   98.09   14.20
   5 -15  -3   77.39    7.60
   5 -15  -3   84.09    7.00
   5  15  -3   81.09   12.20
   5  15  -3   87.39    8.60
  -5  15   3   96.59   10.50
   5  15  -3   74.09    9.10
   7 -15  -5   96.39    8.20
   7  15  -5   92.29   10.10
   7  15  -5   87.29    8.20
   9 -15  -7   39.00    6.00
   9 -15  -7   42.60    5.10
   9  15  -7   41.50    9.10
  -9  15   7   55.69    8.40
   9  15  -7   39.70    5.70
   6 -16  -8   35.50    5.40
  -6 -16   8   40.70    6.90
  -6 -16   8   38.10    7.30
   6  16  -8   32.90    5.90
   6  16  -8   39.20    5.10
  -6  16   8   38.20    5.20
  -6  16   8   47.40    5.30
  -4 -16   6   42.90   10.30
  -4 -16   6   47.80    8.00
  -4 -16   6   72.59    9.90
  -4  16   6   69.99    7.30
  -4  16   6   68.69    7.30
   4  16  -6   93.69    8.60
  -4  16   6   65.39    7.80
  -2 -16   4 1265.87   66.59
  -2 -16   4 1257.87   65.59
   2  16  -4 1143.99   64.09
  -2  16   4 1284.47   65.09
   2  16  -4 1098.69   64.79
  -2  16   4 1269.77   64.89
  -2  16   4 1243.78   65.19
  -2  16   4 1217.48   65.19
   0 -16   2  682.03   37.60
   0 -16  -2  698.03   36.60
   0 -16   2  673.03   37.10
   0  16  -2  708.23   36.30
   0  16  -2  724.13   37.10
   0  16   2  645.54   38.60
   0  16   2  623.64   40.00
   0  16   2  692.83   37.20
  -2 -16   0  607.64   34.70
   2 -16   0  601.74   33.70
   2 -16   0  583.34   32.90
   2 -16   0  617.44   33.90
  -2 -16   0  664.63   33.30
   2  16   0  594.54   33.90
   2  16   0  590.74   33.60
   2  16   0  593.34   33.60
  -2  16   0  620.04   32.60
  -2  16   0  652.03   33.30
   2  16   0  575.54   33.70
   4 -16  -2  243.78   16.00
   4 -16  -2  261.87   15.50
   4  16  -2  243.38   17.40
  -4  16   2  303.87   16.10
  -4  16   2  267.17   17.60
   4  16  -2  259.07   16.70
   4  16  -2  273.77   17.30
  -6 -16   4  533.65   31.90
   6 -16  -4  504.45   29.00
  -6  16   4  496.15   29.80
   6  16  -4  507.85   29.20
   6  16  -4  504.35   30.10
  -6  16   4  592.54   29.40
   8 -16  -6  207.18   12.50
   8 -16  -6  195.78   12.40
   8  16  -6  196.38   12.70
   8  16  -6  194.28   15.50
   8  16  -6  208.28   15.50
  -5 -17   7   32.20    6.90
   5 -17  -7   46.00    5.20
   5  17  -7   38.70    5.50
  -5  17   7   43.60    5.90
  -5  17   7   33.80    5.60
  -5  17   7   33.00    6.20
   5  17  -7   45.00    7.50
   5  17  -7   32.60    5.30
  -3 -17   5   75.29   12.20
  -3 -17   5   49.50   10.50
   3 -17  -5   49.10    6.00
   3  17  -5   48.50    7.40
  -3  17   5   50.49    7.40
  -3  17   5   49.50    7.70
  -3  17   5   54.59    7.30
   3  17  -5   56.79    6.00
  -3  17   5   57.09   10.80
  -1 -17   3  506.85   29.70
   1 -17  -3  498.85   27.50
  -1 -17   3  486.95   29.00
  -1  17   3  504.25   28.10
  -1  17   3  499.85   28.50
   1  17  -3  503.25   28.10
   1  17  -3  491.05   28.20
  -1  17   3  504.05   28.30
   1  17  -3  503.95   27.20
  -1  17   3  505.75   28.50
   1 -17   1   79.49    8.70
  -1 -17  -1   59.99   10.00
  -1 -17  -1   63.39    6.50
  -1  17  -1   75.39    6.80
  -1  17  -1   72.19    7.20
   1  17   1   77.29    7.60
  -1  17  -1   51.49    7.00
   1  17   1   60.99    7.70
  -3 -17   1  141.69   14.00
   3 -17  -1  158.38   11.40
   3 -17  -1  167.68   10.40
   3 -17  -1  156.38   11.20
  -3 -17   1  154.38   10.80
   3  17  -1  143.49   11.50
   3  17  -1  145.69   12.00
   3  17  -1  140.59   14.00
  -3  17   1  138.59   10.40
  -5 -17   3   41.40    8.50
   5 -17  -3   33.80    5.70
  -5 -17   3   29.90    9.50
   5 -17  -3   35.20    6.80
   5  17  -3   32.90    6.60
  -5  17   3   32.00    5.00
   5  17  -3   45.10    7.30
   5  17  -3   35.80    7.20
  -5  17   3   34.40    7.80
  -7 -17   5   24.20    8.40
   7 -17  -5   21.40    4.60
   7 -17  -5   14.90    4.40
   7  17  -5   11.00    5.50
  -7  17   5   12.80    5.50
   9 -17  -7   76.09    7.80
  -9  17   7   69.19    7.90
   6 -18  -8    7.50    3.80
  -6 -18   8    2.90    3.70
  -6 -18   8    4.50    5.40
  -6  18   8    7.50    3.50
  -6  18   8    9.20    6.00
   6  18  -8    2.00    3.40
  -4 -18   6    4.90    9.80
   4 -18  -6    9.20    4.20
   4  18  -6    7.80    4.40
  -4  18   6    3.10    4.80
  -4  18   6    4.10    4.40
   4  18  -6   22.20    5.10
  -4  18   6    7.50    4.50
   2 -18  -4 1710.33   96.19
  -2 -18   4 1806.42   96.19
  -2 -18   4 1776.02   96.89
   2  18  -4 1895.81   95.89
  -2  18   4 1753.42   95.39
  -2  18   4 1876.01   95.89
  -2  18   4 1780.02   95.89
   2  18  -4 1920.81   95.69
  -2  18   4 1871.01   95.79
   0 -18  -2  613.14   37.20
   0 -18   2  727.13   38.40
   0 -18  -2  619.04   38.00
   0 -18   2  721.43   39.00
   0  18   2  766.82   38.40
   0  18  -2  620.34   37.60
   0  18   2  790.92   38.30
   0  18   2  725.93   39.20
   0  18  -2  644.54   37.50
   0  18  -2  633.04   36.80
   0  18   2  757.62   37.90
   2 -18   0  388.06   24.50
  -2 -18   0  447.76   25.50
   2 -18   0  357.56   24.00
  -2 -18   0  473.95   23.80
   2  18   0  358.16   24.20
   2  18   0  382.96   24.60
  -2  18   0  480.85   23.80
  -2  18   0  475.25   24.00
   2  18   0  378.96   24.20
  -4 -18   2  211.18   18.30
   4 -18  -2  221.48   15.10
   4 -18  -2  224.88   14.30
  -4 -18   2  261.27   15.20
  -4  18   2  266.47   15.10
   4  18  -2  235.58   15.90
   4  18  -2  225.68   15.80
  -4  18   2  241.58   15.90
   4  18  -2  225.68   16.10
   6 -18  -4  235.68   15.20
   6 -18  -4  251.07   14.90
   6  18  -4  255.17   15.70
   6  18  -4  231.68   16.40
  -6  18   4  274.77   15.80
  -8 -18   6  186.88   14.70
   8 -18  -6  156.18   10.70
   8 -18  -6  170.38   11.20
   8  18  -6  166.18   10.90
   8  18  -6  178.68   15.20
   5 -19  -7   79.09    7.50
  -5 -19   7   70.79    8.20
   5  19  -7   78.49    6.40
  -5  19   7   70.59    6.80
  -5  19   7   73.19    6.50
  -3 -19   5    0.60    5.70
  -3 -19   5    5.50    9.70
   3 -19  -5    3.20    4.00
  -3  19   5   -4.70    4.40
  -3  19   5   -0.30    4.50
  -3  19   5   10.30    7.90
   3  19  -5    2.40    3.90
   3  19  -5    0.50    4.70
  -1 -19   3   72.49   10.60
   1 -19  -3   75.19    9.00
  -1 -19   3   79.69   10.20
   1 -19  -3   78.79    7.40
   1  19  -3   80.89    9.20
   1  19  -3   72.09    7.30
  -1  19   3   85.89    9.10
   1  19  -3   87.89    8.40
  -1  19   3   95.19    8.30
  -1  19   3   83.89    8.80
   1 -19   1  349.87   21.90
  -1 -19  -1  359.76   22.30
   1 -19   1  350.16   22.20
  -1 -19  -1  361.06   20.90
   1  19   1  359.56   21.80
  -1  19  -1  362.06   21.20
  -1  19  -1  369.26   21.00
   1  19   1  367.26   21.50
   1  19   1  359.16   22.20
   1  19   1  386.16   21.80
  -3 -19   1  124.09   13.00
   3 -19  -1   97.79    8.70
   3 -19  -1  106.49    9.90
   3 -19  -1  102.39   10.10
  -3 -19   1  102.89    9.10
   3  19  -1  106.09   10.10
  -3  19   1  115.59    9.10
   3  19  -1  118.79   10.30
  -3  19   1   97.29   10.60
   5 -19  -3   55.19    7.20
  -5 -19   3   70.29   10.50
   5 -19  -3   66.69    6.70
   5  19  -3   52.09    7.50
   5  19  -3   62.89   10.60
   5  19  -3   51.59    8.70
  -5  19   3   63.59    7.20
   7 -19  -5   52.19    6.10
   7 -19  -5   54.09    6.70
   7  19  -5   47.50    6.00
   7  19  -5   42.40    7.50
   4 -20  -6  204.58   12.50
  -4 -20   6  206.48   14.30
   4  20  -6  213.48   12.80
  -4  20   6  201.88   12.80
   4  20  -6  208.98   13.60
  -4  20   6  208.68   13.10
  -2 -20   4  405.26   25.00
  -2 -20   4  394.86   25.50
  -2 -20   4  395.06   25.30
   2 -20  -4  444.46   23.10
   2  20  -4  414.26   22.80
  -2  20   4  391.16   23.80
  -2  20   4  402.86   23.50
   2  20  -4  429.36   23.60
  -2  20   4  394.46   23.30
   0 -20   2  357.86   21.80
   0 -20  -2  339.37   21.40
   0 -20   2  345.97   21.80
   0  20  -2  351.26   20.70
   0  20   2  332.37   23.20
   0  20   2  370.56   20.90
   0  20  -2  343.17   20.60
   0  20   2  357.56   20.60
   0  20   2  360.46   21.30
  -2 -20   0  269.67   20.10
   2 -20   0  318.37   18.60
  -2 -20   0  273.57   18.40
   2 -20   0  346.17   19.80
   2 -20   0  319.57   19.30
   2  20   0  324.87   19.70
   2  20   0  363.36   19.70
  -2  20   0  301.67   18.70
   2  20   0  320.87   19.60
  -2  20   0  290.37   18.70
  -4 -20   2  284.27   16.20
   4 -20  -2  254.57   16.20
   4 -20  -2  237.88   15.70
  -4 -20   2  309.97   19.10
   4 -20  -2  233.18   15.30
   4  20  -2  228.68   16.50
   4  20  -2  242.98   16.50
   4  20  -2  237.18   16.50
   6 -20  -4   76.49    7.80
   6 -20  -4   93.59    8.00
  -6 -20   4   95.79   18.20
   6 -20  -4   74.19    7.50
   6  20  -4   73.29    8.80
   6  20  -4   99.19    8.10
  -6  20   4   92.09    8.80
   8 -20  -6  180.78   11.00
   8 -20  -6  177.28   11.20
   8  20  -6  168.98   11.50
  -5 -21   7   14.50    4.40
   5 -21  -7   13.90    3.90
   5 -21  -7    9.80    4.10
  -5 -21   7   19.10    6.10
  -5  21   7   17.50    4.00
  -5  21   7   23.00    3.70
   5  21  -7   10.10    4.70
  -3 -21   5   19.20    5.60
   3 -21  -5   35.30    5.20
  -3  21   5   27.90    5.30
   3  21  -5   42.00    5.90
  -3  21   5   25.40    5.20
  -3  21   5   25.30    5.50
   3  21  -5   41.00    6.10
   1 -21  -3   54.39    6.50
  -1 -21   3   38.50   10.90
   1 -21  -3   58.99    8.10
  -1 -21   3   55.59    8.50
  -1  21   3   66.09    8.30
  -1  21   3   64.69    7.40
   1  21  -3   48.40    6.90
   1  21  -3   72.59    8.70
  -1  21   3   60.09    6.90
   1 -21   1   72.69    9.30
   1 -21   1   71.19   10.00
  -1 -21  -1   83.19    7.70
  -1 -21  -1   83.89    9.80
  -1  21  -1   76.49    8.10
   1  21   1   68.19    7.90
  -1  21  -1   70.49    8.20
   1  21   1   96.19   10.40
   1  21   1   78.99    8.40
   3 -21  -1   49.10    7.70
  -3 -21   1   36.60    7.80
  -3 -21   1   45.10    7.00
   3 -21  -1   50.69    8.20
   3 -21  -1   43.90    8.00
  -3  21   1   50.69    6.80
   3  21  -1   36.60    5.90
   3  21  -1   51.29    7.60
  -3  21   1   48.80    8.90
  -5 -21   3   19.50    8.20
   5 -21  -3   24.00    5.10
   5 -21  -3   20.00    6.00
   5 -21  -3   30.70    6.80
   5  21  -3   16.30    5.50
  -5  21   3   17.70    3.90
   5  21  -3   29.50    6.50
   5  21  -3   25.10    6.00
   7 -21  -5    3.10    5.30
   7 -21  -5    8.30    3.40
   7  21  -5    7.00    4.50
   7  21  -5   10.40    4.10
   4 -22  -6  141.59    9.50
  -4 -22   6  139.69   10.40
   4 -22  -6  152.98   10.30
  -4  22   6  137.79    9.10
  -4  22   6  141.69    9.90
   4  22  -6  151.98   10.30
   4  22  -6  146.69    9.40
   2 -22  -4   93.99    8.40
   2 -22  -4   83.99    7.00
  -2 -22   4   72.59    9.30
  -2 -22   4   75.49   11.40
   2  22  -4   94.99    7.90
  -2  22   4   75.59    8.60
  -2  22   4   64.89    7.40
  -2  22   4   61.89    7.10
   2  22  -4   81.99    7.80
   0 -22   2  521.65   30.50
   0 -22   2  524.85   30.70
   0 -22  -2  528.75   29.20
   0  22   2  509.45   29.20
   0  22   2  523.25   29.80
   0  22  -2  529.65   29.30
   0  22  -2  551.64   29.60
  -2 -22   0   61.39   11.20
   2 -22   0   80.79    8.90
  -2 -22   0   79.79    7.80
   2  22   0   90.29    9.10
  -2  22   0   56.79    7.50
   2  22   0   76.89    8.50
  -2  22   0   70.29    8.10
  -4 -22   2   45.60    8.70
   4 -22  -2   49.90    8.40
   4 -22  -2   64.49    8.10
   4 -22  -2   58.59    8.80
  -4  22   2   54.69    6.70
   4  22  -2   41.80    7.70
   4  22  -2   46.80    8.00
   6 -22  -4  145.59   10.00
   6 -22  -4  141.39   10.90
   6 -22  -4  114.59   13.80
  -6  22   4  144.89   10.30
   6  22  -4  149.49   10.40
   6  22  -4  135.99   10.70
   3 -23  -5   67.59    6.40
  -3 -23   5   60.69    6.90
   3 -23  -5   68.69    7.00
   3  23  -5   62.09    6.90
  -3  23   5   52.09    5.70
  -3  23   5   54.09   10.80
  -3  23   5   54.39    6.00
   3  23  -5   57.49    6.60
   1 -23  -3  256.27   14.40
   1 -23  -3  224.58   15.20
  -1 -23   3  239.18   15.60
   1  23  -3  214.48   15.40
  -1  23   3  226.38   14.90
   1  23  -3  226.18   14.70
  -1  23   3  251.77   14.50
   1 -23   1  213.48   15.70
  -1 -23  -1  191.28   14.40
  -1 -23  -1  193.08   12.90
  -1  23  -1  186.08   13.20
   1  23   1  229.68   14.80
  -1  23  -1  196.38   13.10
   1  23   1  197.68   13.50
  -3 -23   1  132.09   10.70
   3 -23  -1  128.79   11.40
  -3 -23   1  138.79   13.20
   3 -23  -1  101.79    9.60
   3  23  -1  111.09    9.80
  -3  23   1  117.39   14.70
  -3  23   1  130.89    9.20
   3  23  -1   98.29    9.60
   5 -23  -3   28.80    5.90
  -5  23   3   22.70    3.90
   5  23  -3   31.70    5.70
   7 -23  -5   95.29    7.20
   7  23  -5   96.59    8.00
  -7  23   5  109.89    6.90
   2 -24  -4   88.19    8.70
  -2 -24   4   73.09    8.10
  -2  24   4   79.49    7.90
   2  24  -4   87.69    7.50
  -2  24   4   86.49    7.00
   0 -24  -2   26.50    5.10
   0 -24   2   15.00    5.40
   0 -24  -2   15.20    5.60
   0  24  -2   13.80    3.80
   0  24  -2   14.10    3.70
   0  24   2    5.30    3.30
   0  24   2   14.20    5.10
  -2 -24   0   44.40    7.20
   2 -24   0   28.60    6.60
  -2 -24   0   28.90    7.20
   2  24   0   26.40    6.00
  -2  24   0   35.10    5.80
  -2  24   0   39.50    6.90
  -2  24   0   36.70    7.10
   4 -24  -2   37.90    6.20
  -4  24   2   23.00    5.20
  -4  24   2   27.70    5.10
   4  24  -2   29.10    6.50
   4  24  -2   25.00    4.50
   6 -24  -4  183.98   10.90
  -6  24   4  173.38   11.00
  -6  24   4  141.99   11.10
   6  24  -4  176.88   14.50
  -1 -25   3   66.29    7.70
   1 -25  -3   53.19   11.10
   1 -25  -3   81.49    7.00
  -1  25   3   73.59    7.20
   1  25  -3   67.99   11.10
  -1  25   3   67.79    6.80
   1  25  -3   82.59    7.10
  -1 -25  -1  248.18   17.20
   1 -25   1  256.77   16.00
  -1 -25  -1  290.27   18.20
   1  25   1  259.07   15.40
  -1  25  -1  241.98   15.10
  -1  25  -1  244.58   14.90
   1  25   1  226.38   16.50
   3 -25  -1   78.49    7.90
   3  25  -1   88.19    8.10
  -3  25   1   83.59    7.40
  -3  25   1   90.99    7.10
   3  25  -1   80.39    7.60
   5 -25  -3  155.78   10.40
  -5  25   3  173.38   11.90
   5  25  -3  156.18   10.30
  -2 -26   4   33.80    5.30
   2  26  -4   28.60    4.80
  -2  26   4   29.30    4.30
  -2  26   4   40.70    6.00
   0 -26   2   12.20    4.30
   0 -26  -2   27.10    8.30
   0 -26  -2   33.30    7.40
   0  26   2    7.00    2.50
   0  26  -2   13.70    3.70
   0  26   2   18.50    5.50
   2 -26   0  108.39    8.80
   2  26   0  116.29    9.60
  -2  26   0  107.49   10.30
  -2  26   0  101.39    7.70
   2  26   0  107.29    8.20
   4 -26  -2   40.50    5.10
  -4  26   2   32.80    5.60
   4  26  -2   44.80    6.10
  -4  26   2   42.80    4.70
   1 -27   1   48.60    6.20
   1  27   1   49.20    5.10
  -1  27  -1   48.40    7.10
  -1  27  -1   51.39    5.60
   3 -27  -1   33.30    6.40
  -3  27   1   50.09    6.40
   3  27  -1   33.30    6.10
  -6   0   9   -5.20    7.10
  -6   0   9    0.20    5.60
  -6   0   9   -8.60    5.00
   6   0  -9   -0.40    3.80
  -6   0   9   -5.50    5.20
  -4   0   7   -4.20    5.40
  -4   0   7   -2.30    6.10
   4   0  -7   15.00    5.20
  -4   0   7    1.80    5.80
  -4   0   7    3.60    5.80
   2   0  -5    0.10    5.10
   2   0  -5   -0.60    1.00
   0   0  -3    5.70    0.50
  -2   0  -1    3.40    0.70
   2   0   1    2.00    0.60
   2   0   1    2.40    1.00
   4   0  -1   -0.60    1.40
  -4   0   1   -0.60    1.10
   4   0  -1    6.10    1.50
   6   0  -3   -1.30    2.90
   6   0  -3    5.10    4.10
  -6   0   3    2.20    2.70
   6   0  -3   -3.90    4.20
   8   0  -5   -2.00    5.80
   8   0  -5   -1.00    3.80
   8   0  -5   -4.50    5.40
  -8   0   5   13.40    7.10
  10   0  -7    3.60    4.80
  10   0  -7   -3.50    5.60
  12   0  -9   -2.40    2.90
  12   0  -9    4.10    4.80
  -7  -1  10  103.49    9.50
  -7  -1  10  107.79    8.50
  -7  -1  10  115.99    8.90
   7  -1 -10  114.49    9.90
   7   1 -10  109.79    8.30
  -7   1  10  114.99    9.30
  -7   1  10  113.39    8.40
  -7   1  10  120.89    8.70
   5  -1  -8  341.07   18.20
  -5  -1   8  317.37   20.80
  -5  -1   8  305.37   19.00
  -5  -1   8  307.07   19.60
  -5  -1   8  293.07   19.40
  -5   1   8  303.97   19.30
  -5   1   8  319.67   19.20
   5   1  -8  352.46   18.20
  -5   1   8  291.17   20.40
  -5   1   8  320.47   19.60
  -3  -1   6 2395.26  126.29
  -3  -1   6 2399.66  125.99
  -3  -1   6 2486.85  125.69
  -3  -1   6 2256.27  125.29
   3  -1  -6 2271.87  123.89
  -3  -1   6 2430.36  125.49
  -3  -1   6 2457.35  125.99
  -3   1   6 2403.46  125.59
  -3   1   6 2433.66  125.79
  -3   1   6 2403.86  126.09
  -3   1   6 2525.65  125.59
   1  -1  -4 3185.88  160.58
   1   1  -4 3299.67  160.68
   1   1  -4 3023.60  159.68
   1   1  -4 2906.51  159.68
  -3   1   0 5890.91  303.17
  -5  -1   2  360.16   23.10
   5  -1  -2  467.85   23.40
   5  -1  -2  485.05   23.30
  -5   1   2  363.66   23.10
   5   1  -2  465.15   23.10
   5   1  -2  450.95   23.50
   7  -1  -4 3743.53  190.28
  -7  -1   4 3572.14  191.08
   7  -1  -4 3630.34  190.78
  -7  -1   4 3796.02  190.48
   7  -1  -4 3582.34  190.98
   7   1  -4 3606.14  190.98
   7   1  -4 3668.03  190.28
  -7   1   4 3878.41  191.28
   9  -1  -6  538.75   29.70
   9  -1  -6  554.94   30.50
   9   1  -6  568.84   30.60
   9   1  -6  508.75   30.60
   9   1  -6  559.14   29.80
  11  -1  -8  138.29    9.80
  11  -1  -8  124.79    9.00
  11   1  -8  108.19   11.10
  11   1  -8  131.39    9.20
  -6  -2   9   38.60    7.10
  -6  -2   9   55.69    8.80
  -6  -2   9   50.39    7.50
   6  -2  -9   60.19    5.80
  -6  -2   9   41.10    8.40
  -6   2   9   40.90    8.30
  -6   2   9   51.89    7.30
   6   2  -9   47.00    5.80
  -6   2   9   52.89    7.20
  -6   2   9   57.89    7.90
  -4  -2   7  127.29   10.80
  -4  -2   7  139.39   12.20
  -4  -2   7  121.09   11.00
   4  -2  -7  125.49    9.80
  -4  -2   7  126.19   11.50
  -4  -2   7  130.69   10.30
  -4  -2   7  107.09   12.40
  -4   2   7  139.49   11.80
  -4   2   7  128.99   10.50
  -4   2   7  116.59   10.10
   4   2  -7  124.49    9.00
  -4   2   7  133.09   10.80
  -2  -2   5  234.18   16.60
  -2  -2   5  241.18   15.80
   2  -2  -5  233.08   15.00
  -2   2   5  261.07   20.90
   2   2  -5  239.08   13.00
  -2   2   5  250.17   16.70
   2   2  -5  228.68   13.20
   2   2  -5  242.48   14.80
   0  -2  -3  729.43   37.60
   0   2  -3  671.23   37.10
   0   2  -3  703.23   37.10
   0   2  -3  766.72   37.80
   4  -2  -1  897.31   46.60
  -4  -2   1  959.70   46.60
   4  -2  -1  844.22   46.60
  -4   2   1  923.21   46.70
   4   2  -1  841.12   46.60
   4   2  -1  893.31   46.40
   6  -2  -3  448.86   27.60
  -6  -2   3  538.75   27.20
   6  -2  -3  493.15   26.70
   6  -2  -3  476.85   27.50
  -6  -2   3  527.15   27.20
  -6   2   3  563.34   27.20
  -6   2   3  510.15   27.40
   6   2  -3  433.36   27.70
   6   2  -3  507.75   26.80
   8  -2  -5  545.05   30.90
   8  -2  -5  585.64   30.40
   8   2  -5  557.14   31.10
   8   2  -5  563.84   30.40
  -8   2   5  564.44   31.60
  10  -2  -7   67.99    7.20
  10  -2  -7   57.69    6.80
  10   2  -7   66.19    7.20
  10   2  -7   75.99   11.80
  10   2  -7   62.99    7.00
  12  -2  -9  113.49    7.50
  12  -2  -9  103.99    7.20
  12   2  -9  110.59    7.10
   7  -3 -10  134.59    9.30
  -7  -3  10  144.29    9.80
  -7  -3  10  142.59   10.90
  -7  -3  10  156.28   10.50
  -7   3  10  142.39    9.80
  -7   3  10  154.48    9.70
  -7   3  10  137.59   10.40
  -5  -3   8  541.95   30.30
  -5  -3   8  528.95   30.90
   5  -3  -8  510.55   29.60
  -5  -3   8  513.45   30.30
  -5  -3   8  544.95   31.80
  -5   3   8  547.05   30.20
  -5   3   8  549.25   31.20
  -5   3   8  513.95   30.30
  -5   3   8  554.34   30.30
   5   3  -8  570.84   29.70
  -3  -3   6  550.14   31.20
  -3  -3   6  568.64   32.10
  -3  -3   6  541.45   32.20
  -3  -3   6  567.44   32.00
  -3  -3   6  580.64   31.80
  -3  -3   6  537.55   31.20
   3   3  -6  602.34   30.80
  -3   3   6  556.14   31.90
  -3   3   6  543.75   31.40
  -3   3   6  589.34   31.70
  -3   3   6  582.24   31.30
   1  -3  -4 2200.18  115.29
   1   3  -4 2200.48  114.59
   1   3  -4 2352.86  115.39
   1   3  -4 2133.89  114.59
   1  -3   2 5203.08  256.87
  -1   3  -2 4965.80  256.77
  -1   3  -2 4786.82  256.47
   3  -3   0 5317.87  268.87
   3  -3   0 5131.99  268.67
  -3   3   0 4924.11  268.77
  -3   3   0 5420.46  268.87
   3   3   0 5310.27  268.77
  -5  -3   2 3928.51  191.48
   5  -3  -2 3607.34  191.48
  -5   3   2 3790.02  191.48
  -5   3   2 3622.84  191.58
   5   3  -2 3592.84  191.58
  -7  -3   4  807.62   43.30
  -7  -3   4  685.83   44.10
   7  -3  -4  811.52   43.40
   7  -3  -4  867.51   42.90
  -7   3   4  815.32   43.80
   7   3  -4  866.01   43.00
   7   3  -4  824.72   43.80
   9  -3  -6  430.36   24.60
   9  -3  -6  444.66   24.00
   9   3  -6  461.95   25.00
   9   3  -6  401.46   24.90
   9   3  -6  430.06   24.10
  11  -3  -8   68.79    7.30
  11  -3  -8   58.69    6.40
  11   3  -8   55.79    6.20
  -6  -4   9   51.69   12.20
   6  -4  -9   33.00    5.00
  -6  -4   9   29.50   10.70
   6   4  -9   37.40    5.50
  -4  -4   7  159.68   11.60
  -4  -4   7  153.48   11.90
  -4  -4   7  165.88   13.60
  -4  -4   7  161.58   12.70
  -4  -4   7  143.19   11.10
  -4  -4   7  148.49   12.20
  -4   4   7  136.79   12.20
  -4   4   7  149.39   11.20
  -4   4   7  159.18   11.50
   4   4  -7  128.39    9.70
  -4   4   7  131.69   12.10
  -2  -4   5 1928.81  106.99
  -2  -4   5 1983.90  107.69
  -2  -4   5 1952.10  107.69
   2  -4  -5 2117.69  107.39
  -2  -4   5 2015.20  107.39
  -2  -4   5 1989.90  107.29
  -2   4   5 2008.70  107.49
   2   4  -5 2215.58  106.09
   2   4  -5 2008.50  106.29
  -2   4   5 2018.90  107.29
   2   4  -5 2326.57  109.69
   2  -4   1 3109.89  159.38
   2  -4   1 2834.92  158.98
  -2   4  -1 3068.49  159.18
  -2   4  -1 3368.86  159.38
  -2   4  -1 3266.67  159.18
   2   4   1 2879.71  158.98
   4  -4  -1 3621.84  190.78
  -4  -4   1 3930.61  190.78
   4  -4  -1 3604.64  190.88
   4   4  -1 3473.55  190.88
   4   4  -1 3605.14  190.48
  -4   4   1 3966.70  190.98
   6  -4  -3  166.28   10.20
  -6  -4   3  189.18   11.20
   6  -4  -3  149.69   11.30
  -6  -4   3  188.58   11.10
   6  -4  -3  156.88   12.40
   6   4  -3  178.68   10.60
   6   4  -3  149.09   11.80
  -6   4   3  190.28   11.00
  -6   4   3  201.48   11.60
   8  -4  -5  946.21   49.80
   8  -4  -5  933.41   49.20
   8   4  -5  938.41   49.20
   8   4  -5  902.71   49.99
  10  -4  -7  194.78   13.90
  10  -4  -7  221.58   13.10
  10   4  -7  208.28   13.40
  10   4  -7  214.08   14.10
  10   4  -7  214.08   13.70
   7  -5 -10  109.09    8.70
  -7  -5  10  142.59    9.30
  -7  -5  10  126.09   10.10
  -7  -5  10  136.79   10.00
  -7   5  10  147.59    9.20
   7   5 -10  111.39   10.10
  -7   5  10  122.59    9.50
  -7   5  10  143.69    8.90
  -5  -5   8  758.42   41.20
  -5  -5   8  754.82   39.90
  -5  -5   8  746.13   40.40
  -5  -5   8  733.33   41.50
  -5  -5   8  731.73   40.00
  -5  -5   8  737.33   40.80
  -5   5   8  764.12   40.30
  -5   5   8  720.13   40.60
  -5   5   8  723.33   39.70
   5   5  -8  627.84   39.90
  -5   5   8  740.13   40.20
  -3  -5   6  499.55   27.80
  -3  -5   6  481.05   28.10
  -3  -5   6  507.05   27.20
  -3  -5   6  476.35   26.80
  -3  -5   6  486.05   28.20
  -3  -5   6  501.85   28.10
  -3   5   6  488.15   27.00
  -3   5   6  476.55   28.60
  -3   5   6  485.05   27.80
   3   5  -6  420.36   26.00
  -3   5   6  486.95   27.10
   1  -5  -4 3159.58  164.28
  -1  -5   4 2990.50  163.78
   1   5  -4 3164.98  163.78
   1   5  -4 3166.68  163.78
   1   5  -4 3393.36  164.48
   1  -5   2 6647.64  338.27
  -1   5  -2 6357.56  337.77
  -1   5  -2 6842.72  338.07
  -1   5  -2 6408.76  337.77
   3  -5   0  984.20   45.40
  -3  -5   0  908.01   45.30
  -3   5   0  780.42   45.40
  -3   5   0  839.62   45.60
  -3   5   0  841.22   45.50
   5  -5  -2 5358.76  271.27
   5  -5  -2 5285.97  271.37
  -5  -5   2 5636.24  271.17
  -5  -5   2 5180.68  271.27
   5  -5  -2 5166.28  270.87
  -5   5   2 5233.18  271.37
  -5   5   2 5395.06  271.07
   5   5  -2 5022.90  271.37
   5   5  -2 5053.19  270.77
   7  -5  -4  211.18   13.90
   7  -5  -4  220.78   12.90
   7   5  -4  225.28   13.10
   7   5  -4  226.18   14.30
   9  -5  -6   40.60    7.80
   9  -5  -6   25.50    6.60
   9   5  -6   17.90    6.20
   9   5  -6   23.70    6.90
   9   5  -6   34.40    7.60
  11  -5  -8   56.89    7.20
  11  -5  -8   62.39    6.00
  11  -5  -8   63.69    6.30
  11   5  -8   56.49    5.90
  -6  -6   9  174.18   11.10
  -6  -6   9  155.28   11.20
  -6  -6   9  168.58   11.90
  -6  -6   9  154.68   12.70
  -6   6   9  165.98   10.90
   6   6  -9  121.79   11.90
   6   6  -9  128.29   10.10
  -6   6   9  170.28   11.90
  -6   6   9  158.38   10.70
  -4  -6   7  325.27   19.80
  -4  -6   7  337.27   21.30
  -4  -6   7  352.36   21.60
  -4  -6   7  334.87   22.10
  -4  -6   7  336.97   20.50
  -4  -6   7  328.17   19.90
  -4   6   7  334.47   20.10
  -4   6   7  346.77   21.00
  -4   6   7  333.17   19.80
   2  -6  -5 3515.85  195.98
  -2  -6   5 3891.51  195.48
  -2  -6   5 3860.51  195.78
  -2  -6   5 3705.93  196.48
  -2  -6   5 3805.22  196.18
  -2  -6   5 3753.52  196.48
  -2  -6   5 3875.71  196.18
   2   6  -5 3654.83  194.88
   2   6  -5 3855.21  194.98
  -2   6   5 3761.62  195.68
  -2   6   5 3877.41  196.18
  -2   6   5 3765.82  195.78
   0  -6  -3 3864.21  207.88
   0   6  -3 3955.60  207.78
   0   6  -3 4277.57  208.28
   2  -6   1  682.03   40.50
  -2  -6  -1  864.91   40.40
   2   6   1  643.14   40.30
  -2   6  -1  846.32   41.00
  -2   6  -1  867.51   40.80
   2   6   1  703.43   40.30
  -2   6  -1  840.02   40.70
  -4  -6   1 1270.07   76.19
   4  -6  -1 1514.25   76.49
   4  -6  -1 1543.95   76.19
   4   6  -1 1521.75   76.29
  -4   6   1 1331.87   76.19
   4   6  -1 1569.14   75.49
   4   6  -1 1496.35   75.49
   6  -6  -3  488.35   27.40
  -6  -6   3  549.74   27.20
  -6  -6   3  465.55   27.20
   6   6  -3  490.85   27.30
   6   6  -3  506.15   26.60
  -6   6   3  495.95   26.70
  -6   6   3  474.95   27.80
   6   6  -3  465.15   26.90
   8  -6  -5  540.95   29.50
   8  -6  -5  547.55   30.20
  -8   6   5  548.85   31.30
   8   6  -5  556.24   29.60
   8   6  -5  529.35   30.40
  10  -6  -7  533.95   28.20
  10  -6  -7  543.95   28.60
  10   6  -7  518.15   28.80
  10   6  -7  498.65   30.30
  10   6  -7  488.05   28.30
  -7  -7  10   93.69    7.30
   7  -7 -10   76.09    7.00
  -7  -7  10   86.59    8.40
  -7   7  10   93.19    7.00
  -7   7  10   94.29    7.70
  -7   7  10   91.39    7.00
   7   7 -10   88.79    6.80
   5  -7  -8  269.97   17.50
  -5  -7   8  309.27   19.90
  -5  -7   8  346.27   20.30
  -5  -7   8  297.57   20.60
  -5  -7   8  301.57   19.00
  -5  -7   8  306.37   18.80
  -5   7   8  314.47   18.90
  -5   7   8  341.77   19.70
  -5   7   8  316.57   18.50
   5   7  -8  297.67   17.80
  -3  -7   6  855.51   45.40
  -3  -7   6  817.42   44.50
  -3  -7   6  810.42   44.70
  -3  -7   6  841.62   44.00
  -3  -7   6  811.92   45.50
  -3   7   6  782.92   44.90
   3   7  -6  763.52   43.20
  -3   7   6  848.62   44.30
  -3   7   6  841.22   44.10
  -3   7   6  812.02   44.40
   1  -7  -4 3755.12  208.38
   1   7  -4 4130.99  208.28
   1   7  -4 4150.48  208.58
   1   7  -4 3969.10  207.98
   1   7  -4 4155.98  208.08
  -1  -7  -2 5174.48  255.77
  -1   7  -2 5058.79  256.07
  -1   7  -2 5079.79  256.27
   1   7   2 4564.34  255.57
   3  -7   0 1285.07   66.79
   3   7   0 1254.57   66.59
  -3   7   0 1326.97   66.99
  -3   7   0 1310.17   67.19
  -3   7   0 1249.18   66.99
  -5  -7   2 3821.72  188.28
   5  -7  -2 3681.13  187.98
  -5  -7   2 3620.94  188.38
   5   7  -2 3729.63  187.78
  -5   7   2 3689.03  188.08
  -5   7   2 3226.78  188.48
  -5   7   2 3731.93  188.68
   7  -7  -4  234.38   13.80
  -7  -7   4  183.28   13.80
   7   7  -4  216.98   16.60
  -7   7   4  191.88   14.80
   7   7  -4  208.68   13.60
   7   7  -4  217.28   12.80
   9  -7  -6  115.09    8.90
   9  -7  -6  115.99    9.70
   9   7  -6  111.39    9.70
  -9   7   6  118.39   12.20
   9   7  -6  132.29   10.10
   9   7  -6  112.29    9.40
  11  -7  -8   36.40    4.90
  11  -7  -8   39.70    7.50
  11  -7  -8   43.50    7.30
  11   7  -8   33.40    5.00
  -6  -8   9  194.08   12.40
  -6  -8   9  195.38   12.20
  -6  -8   9  216.98   14.30
  -6  -8   9  184.58   13.00
   6  -8  -9  171.68   11.50
  -6   8   9  188.58   12.80
  -6   8   9  185.18   11.90
   6   8  -9  175.58   12.50
   6   8  -9  185.98   11.60
  -6   8   9  187.98   12.30
  -4  -8   7  353.86   21.70
  -4  -8   7  378.26   23.00
  -4  -8   7  361.36   20.90
   4  -8  -7  327.47   20.00
  -4  -8   7  347.37   23.30
  -4  -8   7  380.56   22.70
  -4  -8   7  358.46   20.80
  -4   8   7  343.47   20.80
  -4   8   7  361.26   21.80
  -4   8   7  338.77   21.90
  -4   8   7  362.86   21.00
   4   8  -7  352.86   20.00
  -2  -8   5  512.95   28.50
  -2  -8   5  519.45   30.10
  -2  -8   5  504.15   30.20
  -2  -8   5  526.75   29.50
  -2  -8   5  513.65   29.70
  -2  -8   5  535.55   29.00
  -2   8   5  490.95   28.90
  -2   8   5  506.85   29.10
  -2   8   5  521.15   28.80
  -2   8   5  504.55   29.40
   2   8  -5  568.64   27.90
   0  -8  -3   83.59    5.30
   0   8  -3   77.79    6.10
   0   8  -3   85.29    5.80
   0   8  -3   86.89    6.30
   0   8  -3   87.09    6.10
  -2  -8  -1 6720.33  340.57
   2  -8   1 6921.41  340.77
  -2   8  -1 6292.27  340.87
   2   8   1 7067.49  340.47
  -2   8  -1 6129.69  340.87
  -2   8  -1 6580.74  341.07
  -2   8  -1 6613.34  340.77
  -4  -8   1 8469.05  402.46
   4  -8  -1 7960.30  402.86
   4  -8  -1 7812.92  402.56
  -4  -8   1 7862.81  402.66
   4  -8  -1 7468.15  402.26
  -4   8   1 7665.03  402.36
  -4   8   1 7420.66  402.76
  -4   8   1 7874.61  402.86
   6  -8  -3  622.94   30.60
  -6  -8   3  540.35   31.10
  -6  -8   3  530.45   31.50
   6  -8  -3  572.44   31.40
  -6   8   3  538.95   32.00
   6   8  -3  568.04   31.40
   6   8  -3  584.94   32.60
   6   8  -3  598.74   30.80
   8  -8  -5  473.85   26.10
   8  -8  -5  480.75   25.50
  -8   8   5  399.96   26.60
   8   8  -5  491.25   26.60
   8   8  -5  460.65   25.60
  10  -8  -7  177.18   11.80
  10  -8  -7  186.48   11.60
  10  -8  -7  174.08   11.40
  10   8  -7  183.88   11.90
  10   8  -7  178.48   12.20
   7  -9 -10   17.00    4.40
  -7  -9  10   10.50    5.50
   7  -9 -10   20.80    5.90
  -7  -9  10    2.70    5.20
  -7   9  10    8.70    3.30
   7   9 -10    7.70    3.90
  -7   9  10   14.20    4.10
  -5  -9   8   41.00    8.80
  -5  -9   8   55.39   10.10
  -5  -9   8   53.79    9.50
  -5  -9   8   54.49    8.10
   5  -9  -8   61.29    6.10
  -5  -9   8   45.20    7.30
   5   9  -8   63.69    6.40
  -5   9   8   54.29    8.00
  -5   9   8   54.39    6.90
  -5   9   8   60.29    7.00
  -3  -9   6  108.99    8.10
  -3  -9   6  102.49   10.30
  -3  -9   6  108.49    9.00
  -3  -9   6  105.69   11.20
  -3  -9   6   95.89   11.40
   3   9  -6  100.09    7.20
  -3   9   6   85.79    9.20
  -3   9   6   89.09    8.20
  -1  -9   4  376.86   20.80
  -1  -9   4  335.37   22.20
  -1  -9   4  347.27   19.80
  -1  -9   4  341.57   21.60
  -1  -9   4  358.36   20.90
   1   9  -4  360.96   19.50
  -1   9   4  345.07   20.50
  -1   9   4  349.07   20.80
   1   9  -4  368.26   19.10
  -1   9   4  303.67   20.00
  -1  -9  -2 1673.93   79.89
  -1   9  -2 1507.05   79.99
   1   9   2 1478.85   79.59
  -1   9  -2 1619.64   80.19
  -1   9  -2 1615.64   80.19
  -1   9  -2 1503.75   80.29
   1   9   2 1386.96   79.69
  -3  -9   0  567.64   28.20
  -3  -9   0  508.45   28.70
   3  -9   0  514.35   28.40
  -3   9   0  508.85   28.70
   3   9   0  545.65   28.20
  -3   9   0  562.94   29.20
  -3   9   0  508.35   28.80
  -3   9   0  536.65   28.30
  -5  -9   2  509.55   27.00
   5  -9  -2  519.65   27.30
   5  -9  -2  509.05   26.50
   5   9  -2  476.85   27.70
  -5   9   2  482.45   28.00
  -5   9   2  492.55   27.90
   5   9  -2  486.85   28.30
  -5   9   2  486.85   26.60
  -7  -9   4  120.39   10.70
   7  -9  -4  113.29    8.00
  -7   9   4   94.49   10.80
   7   9  -4  127.99    9.80
   7   9  -4  116.29    9.20
   9  -9  -6  253.47   15.30
   9  -9  -6  241.48   15.70
   9   9  -6  268.07   16.20
   9   9  -6  267.37   16.30
  -9   9   6  275.07   16.90
  11   9  -8   22.20    6.70
  11   9  -8   16.30    4.40
  -6 -10   9  302.47   18.90
   6 -10  -9  290.37   16.80
  -6 -10   9  312.67   17.30
  -6 -10   9  295.67   17.40
  -6 -10   9  288.17   18.10
  -6  10   9  295.17   17.20
  -6  10   9  292.17   17.00
   6  10  -9  292.57   17.00
  -6  10   9  289.97   17.60
   6  10  -9  306.87   17.40
  -4 -10   7  726.83   38.40
  -4 -10   7  712.63   39.90
   4 -10  -7  611.44   37.40
  -4 -10   7  724.23   38.20
  -4 -10   7  746.43   40.30
  -4 -10   7  709.83   38.90
  -4  10   7  684.63   38.00
  -4  10   7  696.73   38.60
  -4  10   7  725.03   38.40
   4  10  -7  675.83   37.60
  -4  10   7  709.13   39.00
  -2 -10   5   24.70    8.50
  -2 -10   5   22.00    6.00
  -2 -10   5   18.10    8.90
  -2 -10   5    4.80    5.70
  -2 -10   5   28.30    6.90
  -2  10   5   20.30    5.60
  -2  10   5   17.50    5.30
  -2  10   5   36.90    6.30
   0 -10   3 3034.30  160.28
   0 -10   3 3036.20  159.68
   0 -10   3 3151.58  162.68
   0  10   3 2929.61  158.68
   0  10  -3 3390.56  159.58
   0  10   3 2798.62  159.68
   0  10   3 3036.10  160.08
   0  10  -3 3174.18  159.88
   0  10  -3 3178.88  159.18
  -2 -10  -1 7472.05  375.66
  -2 -10  -1 7083.89  375.76
   2 -10   1 7341.57  376.36
  -2  10  -1 7448.25  376.06
  -2  10  -1 7177.08  375.66
  -2  10  -1 7100.19  376.16
   2  10   1 7382.96  375.46
  -2  10  -1 7367.36  376.06
  -4 -10   1  431.56   22.30
  -4 -10   1  439.86   22.00
   4 -10  -1  352.86   22.30
   4 -10  -1  406.86   25.10
   4 -10  -1  394.16   21.70
   4  10  -1  348.97   23.00
  -4  10   1  431.06   22.80
  -4  10   1  428.96   21.60
  -4  10   1  374.66   22.90
   4  10  -1  372.66   21.70
   6 -10  -3 2469.55  128.19
   6 -10  -3 2503.35  128.79
   6 -10  -3 2426.66  128.69
  -6 -10   3 2474.45  128.79
  -6  10   3 2286.37  128.59
   6  10  -3 2491.95  128.99
   6  10  -3 2560.34  129.59
  -6  10   3 2578.74  129.19
   8 -10  -5   32.80    5.40
   8 -10  -5   51.69    7.60
   8  10  -5   30.60    6.70
  -8  10   5   33.10    7.20
   8  10  -5   55.59   11.90
  10 -10  -7   56.29    5.80
  10 -10  -7   40.60    6.00
  10 -10  -7   39.40    7.50
  10  10  -7   36.10    6.70
  10  10  -7   47.90    6.10
  -7 -11  10   73.29    7.00
   7  11 -10   81.79    6.60
  -7  11  10   75.59    6.40
  -7  11  10   81.69    5.80
  -5 -11   8   86.69   11.00
  -5 -11   8  116.49    9.60
  -5 -11   8   84.29   10.80
  -5 -11   8   83.89   10.80
  -5 -11   8  102.19    9.40
   5 -11  -8   77.89    7.30
  -5  11   8  106.79    9.90
  -5  11   8   89.59    9.10
  -5  11   8   97.99    8.20
   5  11  -8   92.29    7.60
   3 -11  -6  350.16   20.40
  -3 -11   6  354.56   23.30
  -3 -11   6  372.36   22.40
  -3 -11   6  355.86   21.20
  -3 -11   6  365.66   21.10
  -3 -11   6  358.26   23.40
   3  11  -6  381.06   20.50
  -3  11   6  377.96   21.40
  -3  11   6  353.66   21.60
  -3  11   6  364.96   22.00
   3  11  -6  370.56   21.90
  -3  11   6  372.36   21.60
  -1 -11   4   83.79    9.70
  -1 -11   4   76.49   12.40
  -1 -11   4   96.89    7.70
  -1 -11   4   81.89    9.40
  -1 -11   4   84.59    9.70
  -1  11   4   94.09   12.20
  -1  11   4   75.29    7.60
  -1  11   4   83.59    8.50
  -1  11   4  102.49    8.90
   1  11  -4   91.49    6.40
  -1 -11  -2 1427.46   73.59
   1 -11   2 1389.16   74.59
  -1 -11  -2 1518.15   73.69
  -1  11  -2 1412.36   74.19
  -1  11  -2 1450.95   73.49
   1  11   2 1321.87   74.99
   1  11   2 1287.27   74.19
  -1  11  -2 1491.45   74.09
   3 -11   0  450.35   23.70
  -3 -11   0  447.76   23.80
  -3 -11   0  443.16   23.50
   3 -11   0  448.96   24.30
  -3  11   0  444.36   23.30
  -3  11   0  374.76   23.70
  -3  11   0  428.16   24.40
   3  11   0  416.26   25.30
  -3  11   0  425.96   24.10
   3  11   0  434.26   24.70
   5 -11  -2   42.80    5.80
   5 -11  -2   58.29    8.40
  -5 -11   2   58.29    6.40
  -5  11   2   50.39    6.50
   5  11  -2   52.79    8.30
   5  11  -2   46.70    7.20
   5  11  -2   50.89    7.10
   7 -11  -4  143.39    9.50
  -7 -11   4  164.28   12.50
   7 -11  -4  135.29   11.10
   7 -11  -4  163.58   10.70
   7  11  -4  143.19   11.00
  -7  11   4  124.59   11.10
  -7  11   4  139.39   11.50
   7  11  -4  127.29   12.50
   9 -11  -6   79.79    7.00
   9 -11  -6   90.09    9.00
   9 -11  -6   81.89    7.80
   9  11  -6   69.59    7.70
  11 -11  -8    5.80    3.20
  11  11  -8    0.80    4.00
  11  11  -8   12.70    4.40
   6 -12  -9  291.27   17.90
  -6 -12   9  267.27   21.20
  -6 -12   9  335.77   19.70
  -6 -12   9  338.47   18.00
  -6  12   9  332.87   18.50
   6  12  -9  317.57   18.00
  -6  12   9  340.27   18.30
   6  12  -9  325.17   18.20
  -4 -12   7  207.48   17.00
  -4 -12   7  215.08   15.50
  -4 -12   7  234.68   14.90
   4 -12  -7  232.48   13.60
  -4 -12   7  231.98   16.80
  -4 -12   7  230.98   14.50
  -4  12   7  203.78   14.60
  -4  12   7  233.28   14.50
  -4  12   7  231.98   15.10
  -4  12   7  252.97   15.30
   4  12  -7  232.18   13.80
  -2 -12   5  985.60   51.79
  -2 -12   5  885.71   51.49
  -2 -12   5  922.91   52.09
   2 -12  -5  992.60   49.99
  -2 -12   5  897.81   52.19
  -2 -12   5  914.41   50.49
  -2  12   5  926.41   51.09
  -2  12   5  930.71   50.89
  -2  12   5  885.61   50.69
   2  12  -5 1031.20   50.09
   2  12  -5 1041.20   51.39
   0 -12   3 2748.32  138.89
   0 -12   3 2547.95  139.19
   0 -12  -3 2705.83  137.69
   0 -12   3 2624.94  138.19
   0 -12   3 2557.84  138.89
   0  12  -3 2589.44  138.19
   0  12   3 2730.73  138.69
   0  12   3 2564.94  138.59
   0  12   3 2750.92  138.79
   0  12  -3 2869.51  137.79
   0  12   3 2569.14  138.39
  -2 -12  -1 1448.16   73.39
  -2 -12  -1 1390.56   73.39
   2 -12   1 1434.96   74.39
   2 -12   1 1427.06   73.99
   2  12   1 1327.27   73.89
   2  12   1 1472.05   74.19
   2  12   1 1336.27   74.49
  -2  12  -1 1399.96   73.59
  -2  12  -1 1430.36   73.89
   2  12   1 1373.76   74.09
  -4 -12   1  747.33   41.80
   4 -12  -1  834.32   41.90
   4 -12  -1  797.22   42.30
   4 -12  -1  818.72   41.70
  -4  12   1  698.43   41.60
  -4  12   1  682.43   42.80
   4  12  -1  791.32   42.40
   4  12  -1  836.62   42.70
   4  12  -1  815.82   42.70
   6 -12  -3  779.12   40.50
   6 -12  -3  786.02   41.10
   6 -12  -3  717.13   41.10
   6  12  -3  762.82   42.00
   6  12  -3  756.32   41.30
   8 -12  -5  702.63   35.80
   8 -12  -5  642.04   35.00
   8 -12  -5  634.24   35.70
   8  12  -5  596.74   36.60
   8  12  -5  642.64   35.70
   8  12  -5  679.63   36.10
  10 -12  -7   13.40    3.60
  10 -12  -7   21.90    6.20
  10  12  -7   16.80    5.70
  10  12  -7   14.20    4.50
  -5 -13   8   41.40    8.40
  -5 -13   8   30.00    6.40
  -5 -13   8   37.80    6.00
  -5 -13   8   27.90    7.30
   5 -13  -8   34.70    5.30
  -5  13   8   25.80    6.80
  -5  13   8   29.70    5.70
  -5  13   8   29.30    5.70
   5  13  -8   22.60    5.00
   3 -13  -6  163.58   12.00
  -3 -13   6  209.78   13.20
  -3 -13   6  210.88   16.30
  -3 -13   6  217.48   13.60
  -3 -13   6  199.88   15.80
  -3 -13   6  188.68   15.90
   3  13  -6  181.38   13.70
   3  13  -6  188.08   12.20
  -3  13   6  215.68   13.80
  -3  13   6  203.68   14.10
  -3  13   6  223.18   13.60
  -1 -13   4   12.20   10.70
   1 -13  -4    9.00    4.30
  -1 -13   4   11.30    5.00
  -1 -13   4   15.50    5.60
  -1 -13   4   14.60    7.30
  -1 -13   4    6.50    5.40
  -1  13   4   10.20    5.60
  -1  13   4    8.70    4.90
  -1  13   4   13.90    5.90
  -1  13   4    0.60    5.00
   1 -13   2  439.66   24.10
   1 -13   2  441.86   24.60
   1 -13   2  432.66   24.90
   1 -13   2  426.56   24.20
   1  13   2  444.16   24.10
  -1  13  -2  388.66   23.90
  -1  13  -2  367.76   24.20
   1  13   2  442.86   24.30
   1  13   2  414.06   24.30
   1  13   2  422.96   26.00
  -1  13  -2  447.86   23.10
   3 -13   0  969.50   50.29
   3 -13   0  982.00   50.69
   3 -13   0  899.81   50.29
  -3 -13   0  928.81   49.90
   3 -13   0  975.40   49.70
  -3  13   0  899.01   49.90
  -3  13   0  931.51   49.40
   3  13   0  975.80   50.79
   3  13   0  909.81   50.59
   3  13   0  998.70   50.59
   3  13   0  944.61   50.79
  -3  13   0  882.61   51.09
   5 -13  -2  321.17   17.40
   5 -13  -2  280.97   18.80
  -5 -13   2  307.87   18.20
   5 -13  -2  303.57   17.90
   5  13  -2  313.97   19.70
   5  13  -2  303.47   19.10
  -5  13   2  284.37   17.70
   5  13  -2  316.77   18.20
  -7 -13   4  280.27   21.00
   7 -13  -4  354.16   19.80
   7  13  -4  365.96   21.60
  -7  13   4  319.17   19.90
   7  13  -4  362.96   20.50
   9 -13  -6   44.00    6.10
   9  13  -6   51.99    7.70
   9  13  -6   52.09    6.30
  -6 -14   9  272.87   16.30
  -6  14   9  273.57   15.30
   6  14  -9  247.78   15.10
  -6  14   9  267.87   15.60
   6  14  -9  273.77   15.30
  -4 -14   7   94.99    8.30
   4 -14  -7  121.89    7.90
  -4 -14   7   89.79   11.30
  -4 -14   7   80.69   10.90
  -4  14   7   96.69    9.20
  -4  14   7   87.69    8.70
   4  14  -7  107.29   12.10
  -4  14   7   94.09    8.70
  -2 -14   5  403.96   25.20
  -2 -14   5  437.66   24.50
  -2 -14   5  401.26   22.90
  -2 -14   5  390.56   25.20
   2 -14  -5  439.86   22.30
  -2 -14   5  373.56   23.10
  -2  14   5  392.26   23.50
  -2  14   5  373.06   25.10
  -2  14   5  369.96   22.90
  -2  14   5  415.46   23.50
   0 -14  -3  459.35   25.80
   0 -14   3  500.15   28.00
   0 -14   3  468.75   27.20
   0 -14   3  510.55   26.50
   0  14  -3  442.76   26.60
   0  14  -3  472.85   25.70
   0  14   3  453.65   27.30
   0  14   3  493.35   27.00
   0  14   3  462.25   27.10
   0  14   3  494.35   26.70
   2 -14   1  655.23   35.20
   2 -14   1  671.13   35.30
  -2 -14  -1  632.04   34.50
   2 -14   1  626.44   35.40
   2  14   1  595.74   35.50
  -2  14  -1  618.44   34.70
   2  14   1  683.03   35.30
   2  14   1  651.83   35.40
  -2  14  -1  621.94   34.10
   2  14   1  652.53   35.20
   4 -14  -1  858.81   45.30
   4 -14  -1  859.31   44.70
  -4 -14   1  865.91   45.40
  -4  14   1  783.02   44.90
   4  14  -1  848.82   46.00
  -4  14   1  794.62   44.40
   4  14  -1  886.01   46.00
   4  14  -1  849.61   45.70
   6 -14  -3   85.49    8.40
   6 -14  -3  109.09    7.80
   6  14  -3   94.29    9.20
   6  14  -3   92.99   12.60
   6  14  -3   85.99   10.20
   8 -14  -5  574.74   30.30
   8  14  -5  531.65   30.40
   8  14  -5  533.45   31.30
  10 -14  -7  158.88    9.90
  10  14  -7  164.28   10.20
  10  14  -7  146.59   11.40
  -5 -15   8  103.89    9.80
  -5 -15   8  132.19   10.80
  -5 -15   8  114.29   10.90
  -5 -15   8  114.09    7.80
   5  15  -8   96.89    7.70
  -5  15   8   97.19    9.50
  -5  15   8  113.49    8.30
  -5  15   8  112.29    8.40
   5  15  -8   93.79    7.90
  -3 -15   6   90.59    9.10
  -3 -15   6   89.59   11.80
  -3 -15   6   83.49   12.10
   3 -15  -6  104.59    7.60
  -3 -15   6   87.79    8.10
  -3  15   6  102.69    9.10
   3  15  -6  110.69    9.70
   3  15  -6  106.69    7.70
  -3  15   6   95.89    9.50
  -3  15   6  105.29    9.40
  -1 -15   4  566.24   32.70
  -1 -15   4  578.34   30.90
  -1 -15   4  573.54   31.80
  -1  15   4  534.35   31.60
  -1  15   4  576.34   31.50
  -1  15   4  579.44   31.20
  -1  15   4  547.85   31.00
   1  15  -4  544.85   31.00
   1  15  -4  529.75   30.10
  -1 -15  -2 1029.30   55.49
   1 -15   2  996.10   54.69
   1 -15   2  993.10   55.19
   1 -15   2 1028.80   55.79
  -1 -15  -2 1054.79   54.49
   1  15   2 1028.90   54.99
   1  15   2  992.30   55.19
   1  15   2  953.20   55.99
  -1  15  -2 1124.59   54.19
   1  15   2 1031.60   55.09
  -1  15  -2 1091.99   54.69
   3 -15   0  618.24   33.20
  -3 -15   0  642.14   33.40
   3 -15   0  602.74   33.70
   3 -15   0  584.44   33.90
   3  15   0  613.94   33.90
  -3  15   0  642.64   32.70
   3  15   0  587.74   34.00
  -3  15   0  649.24   33.30
   3  15   0  582.74   33.90
   3  15   0  588.74   34.20
  -5 -15   2   54.49    7.40
   5 -15  -2   76.69    6.80
   5 -15  -2   68.79    7.30
  -5  15   2   46.90    6.80
   5  15  -2   65.49    8.90
   5  15  -2   81.49    8.40
   5  15  -2   68.09   10.00
   7 -15  -4  400.66   22.30
   7 -15  -4  403.56   23.00
   7  15  -4  406.86   24.30
   7  15  -4  396.96   23.30
  -7  15   4  382.36   22.80
   9 -15  -6  163.08   13.80
   9 -15  -6  190.18   11.60
   9  15  -6  187.38   11.90
  -6 -16   9   44.90    5.90
   6  16  -9   49.20    5.10
  -6  16   9   46.50    4.50
  -4 -16   7   28.70    8.10
  -4 -16   7   42.50    6.30
   4  16  -7   37.20    5.10
  -4  16   7   29.60    6.20
  -4  16   7   32.30    5.60
   4  16  -7   42.80    8.70
  -4  16   7   20.40    5.20
  -2 -16   5   62.39    9.90
  -2 -16   5   79.09   10.50
  -2 -16   5   88.19   11.60
  -2 -16   5   64.29    9.70
  -2 -16   5   77.69    7.90
   2  16  -5   86.19    8.30
  -2  16   5   76.19   11.70
  -2  16   5   72.99    8.40
  -2  16   5   71.79    8.70
  -2  16   5   70.19    8.30
   2  16  -5   83.49    7.20
   0 -16   3   76.09    9.20
   0 -16  -3   48.80    5.90
   0 -16   3   50.49    9.40
   0 -16   3   61.59    7.40
   0  16   3   61.69    8.50
   0  16   3   73.79    8.00
   0  16  -3   46.90    7.80
   0  16  -3   47.70    5.40
   0  16   3   66.69    7.10
   2 -16   1  184.78   12.70
   2 -16   1  159.18   16.30
  -2 -16  -1  191.98   11.70
   2  16   1  171.48   12.60
   2  16   1  168.88   13.70
  -2  16  -1  180.08   11.90
  -2  16  -1  180.18   10.90
  -4 -16   1  292.57   17.60
   4 -16  -1  301.97   17.30
   4 -16  -1  280.67   17.50
   4 -16  -1  307.27   18.20
   4  16  -1  270.17   22.40
  -4  16   1  290.97   17.20
   4  16  -1  285.67   18.50
   4  16  -1  292.37   18.50
   6 -16  -3   63.09    7.00
   6 -16  -3   77.89    6.80
  -6 -16   3   57.39    8.90
   6  16  -3   44.20    8.50
   6  16  -3   55.69    7.60
  -6  16   3   54.79    6.90
   8 -16  -5  126.09    9.40
   8 -16  -5  137.69    9.70
   8  16  -5  123.69    9.70
   8  16  -5  128.39   11.20
  10 -16  -7  214.28   12.20
  10 -16  -7  197.68   12.60
  10  16  -7  227.88   12.40
   5 -17  -8  228.48   14.60
  -5 -17   8  262.87   15.70
  -5 -17   8  272.07   15.80
   5  17  -8  221.78   14.40
  -5  17   8  256.77   17.40
  -5  17   8  253.87   14.50
  -5  17   8  258.47   14.50
   3 -17  -6   33.70    5.50
  -3 -17   6   23.50    6.50
  -3 -17   6   44.70    7.70
  -3  17   6   31.20    6.30
  -3  17   6   40.40    6.60
   3  17  -6   42.50    5.40
  -3  17   6   34.10    6.50
   1 -17  -4 2753.32  145.99
  -1 -17   4 2801.72  146.39
  -1 -17   4 2763.72  147.09
  -1 -17   4 2832.72  147.99
  -1  17   4 2761.92  146.69
   1  17  -4 2892.81  145.89
  -1  17   4 2747.82  146.39
   1  17  -4 2975.50  146.69
  -1  17   4 2757.12  146.89
  -1  17   4 2851.31  146.79
   1 -17   2 1539.65   87.09
  -1 -17  -2 1622.24   87.89
   1 -17   2 1639.94   87.79
  -1 -17  -2 1732.53   87.09
   1 -17   2 1636.74   88.29
  -1  17  -2 1748.33   86.59
   1  17   2 1662.43   87.59
   1  17   2 1722.63   87.69
  -1  17  -2 1744.73   87.19
   1  17   2 1659.63   87.89
   1  17   2 1570.34   88.19
   3 -17   0  182.98   13.70
   3 -17   0  199.08   18.70
   3 -17   0  185.98   13.90
  -3 -17   0  232.48   13.40
  -3  17   0  209.98   12.80
   3  17   0  188.28   14.50
   3  17   0  203.58   14.70
   3  17   0  190.78   14.60
  -3  17   0  236.88   13.20
   5 -17  -2    7.80    5.20
   5 -17  -2    3.50    4.10
  -5 -17   2   13.90    5.90
   5  17  -2   11.00    6.70
   5  17  -2    4.40    5.30
   5  17  -2    9.80    5.90
  -5  17   2   21.40    4.10
   7 -17  -4  257.57   15.30
   7 -17  -4  245.28   15.10
   7  17  -4  236.38   16.30
   7  17  -4  249.28   15.60
   9 -17  -6  226.98   13.40
   9  17  -6  225.88   13.60
   4 -18  -7   69.19    6.70
  -4 -18   7   70.89    8.80
  -4 -18   7   76.49   10.00
  -4  18   7   83.59    7.40
   4  18  -7   65.59    9.60
  -4  18   7   75.09    6.90
   4  18  -7   64.79    6.50
  -4  18   7   83.49    7.00
   4  18  -7   68.69    6.50
  -2 -18   5  115.89   11.80
  -2 -18   5  112.29   10.30
  -2 -18   5  109.39   11.70
   2 -18  -5  103.19    8.20
   2  18  -5   98.19    9.40
  -2  18   5  117.19    9.20
  -2  18   5  116.09    9.20
  -2  18   5  107.69   11.20
   2  18  -5  110.69    8.10
  -2  18   5  118.79    9.40
   0 -18   3  253.87   17.30
   0 -18  -3  250.17   15.60
   0 -18  -3  239.48   17.20
   0 -18   3  253.37   18.30
   0  18   3  277.47   16.50
   0  18  -3  289.77   16.60
   0  18   3  256.37   17.20
   0  18   3  275.27   16.90
   0  18  -3  258.27   15.20
   0  18  -3  270.87   16.50
  -2 -18  -1   32.70    5.90
   2 -18   1   23.30    5.90
   2 -18   1   24.00    5.50
  -2 -18  -1   33.50    9.90
   2  18   1   42.40    7.70
   2  18   1   21.50    5.10
  -2  18  -1   32.80    5.90
  -2  18  -1   28.00    6.00
   2  18   1   32.70    6.70
  -2  18  -1   26.00    5.30
   2  18   1   30.50    6.70
  -4 -18   1  203.28   13.30
   4 -18  -1  201.58   13.50
   4 -18  -1  180.88   13.10
   4 -18  -1  201.58   13.70
  -4  18   1  189.78   13.60
   4  18  -1  196.88   14.20
   4  18  -1  194.58   15.70
   4  18  -1  183.78   14.10
  -4  18   1  204.48   12.80
  -6 -18   3    8.70    7.90
   6 -18  -3   21.00    5.90
   6 -18  -3   15.80    4.50
   6  18  -3    9.60    5.60
  -6  18   3    6.60    3.70
   6  18  -3   24.20    6.30
   8 -18  -5    5.30    7.20
   8 -18  -5    0.90    3.30
   8  18  -5   12.20    4.80
   8  18  -5    8.20    4.90
  -5 -19   8   81.69    6.80
  -5 -19   8   90.89    7.40
  -5  19   8   81.69    6.00
   5  19  -8   79.19    6.20
  -3 -19   6   53.39    9.10
   3 -19  -6   63.79    6.20
  -3 -19   6   47.80    8.60
   3  19  -6   48.80    5.90
  -3  19   6   57.09    6.40
   3  19  -6   49.50    7.00
  -3  19   6   58.89    6.90
   1 -19  -4  932.71   48.50
   1 -19  -4  959.00   47.90
  -1 -19   4  864.21   48.70
  -1 -19   4  849.52   49.60
  -1  19   4  839.22   48.20
  -1  19   4  870.11   48.40
   1  19  -4  929.51   47.40
  -1  19   4  825.32   48.50
   1  19  -4  989.10   48.50
  -1 -19  -2  624.44   35.90
  -1 -19  -2  567.14   37.10
   1 -19   2  673.13   36.70
   1 -19   2  689.63   37.50
   1  19   2  743.33   36.70
   1  19   2  694.33   36.90
   1  19   2  662.03   37.60
  -1  19  -2  615.34   35.20
  -1  19  -2  645.64   36.10
  -1  19  -2  639.54   35.90
   1  19   2  715.33   36.60
   3 -19   0  568.34   31.50
   3 -19   0  538.85   30.80
  -3 -19   0  540.75   30.60
  -3  19   0  551.94   30.40
   3  19   0  580.34   31.70
   3  19   0  581.64   31.50
  -3  19   0  493.45   30.30
   3  19   0  546.75   31.10
   5 -19  -2   71.99    7.90
   5 -19  -2   69.99    8.50
   5  19  -2   62.39    9.10
  -5  19   2   82.89    7.80
   5  19  -2   69.99    9.70
   5  19  -2   63.49    9.00
   7 -19  -4  117.59    8.80
   7 -19  -4  112.69    9.10
   7 -19  -4   98.99   10.50
   7  19  -4  112.19    9.30
   7  19  -4   99.49    9.30
  -7  19   4  137.89    9.40
   9 -19  -6  295.67   16.60
   9 -19  -6  309.67   16.90
  -9  19   6  326.87   16.80
   9  19  -6  267.17   16.70
  -4 -20   7    6.10    5.40
   4 -20  -7    6.50    4.10
   4 -20  -7    4.90    4.90
  -4 -20   7    0.10    3.80
   4  20  -7    3.60    5.60
  -4  20   7    3.60    4.10
  -4  20   7   -2.70    3.30
   4  20  -7   -3.70    3.00
   2 -20  -5  156.78   10.40
  -2 -20   5  154.28   13.40
   2 -20  -5  171.88   11.70
  -2 -20   5  127.19   12.60
  -2  20   5  151.78   10.90
  -2  20   5  154.68   11.10
   2  20  -5  163.08   11.10
   2  20  -5  156.38   10.40
  -2  20   5  153.58   12.60
   0 -20  -3  454.55   25.20
   0 -20   3  456.15   27.00
   0 -20  -3  433.16   26.40
   0 -20   3  451.25   26.10
   0  20   3  454.75   25.70
   0  20  -3  428.66   24.80
   0  20   3  477.65   25.90
   0  20   3  441.76   26.10
   0  20  -3  458.65   25.60
   0  20  -3  445.96   25.40
   2 -20   1    9.90    5.70
  -2 -20  -1   27.30    5.60
  -2 -20  -1    3.00   11.40
   2 -20   1   17.60    5.50
   2  20   1   22.70    5.20
  -2  20  -1   31.40    6.20
  -2  20  -1   24.50    4.50
   2  20   1   30.50    6.50
   2  20   1   25.60    6.90
   4 -20  -1  342.77   20.40
  -4 -20   1  328.87   19.50
   4 -20  -1  334.17   19.80
  -4  20   1  335.57   19.30
  -4  20   1  316.97   19.80
   4  20  -1  331.17   20.80
   4  20  -1  313.17   20.10
   6 -20  -3   17.70    5.10
   6 -20  -3   15.70    4.20
  -6  20   3   14.40    3.70
   6  20  -3   18.50    6.60
   6  20  -3   13.40    5.30
   8 -20  -5  143.39    9.90
   8 -20  -5  159.68   10.30
   8  20  -5  160.78   11.20
   8  20  -5  157.18   10.30
   3 -21  -6  156.98   11.40
   3 -21  -6  138.89   10.90
  -3 -21   6  137.99   10.50
  -3  21   6  128.79    9.10
   3  21  -6  122.19    9.70
   3  21  -6  137.49    9.10
  -3  21   6  131.49    9.50
   1 -21  -4   89.89    7.60
  -1 -21   4   91.59    9.70
   1 -21  -4   79.09    9.60
  -1  21   4  101.29    9.30
   1  21  -4   87.19    8.30
  -1  21   4   87.59    8.10
   1  21  -4   70.39    8.40
  -1  21   4   96.59    8.10
  -1 -21  -2  384.46   25.10
   1 -21   2  388.76   23.80
  -1 -21  -2  398.96   22.70
   1 -21   2  386.56   23.30
  -1  21  -2  401.66   22.70
   1  21   2  393.06   23.30
   1  21   2  414.76   23.00
   1  21   2  383.46   24.30
   1  21   2  404.16   23.10
  -1  21  -2  405.66   22.80
   3 -21   0  307.67   17.80
  -3 -21   0  232.98   16.30
   3 -21   0  287.77   16.80
   3  21   0  282.37   17.90
  -3  21   0  247.98   16.30
  -3  21   0  246.28   16.10
   3  21   0  282.67   17.30
   5 -21  -2  177.38   13.40
   5 -21  -2  193.18   12.40
  -5 -21   2  183.68   13.50
  -5  21   2  158.78   12.20
   5  21  -2  188.88   13.00
   5  21  -2  195.08   14.00
   7 -21  -4  101.29    8.90
   7 -21  -4  132.59    9.40
   7  21  -4  110.09    9.40
   7  21  -4  140.09    9.60
  -7  21   4  126.29    9.60
   2 -22  -5   59.09    6.10
   2 -22  -5   65.39    8.70
  -2 -22   5   57.49    9.60
  -2 -22   5   36.90    7.50
  -2  22   5   55.09    9.00
   2  22  -5   48.20    6.20
   2  22  -5   57.29    6.30
  -2  22   5   47.30    5.70
  -2  22   5   42.00    6.20
   0 -22  -3  464.55   25.80
   0 -22   3  397.66   24.90
   0 -22   3  416.06   25.60
   0 -22  -3  454.25   24.30
   0  22  -3  442.96   24.60
   0  22   3  413.06   24.80
   0  22  -3  433.06   24.40
   0  22   3  416.46   24.40
   0  22   3  439.36   24.40
   2 -22   1  110.99   11.20
   2 -22   1  131.49   10.80
  -2 -22  -1  129.29    9.80
   2  22   1  140.79   14.20
   2  22   1  112.99   10.40
  -2  22  -1  114.39   10.90
   2  22   1  145.09   10.70
   4 -22  -1   65.99    8.10
  -4 -22   1   74.09    8.50
   4 -22  -1   76.69    7.90
  -4  22   1   79.39    6.90
   4  22  -1   52.19    8.40
   4  22  -1   57.09    8.10
   6 -22  -3   39.60    6.40
   6 -22  -3   48.60    6.70
   6  22  -3   47.40    9.10
   6  22  -3   35.40    6.70
  -6  22   3   58.49    6.20
   3 -23  -6   29.20    5.20
  -3 -23   6   23.70    5.30
  -3  23   6   34.60    4.60
   3  23  -6   31.50    5.70
  -3  23   6   28.60    5.80
   3  23  -6   37.80    4.90
  -1 -23   4   59.39    9.70
   1 -23  -4   84.49    7.30
  -1 -23   4   62.39    8.20
   1 -23  -4   92.29   10.60
   1  23  -4   84.59    7.20
  -1  23   4   67.29    6.70
   1  23  -4   84.89    8.00
  -1  23   4   60.89    7.80
  -1  23   4   67.69    6.90
   1 -23   2   98.59    9.40
  -1 -23  -2   85.69    7.90
   1 -23   2  102.19    9.80
  -1  23  -2   82.19    8.00
   1  23   2   97.29    8.20
   1  23   2   85.89    8.40
  -1  23  -2   86.69    8.00
   3 -23   0   68.79    7.80
   3 -23   0   57.59    8.60
  -3 -23   0   47.50    7.20
   3  23   0   73.79    8.00
   3  23   0   58.69    7.30
  -3  23   0   51.99    7.80
  -3  23   0   50.89    6.30
   5 -23  -2   53.19    7.50
   5 -23  -2   36.30    6.60
   5  23  -2   31.00    6.20
  -5  23   2   40.30    5.30
   7 -23  -4  143.79   10.20
  -7  23   4  147.89    9.60
  -7  23   4  121.59   10.20
   7  23  -4  143.39   11.40
  -2 -24   5   26.40    5.60
   2 -24  -5   27.70    4.80
  -2  24   5   29.20    4.80
   2  24  -5   29.40    5.10
   2  24  -5   31.90    6.10
   0 -24   3  414.96   25.30
   0 -24  -3  464.35   24.60
   0  24  -3  463.35   24.80
   0  24  -3  462.15   25.20
   0  24   3  427.06   24.90
   0  24   3  435.66   24.60
   2 -24   1  258.17   15.80
   2 -24   1  242.58   15.40
  -2 -24  -1  236.98   14.50
   2  24   1  221.08   15.50
  -2  24  -1  230.08   14.10
   2  24   1  234.58   15.40
   2  24   1  229.18   14.40
  -2  24  -1  218.68   14.30
   4 -24  -1    9.60    5.30
   4 -24  -1   -0.90    3.50
  -4 -24   1    4.20    8.60
   4  24  -1   -0.90    3.40
   4  24  -1    2.70    3.90
  -4  24   1    0.20    2.60
   6 -24  -3   78.49    6.80
  -6  24   3   81.09    8.20
   6  24  -3   62.19    6.80
  -6  24   3   78.69    5.80
  -1 -25   4   46.10    6.50
   1 -25  -4   54.29    6.40
  -1  25   4   40.40    6.30
  -1  25   4   53.09    6.60
   1  25  -4   62.79    5.80
  -1 -25  -2   39.10    7.00
   1 -25   2   29.00    6.60
   1  25   2   26.70    5.50
   1  25   2   41.60    6.30
  -1  25  -2   35.20    5.90
  -1  25  -2   34.90    5.30
  -3 -25   0   74.59   10.00
   3 -25   0   89.29    8.10
  -3  25   0  102.09   11.80
   3  25   0   99.09    8.90
   3  25   0   93.29    7.80
  -3  25   0   89.59    7.10
   5 -25  -2   34.70    5.50
  -5  25   2   42.10    4.40
   5  25  -2   25.80    4.60
  -5  25   2   46.40    5.70
   0 -26  -3   49.10    6.40
   0 -26   3   34.40    6.30
   0  26  -3   36.40    6.40
   0  26   3   41.70    7.20
   0  26   3   33.20    5.10
  -2 -26  -1  160.18   12.70
   2 -26   1  192.88   11.70
  -2  26  -1  154.98   11.20
   2  26   1  178.28   11.10
  -2  26  -1  183.48   10.70
   4 -26  -1    4.70    3.60
  -4  26   1    1.30    1.90
   4  26  -1    5.00    3.90
   1  27   2    9.50    2.40
   3 -27   0  111.19    7.80
  -3  27   0  107.99    7.10
  -6   0  10  192.78   13.00
  -6   0  10  220.18   13.40
  -6   0  10  213.98   13.60
   6   0 -10  244.58   13.00
  -6   0  10  214.38   14.30
  -4   0   8 1368.36   71.19
   4   0  -8 1159.78   70.39
  -4   0   8 1406.06   71.49
  -4   0   8 1376.36   71.79
  -4   0   8 1408.26   72.29
  -2   0   6 1143.29   61.39
  -2   0   6 1175.38   61.99
  -2   0   6 1162.18   61.79
  -2   0   6 1143.59   62.09
  -2   0   6 1117.09   61.29
  -2   0   6 1182.78   61.59
   0   0  -4 3414.66  176.58
   4   0   0 2062.89  111.39
  -4   0   0 2250.87  111.59
   6   0  -2 4057.69  207.58
  -6   0   2 3956.10  207.48
  -6   0   2 4038.20  207.68
  -8   0   4 1015.20   55.19
   8   0  -4 1071.19   54.89
   8   0  -4 1044.30   55.69
  10   0  -6  277.77   16.70
  10   0  -6  286.07   17.00
  10   0  -6  259.67   17.80
  12   0  -8  261.17   14.80
  12   0  -8  257.17   15.10
  -7  -1  11   22.50    4.50
  -7  -1  11   19.50    4.20
  -7  -1  11   22.20    3.70
  -7   1  11   20.70    3.80
  -7   1  11   24.90    5.10
  -7   1  11   13.80    3.70
   5  -1  -9  108.89    8.80
  -5  -1   9  135.29   11.30
  -5  -1   9  116.99    9.70
  -5  -1   9  122.09   10.20
  -5   1   9  126.09    9.90
   5   1  -9  104.19    8.70
  -5   1   9  121.39    9.50
  -5   1   9  126.69   11.20
  -3  -1   7 1535.45   80.59
  -3  -1   7 1498.45   80.29
  -3  -1   7 1469.55   81.09
  -3  -1   7 1530.55   80.89
  -3   1   7 1545.35   81.19
  -3   1   7 1547.15   80.79
  -3   1   7 1503.05   80.39
  -3   1   7 1534.95   80.29
  -1  -1   5   82.09    9.00
  -1  -1   5   93.59   11.20
  -1  -1   5   85.69    8.90
   1  -1  -5   89.39    8.90
  -1  -1   5  103.89    8.60
  -1   1   5   90.69   10.50
   1   1  -5   87.29    8.70
  -1   1   5   86.29    9.20
  -1   1   5   76.49    8.90
  -1   1   5   92.09    9.20
  -1  -1  -3 1043.40   52.79
  -1   1  -3  968.10   52.19
  -1   1  -3  997.20   52.29
  -1   1  -3 1043.10   52.89
  -3  -1  -1  399.96   21.00
   3  -1   1  412.46   21.20
  -3   1  -1  386.66   21.10
  -3   1  -1  399.26   21.10
   3   1   1  379.86   20.90
   3   1   1  406.46   20.90
  -5  -1   1  337.27   17.80
  -5  -1   1  338.27   17.50
   5  -1  -1  302.47   17.60
  -5   1   1  315.57   17.70
   5   1  -1  275.77   17.60
   5   1  -1  316.57   17.20
  -5   1   1  349.96   17.70
  -7  -1   3  166.68   10.30
   7  -1  -3  135.29   11.70
  -7  -1   3  148.09   11.90
   7  -1  -3  156.38   11.90
   7  -1  -3  145.29   10.40
   7   1  -3  155.88   11.10
  -7   1   3  155.18   12.30
   7   1  -3  147.79   10.50
   7   1  -3  151.28    9.90
  -7   1   3  173.38   10.30
   9  -1  -5  206.38   12.90
   9  -1  -5  181.28   11.90
   9  -1  -5  181.28   13.70
   9   1  -5  181.28   13.30
   9   1  -5  181.48   12.10
   9   1  -5  186.78   12.70
  11  -1  -7  107.39    8.70
  11   1  -7  112.59    8.50
  -6  -2  10  151.48   10.40
  -6  -2  10  133.69   11.40
   6  -2 -10  176.78   10.40
  -6  -2  10  159.78   10.70
  -6  -2  10  149.88   10.90
   6   2 -10  184.28   10.90
  -6   2  10  167.48   11.60
  -6   2  10  153.98   10.60
  -6   2  10  157.48   10.40
  -4  -2   8  547.15   30.20
  -4  -2   8  552.24   31.30
  -4  -2   8  549.45   29.90
  -4  -2   8  530.45   30.40
   4  -2  -8  451.25   30.90
   4   2  -8  494.75   29.70
  -4   2   8  582.24   29.90
  -4   2   8  514.75   30.10
  -4   2   8  531.95   29.90
  -4   2   8  549.54   31.00
  -2  -2   6  556.74   31.00
  -2  -2   6  567.74   31.90
  -2  -2   6  571.04   31.50
  -2  -2   6  554.44   31.20
  -2  -2   6  539.35   32.30
  -2  -2   6  580.24   32.40
  -2   2   6  571.14   31.60
  -2   2   6  560.94   31.30
  -2   2   6  564.74   32.00
  -2   2   6  553.64   31.20
   0  -2  -4 4182.18  209.38
   0   2  -4 3807.22  208.48
   0   2  -4 3920.41  208.48
   0   2  -4 4306.37  209.58
  -2  -2  -2 1716.63   94.69
   2  -2   2 2111.39   95.79
  -2  -2  -2 1728.63   94.49
   2  -2   2 2013.00   94.59
  -2   2  -2 1790.32   94.99
  -2   2  -2 1772.42   94.69
  -2   2  -2 1716.93   94.69
   4  -2   0 5419.76  295.57
  -4   2   0 5599.14  295.67
  -4   2   0 6200.98  296.07
  -6  -2   2  437.36   23.60
   6  -2  -2  413.56   23.80
  -6  -2   2  451.25   23.70
   6  -2  -2  440.36   27.10
   6  -2  -2  396.26   23.30
  -6   2   2  442.06   23.50
  -6   2   2  437.96   23.90
   6   2  -2  437.26   23.50
   8  -2  -4  631.04   34.30
  -8  -2   4  631.94   34.90
   8  -2  -4  621.34   35.40
   8  -2  -4  701.03   35.60
  -8   2   4  633.74   37.20
   8   2  -4  657.43   34.40
   8   2  -4  611.84   35.40
  10  -2  -6  381.46   22.00
  10  -2  -6  372.96   21.70
  10   2  -6  381.46   22.30
  10   2  -6  372.46   22.30
  10   2  -6  402.46   22.30
  12  -2  -8   91.59    7.70
  12  -2  -8   87.89    6.80
  12   2  -8   88.19    6.60
  -5  -3   9  176.38   15.30
  -5  -3   9  195.28   15.10
   5  -3  -9  203.38   12.60
  -5   3   9  237.68   17.40
  -5   3   9  205.38   13.30
  -5   3   9  188.88   15.00
   5   3  -9  196.18   12.30
  -5   3   9  192.68   13.80
  -3  -3   7 2286.27  120.79
  -3  -3   7 2246.38  120.39
  -3  -3   7 2283.77  119.69
  -3  -3   7 2306.67  120.39
  -3  -3   7 2236.18  119.29
  -3  -3   7 2359.16  120.09
   3   3  -7 2157.88  118.69
  -3   3   7 2352.66  119.69
  -3   3   7 2305.07  120.39
  -3   3   7 2239.38  119.39
  -3   3   7 2394.16  120.09
  -1  -3   5 1786.82   92.69
  -1  -3   5 1775.12   92.29
  -1  -3   5 1778.92   93.39
  -1  -3   5 1667.53   92.49
   1  -3  -5 1828.52   92.49
  -1  -3   5 1795.32   92.99
  -1  -3   5 1729.93   93.69
  -1  -3   5 1716.23   91.99
   1   3  -5 1767.42   90.99
  -1   3   5 1758.72   92.89
  -1   3   5 1733.03   92.39
  -1   3   5 1756.22   92.59
   1   3  -5 1802.32   91.59
  -1  -3  -3 1167.38   60.69
  -1   3  -3 1187.58   61.09
  -1   3  -3 1151.28   60.49
  -1   3  -3 1168.78   60.49
  -3  -3  -1  108.89    6.30
  -3   3  -1  103.99    6.60
  -3   3  -1  106.39    6.60
  -3   3  -1  123.69    6.80
  -5  -3   1  283.97   14.80
  -5  -3   1  261.77   15.20
   5  -3  -1  259.97   15.10
   5   3  -1  290.67   14.40
  -5   3   1  266.27   15.00
   5   3  -1  234.18   15.20
  -7  -3   3  417.56   24.30
  -7  -3   3  436.76   23.30
   7  -3  -3  401.26   24.40
   7  -3  -3  438.96   22.70
   7  -3  -3  398.86   23.20
   7   3  -3  400.06   23.30
  -7   3   3  447.96   23.10
   7   3  -3  381.86   25.90
   7   3  -3  420.96   23.00
   7   3  -3  419.66   23.60
  -7   3   3  405.26   25.10
   9  -3  -5 1014.50   52.39
   9  -3  -5  982.00   52.89
   9   3  -5 1034.30   53.19
   9   3  -5  938.31   53.09
   9   3  -5  985.90   52.39
  11  -3  -7   29.80    6.20
  11   3  -7   14.20    6.70
  11   3  -7   17.70    5.90
   6  -4 -10  276.27   17.10
  -6  -4  10  301.27   17.40
  -6  -4  10  304.17   17.30
  -6  -4  10  312.07   18.30
  -6  -4  10  313.67   17.80
  -6   4  10  277.67   17.70
  -6   4  10  311.37   17.20
   6   4 -10  289.97   17.10
  -6   4  10  324.17   17.60
  -4  -4   8  386.06   23.60
  -4  -4   8  377.26   22.90
  -4  -4   8  370.16   24.40
  -4  -4   8  381.66   23.40
  -4  -4   8  399.36   22.90
  -4   4   8  382.26   23.60
   4   4  -8  457.35   24.00
  -4   4   8  392.66   22.80
  -4   4   8  398.26   23.30
  -4   4   8  375.86   22.90
  -2  -4   6  530.85   31.10
  -2  -4   6  556.84   29.90
  -2  -4   6  528.25   30.30
  -2  -4   6  527.55   30.50
  -2  -4   6  521.15   30.80
  -2  -4   6  539.75   29.60
  -2   4   6  538.35   30.10
  -2   4   6  543.15   29.90
  -2   4   6  542.45   30.60
  -2   4   6  528.85   30.40
   0   4  -4  317.67   17.50
   0   4  -4  307.47   16.30
   0   4  -4  285.47   16.20
   2  -4   2 2056.69  116.29
  -2  -4  -2 2233.38  115.39
  -2  -4  -2 2228.48  115.29
  -2   4  -2 2342.77  115.89
  -2   4  -2 2376.46  116.19
  -2   4  -2 2213.78  115.79
   4  -4   0 1416.46   68.89
  -4  -4   0 1222.78   69.39
  -4  -4   0 1358.76   68.79
  -4   4   0 1365.66   69.09
  -4   4   0 1259.47   68.99
  -6  -4   2  278.67   15.30
   6  -4  -2  290.37   15.00
  -6  -4   2  279.47   15.30
   6  -4  -2  206.78   15.90
  -6   4   2  276.87   15.10
   6   4  -2  228.28   16.10
  -6   4   2  276.67   15.80
   8  -4  -4   17.10    6.30
   8  -4  -4   19.30    8.00
  -8  -4   4   31.20    7.10
   8  -4  -4   14.80    4.70
   8   4  -4   25.90    6.50
   8   4  -4   23.60    5.70
   8   4  -4   18.80    5.90
  10  -4  -6  356.06   20.10
  10  -4  -6  340.87   19.60
  10   4  -6  344.87   20.20
  10   4  -6  326.47   20.20
  12  -4  -8   41.00    8.40
  12  -4  -8   22.80    5.00
  12   4  -8   28.40    4.40
  -5  -5   9  274.77   17.90
  -5  -5   9  288.77   22.50
   5  -5  -9  278.37   16.90
  -5  -5   9  273.97   17.70
  -5  -5   9  300.27   18.40
  -5   5   9  344.77   20.50
   5   5  -9  287.27   16.80
  -5   5   9  308.47   17.40
  -5   5   9  276.17   17.80
  -3  -5   7 2107.89  108.49
  -3  -5   7 2106.99  108.79
  -3  -5   7 2097.69  109.29
  -3  -5   7 2047.90  107.99
  -3  -5   7 2132.09  109.39
  -3  -5   7 2039.00  109.59
  -3   5   7 2139.89  109.09
   3   5  -7 1893.21  107.39
  -3   5   7 2095.79  108.09
  -3   5   7 2031.60  108.49
  -3   5   7 2049.20  108.19
  -1  -5   5 3466.65  174.68
  -1  -5   5 3384.66  175.28
  -1  -5   5 3402.26  175.58
   1  -5  -5 2969.70  175.48
  -1  -5   5 3437.56  175.68
  -1  -5   5 3402.06  174.88
  -1  -5   5 3389.36  175.18
   1   5  -5 3457.95  174.08
  -1   5   5 3298.17  174.78
  -1   5   5 3438.76  175.38
  -1   5   5 3506.15  175.08
  -1   5   5 3396.46  174.88
   1   5  -5 3256.67  174.48
  -1  -5  -3  750.42   39.30
  -1   5  -3  767.32   40.00
  -1   5  -3  718.63   39.50
  -1   5  -3  784.32   39.60
  -3  -5  -1   74.09    4.30
  -3   5  -1   69.09    4.80
  -3   5  -1   68.59    5.20
  -3   5  -1   67.29    6.10
   5  -5  -1 3118.69  158.18
  -5  -5   1 2866.31  157.98
   5  -5  -1 3378.36  158.58
  -5  -5   1 3124.49  157.88
  -5   5   1 3021.00  157.88
   5   5  -1 2957.90  157.08
   5   5  -1 2946.91  157.08
  -5   5   1 3025.20  158.18
   7  -5  -3 1366.46   74.79
   7  -5  -3 1506.75   74.59
  -7  -5   3 1352.06   74.29
   7   5  -3 1454.75   74.49
   7   5  -3 1417.96   74.59
  -7   5   3 1407.76   73.99
   7   5  -3 1405.86   75.39
   9  -5  -5  804.02   43.70
   9  -5  -5  803.32   43.00
   9   5  -5  802.02   44.00
   9   5  -5  826.32   43.90
  11  -5  -7  175.68   11.20
  11  -5  -7  165.68   11.20
  11   5  -7  168.28   12.10
  11   5  -7  177.08   11.30
  -6  -6  10  182.98   11.00
  -6  -6  10  169.78   11.60
  -6  -6  10  181.58   11.20
   6  -6 -10  164.78   11.50
  -6  -6  10  172.68   12.20
   6   6 -10  170.78   10.90
  -6   6  10  174.58   11.00
  -6   6  10  180.28   11.40
  -6   6  10  188.38   10.90
  -4  -6   8   90.79   10.60
  -4  -6   8  106.89   11.10
  -4  -6   8  102.69   12.10
  -4  -6   8   91.19    9.10
  -4  -6   8   95.99    9.60
  -4  -6   8  114.89    9.40
  -4   6   8   94.49    9.20
  -4   6   8   95.49    8.90
   4   6  -8   82.89    7.50
  -4   6   8  108.19   10.30
  -2  -6   6  728.73   48.30
  -2  -6   6  848.12   45.40
  -2  -6   6  848.52   45.20
  -2  -6   6  869.81   43.70
  -2  -6   6  729.13   47.30
   2   6  -6  788.42   42.90
  -2   6   6  842.22   43.80
  -2   6   6  795.62   44.00
  -2   6   6  830.22   44.00
  -2   6   6  819.32   45.30
   0  -6   4 1791.22   99.19
   0  -6   4 1788.22   99.59
   0  -6  -4 1935.31   98.79
   0  -6   4 1853.31   99.09
   0  -6   4 1790.72   99.59
   0   6  -4 2020.20   98.49
   0   6  -4 2020.70   99.29
   0   6  -4 1993.60   98.59
   2  -6   2 3647.93  190.98
  -2  -6  -2 3697.53  189.98
  -2   6  -2 3892.21  190.48
   2   6   2 3277.57  189.68
  -2   6  -2 3880.31  190.78
  -2   6  -2 3708.93  190.48
  -2   6  -2 3737.33  190.48
   4  -6   0 1213.58   61.69
   4  -6   0 1292.37   62.09
  -4  -6   0 1118.89   61.89
  -4  -6   0 1227.68   61.49
  -4   6   0 1172.28   61.69
  -4   6   0 1159.18   61.89
  -4   6   0 1086.79   61.89
   6  -6  -2  523.35   27.70
  -6  -6   2  462.55   27.30
   6  -6  -2  514.15   27.60
  -6  -6   2  451.05   27.30
   6  -6  -2  544.85   27.50
   6   6  -2  516.75   29.20
   6   6  -2  570.94   28.10
  -6   6   2  427.56   28.00
   8  -6  -4  181.38   12.20
  -8  -6   4  186.98   13.00
   8  -6  -4  172.38   11.20
   8   6  -4  175.58   12.50
   8   6  -4  179.58   12.30
  10  -6  -6  162.68   11.20
  10  -6  -6  154.28   11.20
  10   6  -6  172.88   11.80
  10   6  -6  166.28   11.60
  12  -6  -8   38.80    4.60
  12   6  -8   44.90    6.90
   5  -7  -9  231.08   15.60
  -5  -7   9  286.77   16.20
  -5  -7   9  286.17   17.80
  -5  -7   9  280.17   16.30
  -5  -7   9  267.77   16.90
   5   7  -9  246.98   15.40
  -5   7   9  266.87   16.00
  -5   7   9  266.47   15.80
   5   7  -9  237.88   16.30
  -5   7   9  299.47   17.00
  -3  -7   7   47.00    8.90
  -3  -7   7   39.90    8.60
  -3  -7   7   30.50    6.50
  -3  -7   7   31.80    7.20
  -3  -7   7   47.00    8.60
  -3  -7   7   46.90    9.40
  -3   7   7   37.00    6.70
  -3   7   7   41.90    9.00
  -3   7   7   47.10    8.10
  -3   7   7   49.30    8.90
   3   7  -7   58.39    5.40
  -1  -7   5  980.70   51.89
  -1  -7   5  956.00   52.29
  -1  -7   5  997.30   50.99
  -1  -7   5  979.50   52.49
  -1  -7   5  976.90   51.19
  -1  -7   5  990.60   51.89
  -1   7   5  979.30   51.69
   1   7  -5  903.11   50.69
  -1   7   5  902.81   51.09
  -1   7   5  909.61   51.49
  -1   7   5  970.20   51.39
  -1  -7  -3  760.02   40.10
  -1  -7  -3  753.02   40.10
   1  -7   3  884.51   44.80
  -1   7  -3  729.03   40.80
  -1   7  -3  776.92   40.80
  -1   7  -3  779.02   40.90
  -1   7  -3  757.32   41.30
  -3  -7  -1 1211.08   59.59
   3  -7   1 1142.29   60.39
  -3   7  -1 1114.69   60.19
  -3   7  -1 1067.79   59.99
  -3   7  -1 1219.68   60.09
  -3   7  -1 1147.89   59.89
   3   7   1 1125.39   59.49
  -5  -7   1 2352.26  123.49
   5  -7  -1 2371.26  123.09
   5  -7  -1 2364.36  123.39
  -5  -7   1 2580.44  123.29
   5   7  -1 2364.96  124.69
  -5   7   1 2435.16  123.19
  -5   7   1 2408.66  123.79
  -5   7   1 2137.49  123.69
   7  -7  -3  524.45   28.30
  -7  -7   3  517.45   28.40
   7  -7  -3  517.55   27.60
  -7   7   3  480.35   27.80
   7   7  -3  521.95   29.70
   7   7  -3  497.35   28.50
   7   7  -3  523.25   28.70
   9  -7  -5  254.47   15.70
   9  -7  -5  255.97   15.40
   9   7  -5  252.37   16.30
   9   7  -5  253.17   16.10
  11  -7  -7  299.77   17.00
  11  -7  -7  297.87   16.90
  11   7  -7  281.47   17.30
  11   7  -7  287.87   16.90
  -6  -8  10   -3.50    5.00
  -6  -8  10   14.80    3.60
  -6  -8  10    9.30    5.60
  -6  -8  10   15.20    4.90
   6  -8 -10   -9.90    9.80
  -6   8  10   19.60    5.20
  -6   8  10    6.70    3.30
  -6   8  10   13.10    4.40
   6   8 -10    9.50    3.80
  -4  -8   8  508.05   28.70
  -4  -8   8  493.55   27.00
  -4  -8   8  481.25   26.70
  -4  -8   8  489.15   28.80
  -4  -8   8  462.95   27.20
  -4  -8   8  448.66   28.10
   4   8  -8  455.15   26.20
  -4   8   8  484.85   27.10
  -4   8   8  454.05   26.50
  -4   8   8  491.25   27.70
  -2  -8   6   25.60    7.70
  -2  -8   6   35.90    8.90
  -2  -8   6   15.30    5.80
  -2  -8   6   25.20    7.00
  -2  -8   6   32.20    6.20
  -2  -8   6   25.90    6.20
  -2   8   6   29.10    9.30
  -2   8   6   39.20    7.50
  -2   8   6   26.70    6.00
   2   8  -6   34.80    4.70
   0  -8   4  865.41   46.10
   0  -8   4  872.71   46.90
   0  -8   4  862.31   47.10
   0  -8   4  857.21   46.40
   0  -8   4  788.52   47.30
   0   8   4  866.21   46.90
   0   8  -4  921.31   46.20
   0   8  -4  918.61   45.60
   0   8   4  832.02   46.30
  -2  -8  -2  190.28    9.40
   2  -8   2  153.28   11.30
  -2   8  -2  166.58   10.20
   2   8   2  150.88    9.10
  -2   8  -2  165.38   10.50
  -2   8  -2  163.48    9.90
  -2   8  -2  178.48   10.00
   2   8   2  148.09    8.90
  -4  -8   0  254.07   13.40
  -4  -8   0  229.58   14.10
  -4   8   0  236.28   13.50
   4   8   0  249.18   13.40
  -4   8   0  217.48   14.70
  -4   8   0  239.58   14.10
   6  -8  -2 2315.97  118.59
  -6  -8   2 2236.78  118.59
   6  -8  -2 2347.77  118.59
  -6   8   2 2329.27  117.99
   6   8  -2 2255.67  118.69
  -6   8   2 2235.58  119.49
   6   8  -2 2313.07  119.39
   6   8  -2 2172.38  118.79
   8  -8  -4   57.69    6.70
  -8  -8   4   71.89    9.50
   8  -8  -4   66.79    7.30
   8  -8  -4   63.19    6.30
   8   8  -4   61.59   10.90
   8   8  -4   50.79    7.80
  -8   8   4   55.59    9.60
   8   8  -4   57.89    8.10
  10  -8  -6  257.07   15.80
  10  -8  -6  258.77   15.40
  -5  -9   9   40.00    6.50
  -5  -9   9   46.30    8.60
  -5  -9   9   37.10    7.00
  -5  -9   9   44.30    5.60
  -5   9   9   41.20    5.80
   5   9  -9   35.80    6.30
   5   9  -9   42.70    5.30
  -5   9   9   33.80    6.00
  -5   9   9   49.00    6.50
  -3  -9   7  244.78   15.00
  -3  -9   7  235.38   15.00
  -3  -9   7  230.08   17.70
  -3  -9   7  230.28   16.80
  -3  -9   7  240.08   17.60
  -3  -9   7  241.48   16.30
  -3   9   7  219.38   15.30
  -3   9   7  240.18   15.90
  -3   9   7  262.97   16.50
  -3   9   7  237.88   15.30
  -1  -9   5  313.57   18.60
  -1  -9   5  298.97   17.30
  -1  -9   5  297.17   19.50
  -1  -9   5  300.47   17.80
  -1  -9   5  286.67   19.60
  -1  -9   5  300.07   19.10
  -1   9   5  281.87   18.20
  -1   9   5  296.27   17.80
  -1   9   5  279.57   17.70
   1  -9   3 2628.44  135.29
   1  -9   3 2539.95  135.89
   1  -9   3 2647.24  135.39
   1  -9   3 2646.14  135.99
   1   9   3 2824.22  138.69
   1   9   3 2490.35  135.49
  -1   9  -3 2522.05  135.19
  -1   9  -3 2556.44  134.79
  -3  -9  -1 1867.71   93.29
  -3  -9  -1 1764.82   93.69
  -3   9  -1 1834.62   93.49
  -3   9  -1 1732.63   94.09
  -3   9  -1 1797.92   93.89
   5  -9  -1  209.98   14.00
   5  -9  -1  217.28   13.50
   5  -9  -1  217.78   13.60
   5   9  -1  236.28   14.20
   5   9  -1  222.88   15.40
   5   9  -1  220.68   14.70
  -7  -9   3  579.14   28.90
   7  -9  -3  514.65   28.40
   7  -9  -3  474.65   27.70
   7   9  -3  500.65   28.70
   7   9  -3  499.75   29.00
   9  -9  -5   74.29    7.90
   9  -9  -5   69.79    7.50
   9  -9  -5   75.69    7.00
   9   9  -5   76.39    8.60
   9   9  -5   68.49    8.60
  11  -9  -7  111.49    7.80
  11  -9  -7  106.39    8.40
  11   9  -7  104.19    8.40
  11   9  -7  100.09    8.10
  -6 -10  10   57.59    6.80
  -6 -10  10   48.00    7.20
  -6  10  10   60.59    5.40
   6  10 -10   60.39    5.60
  -6  10  10   61.29    5.90
   4 -10  -8  160.98   11.70
  -4 -10   8  180.68   12.00
  -4 -10   8  171.98   14.70
  -4 -10   8  181.38   12.10
  -4 -10   8  192.98   14.70
  -4 -10   8  165.18   13.80
  -4 -10   8  211.68   15.20
   4  10  -8  178.18   11.50
  -4  10   8  188.98   12.30
  -4  10   8  179.08   12.80
  -2 -10   6  520.55   31.00
  -2 -10   6  526.05   30.00
  -2 -10   6  514.55   29.90
  -2 -10   6  512.05   30.80
  -2 -10   6  534.25   29.20
  -2 -10   6  524.55   28.70
   2  10  -6  534.45   28.10
  -2  10   6  505.45   28.90
  -2  10   6  508.95   29.50
  -2  10   6  499.05   29.10
   0 -10   4   46.30    7.80
   0 -10   4   61.09    9.30
   0 -10   4   51.49    7.50
   0 -10   4   47.80    9.00
   0  10   4   41.40    8.30
   0  10  -4   31.60    4.60
   0  10   4   53.89    7.60
   0  10   4   58.09   11.00
   0  10   4   36.50    6.40
  -2 -10  -2  401.36   20.60
  -2 -10  -2  391.16   21.20
   2 -10   2  378.86   21.50
   2 -10   2  383.96   22.00
   2  10   2  365.76   21.70
  -2  10  -2  370.46   21.20
   2  10   2  343.87   22.10
  -4 -10   0  170.88   14.70
  -4 -10   0  216.58   12.60
   4 -10   0  222.48   13.80
   4 -10   0  218.68   13.20
  -4  10   0  211.78   12.20
   4  10   0  202.88   14.10
   4  10   0  216.68   15.80
   4  10   0  216.58   14.00
  -4  10   0  208.48   13.80
   6 -10  -2   36.00    6.50
  -6 -10   2   30.80    6.50
   6  10  -2   38.10    6.50
   6  10  -2   44.10    8.50
  -6  10   2   34.60    5.40
   8 -10  -4  117.79    9.60
   8 -10  -4  113.89    8.70
   8 -10  -4  136.59    9.70
   8  10  -4  128.69   12.40
   8  10  -4  108.89   10.20
  -8  10   4  121.29   10.70
   8  10  -4  125.69   10.90
  10 -10  -6   92.09    7.60
  10 -10  -6   89.49    8.10
  10  10  -6   76.99    8.30
  10  10  -6   97.29    8.30
  -5 -11   9  218.18   14.30
   5 -11  -9  229.28   13.80
  -5 -11   9  219.28   13.80
  -5 -11   9  212.18   13.30
  -5 -11   9  216.48   15.10
   5  11  -9  233.58   13.20
  -5  11   9  230.18   13.50
   5  11  -9  227.28   13.50
  -5  11   9  208.58   13.80
  -3 -11   7  519.45   30.20
  -3 -11   7  552.34   30.90
  -3 -11   7  518.75   28.60
  -3 -11   7  524.15   30.90
   3 -11  -7  451.05   29.80
  -3 -11   7  526.55   28.50
  -3 -11   7  543.65   29.40
  -3  11   7  462.75   28.40
  -3  11   7  541.65   29.40
  -3  11   7  511.75   28.90
  -3  11   7  509.85   28.60
   3  11  -7  463.45   27.70
  -1 -11   5  125.49   11.90
  -1 -11   5  127.49   11.20
  -1 -11   5  138.89   12.40
  -1 -11   5  125.79   12.30
  -1 -11   5  154.38    9.70
  -1  11   5  125.09   10.10
  -1  11   5  124.19   10.80
   1  11  -5  143.09    8.70
  -1  11   5  111.39   14.10
   1 -11   3 1498.35   79.89
   1 -11   3 1504.25   78.59
   1 -11   3 1411.86   78.89
   1 -11   3 1538.35   78.69
   1 -11   3 1484.25   79.29
   1 -11   3 1499.65   79.19
   1  11   3 1448.46   78.89
  -1  11  -3 1660.33   78.19
   1  11   3 1445.76   79.99
  -1  11  -3 1558.94   78.79
   1  11   3 1552.64   79.19
   1  11   3 1375.56   78.99
   3 -11   1 2919.31  142.89
   3 -11   1 2759.22  142.49
  -3 -11  -1 2827.02  142.29
   3 -11   1 2698.03  143.19
   3  11   1 2687.53  142.69
  -3  11  -1 2810.22  141.99
  -3  11  -1 2605.34  142.79
   3  11   1 2658.33  142.89
   3  11   1 2671.43  143.19
   3  11   1 2796.92  145.29
   5 -11  -1  668.43   35.70
  -5 -11   1  680.13   36.20
   5 -11  -1  657.13   36.10
   5 -11  -1  668.53   36.10
   5  11  -1  699.13   36.90
  -5  11   1  661.63   35.40
   5  11  -1  673.73   37.10
   5  11  -1  662.03   36.40
  -5  11   1  615.24   38.20
   7 -11  -3   57.99    8.30
   7 -11  -3   33.70    6.20
   7  11  -3   47.40    7.80
   7  11  -3   33.60    6.70
  -7  11   3   53.19    7.30
   9 -11  -5   41.70    6.10
   9 -11  -5   40.00    6.80
   9  11  -5   34.90    7.60
   9  11  -5   66.59   11.90
   9  11  -5   50.69    7.20
  11 -11  -7   88.39    6.30
  11  11  -7   97.19    7.20
  11  11  -7   68.19    8.20
  -4 -12   8   53.59    8.50
  -4 -12   8   49.80    8.30
  -4 -12   8   55.49    8.30
   4 -12  -8   61.69    7.10
  -4 -12   8   62.99    6.50
  -4 -12   8   57.79    9.40
   4  12  -8   57.49    5.90
  -4  12   8   56.09    6.80
  -4  12   8   54.89    8.70
  -4  12   8   50.09    6.90
  -2 -12   6  100.49   10.50
  -2 -12   6  121.39   12.40
  -2 -12   6  101.89    8.90
  -2 -12   6   97.69   12.30
  -2 -12   6   99.39   11.30
  -2 -12   6  108.49    9.30
  -2  12   6  112.59   10.10
  -2  12   6  102.89    9.40
  -2  12   6  129.39   10.70
   0 -12   4   22.70    9.10
   0 -12   4   40.80    7.80
   0 -12   4   17.30    5.90
   0 -12   4   27.20    6.50
   0 -12   4   32.00    6.30
   0  12   4   14.20    7.70
   0  12   4   29.40    5.80
   0  12   4   20.40    5.70
   0  12   4   35.10    6.70
   0  12  -4   26.40    4.20
   2 -12   2  198.48   13.20
   2 -12   2  202.08   14.90
   2 -12   2  199.68   13.50
   2 -12   2  190.78   13.50
  -2  12  -2  212.08   13.10
   2  12   2  196.58   15.00
  -2  12  -2  214.88   11.90
   2  12   2  204.08   13.70
   2  12   2  186.68   13.30
   2  12   2  189.58   13.10
   4 -12   0  191.38   13.20
   4 -12   0  190.48   14.10
   4 -12   0  203.98   12.60
  -4 -12   0  176.88   12.40
   4  12   0  206.08   15.60
   4  12   0  204.78   13.50
   4  12   0  195.18   13.70
  -4  12   0  194.38   11.60
   4  12   0  208.78   14.30
  -6 -12   2 1122.89   58.19
   6 -12  -2 1098.99   57.39
   6 -12  -2 1123.19   57.99
   6  12  -2 1073.19   58.19
   6  12  -2 1111.59   58.99
  -6  12   2 1056.99   57.19
  -6  12   2 1043.90   57.69
   8 -12  -4   -6.40    6.30
   8 -12  -4   -0.40    3.70
   8  12  -4   -3.60    5.40
   8  12  -4   -1.20    8.80
  -8  12   4    5.60    4.30
   8  12  -4    1.20    6.40
  10 -12  -6   73.49    8.70
  10  12  -6   81.09    7.60
  10  12  -6   78.19    8.00
  -5 -13   9  358.16   19.80
  -5 -13   9  349.96   21.30
  -5 -13   9  330.07   21.00
  -5  13   9  367.16   20.10
  -5  13   9  373.76   20.30
   5  13  -9  372.26   20.10
   5  13  -9  368.36   19.80
  -3 -13   7  396.16   23.30
  -3 -13   7  378.56   21.80
  -3 -13   7  369.86   22.70
  -3 -13   7  378.46   20.90
  -3 -13   7  385.46   20.90
   3 -13  -7  316.17   20.40
   3  13  -7  321.07   20.10
  -3  13   7  372.06   21.30
  -3  13   7  385.66   21.00
  -3  13   7  348.37   21.10
   3  13  -7  307.37   25.00
  -1 -13   5   92.39    9.00
  -1 -13   5   78.99   10.90
  -1 -13   5   89.19   11.30
   1 -13  -5   98.89    8.30
  -1 -13   5   74.39    7.80
  -1 -13   5   70.49   10.00
  -1  13   5   96.09    9.30
  -1  13   5  102.99   13.30
   1  13  -5   98.29    6.90
  -1  13   5   93.99    8.60
  -1  13   5   83.39    8.90
   1 -13   3  428.16   24.50
   1 -13   3  425.16   23.60
  -1 -13  -3  418.56   23.20
   1 -13   3  424.96   25.30
   1 -13   3  410.36   25.00
  -1  13  -3  410.86   23.70
   1  13   3  402.56   24.30
   1  13   3  428.66   24.30
  -1  13  -3  416.76   22.80
   1  13   3  413.16   23.90
  -3 -13  -1 2360.06  121.69
   3 -13   1 2322.87  122.19
   3 -13   1 2337.07  121.79
   3 -13   1 2440.66  122.69
   3  13   1 2262.07  122.29
  -3  13  -1 2455.15  121.29
  -3  13  -1 2318.57  121.69
   3  13   1 2455.45  122.19
   3  13   1 2186.08  121.99
   3  13   1 2248.68  122.59
   5 -13  -1 1667.43   85.99
  -5 -13   1 1715.43   86.39
   5 -13  -1 1604.94   85.79
   5  13  -1 1697.83   86.39
   5  13  -1 1480.95   88.89
  -5  13   1 1667.93   85.39
   7 -13  -3    0.90    4.10
   7 -13  -3    6.30    5.20
   7 -13  -3    1.90    6.80
  -7 -13   3    0.70    6.40
   7  13  -3   -2.00    5.70
  -7  13   3    5.30    3.90
   9 -13  -5  127.29   11.00
   9 -13  -5  144.49   11.00
   9  13  -5  150.48   12.60
   9  13  -5  139.09   11.30
  11 -13  -7  116.29    8.70
  11  13  -7  129.59   10.00
  -4 -14   8  146.49   11.70
  -4 -14   8  136.39    9.50
  -4 -14   8  151.38   11.40
  -4 -14   8  108.79   16.30
  -4 -14   8  137.69   11.70
  -4  14   8  149.09   10.00
  -4  14   8  147.59   10.30
  -4  14   8  131.39   10.50
   4  14  -8  141.19    9.30
  -2 -14   6   54.59   10.40
  -2 -14   6   44.20    9.90
  -2 -14   6   45.30    8.60
  -2 -14   6   44.60    7.20
  -2 -14   6   49.40    6.50
   2 -14  -6   28.60    6.30
  -2 -14   6   46.70   10.20
  -2  14   6   37.60    6.90
  -2  14   6   42.50    7.70
  -2  14   6   48.80    7.00
   0 -14   4   96.69    8.20
   0 -14   4   86.09   11.80
   0 -14   4   88.19   10.10
   0 -14   4  101.49   11.20
   0 -14  -4  112.49    7.90
   0  14   4   78.69   10.50
   0  14   4   88.19    9.20
   0  14   4   94.69    8.80
   0  14   4   84.29   12.50
   0  14  -4  112.99    7.30
   2 -14   2  369.56   22.80
   2 -14   2  378.46   21.30
   2 -14   2  378.46   21.50
   2 -14   2  384.66   22.30
  -2 -14  -2  352.16   20.90
   2  14   2  364.66   22.30
   2  14   2  383.86   21.70
  -2  14  -2  341.37   21.10
   2  14   2  386.56   21.80
   2  14   2  379.16   23.00
  -2  14  -2  353.96   20.40
   4 -14   0  437.66   24.40
   4 -14   0  423.66   23.60
  -4  14   0  437.86   22.70
  -4  14   0  349.57   25.50
   4  14   0  393.46   25.20
   4  14   0  430.86   24.40
   6 -14  -2   52.09    7.00
   6 -14  -2   51.59    8.20
  -6 -14   2   54.99    7.50
   6 -14  -2   57.59    7.70
   6  14  -2   37.30    8.10
   6  14  -2   33.40    6.50
  -6  14   2   55.09    6.70
   6  14  -2   48.40    8.10
   8 -14  -4  242.28   15.20
   8 -14  -4  253.07   15.30
   8 -14  -4  253.57   16.20
   8  14  -4  226.78   16.60
  -8  14   4  238.28   15.30
   8  14  -4  274.97   16.20
  10 -14  -6   48.90    5.60
  10  14  -6   58.29    6.20
  -5 -15   9  159.88   10.50
   5  15  -9  136.79    9.80
  -5  15   9  171.58    9.70
   5  15  -9  136.19    9.10
  -5  15   9  133.09    9.30
  -3 -15   7   49.10    8.90
  -3 -15   7   54.49    6.50
  -3 -15   7   42.50    7.90
  -3  15   7   47.70    6.90
  -3  15   7   52.49    6.70
  -3  15   7   44.70    7.00
   3  15  -7   39.60    9.00
  -1 -15   5  143.09   11.80
  -1 -15   5  167.08   10.90
  -1 -15   5  176.38   14.70
  -1 -15   5  154.98   12.20
  -1 -15   5  148.49   13.10
  -1 -15   5  151.58   13.20
   1 -15  -5  124.69   10.10
  -1  15   5  156.98   11.70
  -1  15   5  163.68   11.60
  -1  15   5  131.09   14.20
   1  15  -5  136.19   10.90
  -1  15   5  154.38   11.40
   1 -15   3  596.24   34.10
   1 -15   3  619.74   33.60
   1 -15   3  620.14   32.70
   1 -15   3  580.94   35.10
  -1 -15  -3  545.75   32.20
  -1  15  -3  576.84   31.90
   1  15   3  601.54   33.70
   1  15   3  617.24   33.20
  -1  15  -3  557.44   32.50
   1  15   3  639.74   33.30
  -3 -15  -1  268.07   17.30
   3 -15   1  312.87   18.00
   3 -15   1  299.97   18.70
   3 -15   1  250.27   20.00
   3  15   1  312.37   18.60
   3  15   1  306.97   19.30
   3  15   1  324.97   18.10
  -3  15  -1  292.17   16.60
  -3  15  -1  280.37   17.30
   3  15   1  285.57   21.30
  -5 -15   1  277.97   16.60
   5 -15  -1  268.07   16.50
   5 -15  -1  271.87   17.10
   5 -15  -1  248.38   16.70
  -5  15   1  260.17   16.10
   5  15  -1  265.47   18.00
   5  15  -1  278.77   17.50
   5  15  -1  271.97   17.70
  -5  15   1  271.97   15.80
  -7 -15   3   56.39    8.70
   7 -15  -3   63.99   10.60
   7 -15  -3   52.99    7.30
   7 -15  -3   41.90    7.50
   7  15  -3   40.60    7.40
  -7  15   3   44.40    6.90
   7  15  -3   41.30    7.70
   9 -15  -5  234.98   14.00
   9  15  -5  208.18   15.50
   9  15  -5  233.38   14.20
  -4 -16   8  362.36   20.00
  -4 -16   8  376.66   21.40
  -4 -16   8  360.86   21.00
  -4 -16   8  372.16   21.50
   4 -16  -8  319.47   20.40
  -4  16   8  354.36   20.10
  -4  16   8  364.86   20.30
  -4  16   8  380.36   20.70
   2 -16  -6  598.44   33.60
  -2 -16   6  621.94   34.00
  -2 -16   6  582.24   35.50
  -2 -16   6  656.83   36.20
  -2 -16   6  634.64   35.00
   2  16  -6  641.64   33.60
  -2  16   6  602.64   34.40
  -2  16   6  641.14   34.60
  -2  16   6  596.94   34.00
   2  16  -6  648.84   34.30
   0 -16   4  723.43   39.80
   0 -16   4  747.13   41.80
   0 -16   4  736.73   40.90
   0 -16  -4  758.02   39.40
   0  16   4  723.53   40.30
   0  16   4  683.23   40.70
   0  16  -4  786.02   39.30
   0  16   4  718.33   40.40
   2 -16   2  173.88   14.10
  -2 -16  -2  224.18   12.50
   2 -16   2  149.59   15.20
   2 -16   2  178.48   13.00
   2 -16   2  174.18   13.00
   2  16   2  165.08   13.60
  -2  16  -2  225.38   12.50
   2  16   2  170.38   12.80
   2  16   2  232.78   15.50
   2  16   2  162.68   12.80
   4 -16   0  422.16   23.90
  -4 -16   0  429.86   23.60
   4 -16   0  416.66   24.40
   4 -16   0  399.16   23.60
   4  16   0  413.86   24.80
   4  16   0  395.66   24.10
  -4  16   0  396.66   22.60
  -4  16   0  404.96   23.20
   4  16   0  403.16   24.30
   6 -16  -2  353.26   20.10
   6 -16  -2  363.16   19.60
  -6 -16   2  272.97   19.40
   6  16  -2  305.87   20.50
   6  16  -2  342.77   20.70
   6  16  -2  339.37   19.90
  -6  16   2  286.87   18.80
  -8  16   4  258.17   14.40
   8  16  -4  216.78   15.30
   8  16  -4  188.98   16.70
  10 -16  -6  229.68   14.90
  10 -16  -6  240.58   13.90
  10  16  -6  254.27   14.20
  -3 -17   7   81.99    9.50
  -3 -17   7   75.39    7.90
  -3 -17   7   86.39    9.30
   3 -17  -7   77.79    7.40
  -3 -17   7   53.19    9.40
   3  17  -7   72.59    6.30
  -3  17   7   76.19    7.00
  -3  17   7   74.89    7.10
  -3  17   7   80.49    7.60
   3  17  -7   60.99    8.50
  -1 -17   5  271.27   17.70
  -1 -17   5  277.57   18.70
  -1 -17   5  241.08   18.60
  -1 -17   5  258.87   16.20
   1 -17  -5  269.77   15.90
  -1  17   5  262.27   16.80
  -1  17   5  274.97   17.00
  -1  17   5  241.98   16.80
  -1  17   5  281.57   18.20
   1  17  -5  279.87   15.60
   1  17  -5  289.97   16.60
  -1 -17  -3  103.19    8.50
   1 -17   3  117.19    9.60
   1 -17   3  118.09   12.10
   1 -17   3  132.29   10.70
  -1  17  -3   89.49    9.30
   1  17   3  124.89   11.20
   1  17   3  118.39    9.90
  -1  17  -3  105.69    8.00
   1  17   3  126.39    9.90
   3 -17   1   23.60    6.30
   3 -17   1   10.60    7.70
   3 -17   1   19.10    5.20
   3 -17   1   22.50   11.60
  -3 -17  -1   31.00    6.00
  -3  17  -1   18.30    4.60
   3  17   1   21.80    5.30
   3  17   1   12.90    6.40
   3  17   1   14.10    6.50
   3  17   1   34.90    7.30
   5 -17  -1   23.70    5.10
  -5 -17   1   30.80    6.60
   5 -17  -1   22.90    5.90
  -5  17   1   28.90    6.00
   5  17  -1   40.30    9.10
   5  17  -1   33.00    6.80
   5  17  -1   24.90    5.60
   7 -17  -3   48.50    7.30
  -7 -17   3   44.70    9.30
   7 -17  -3   49.80    6.30
   7  17  -3   50.09    7.70
   7  17  -3   56.49    8.00
  -7  17   3   53.89    6.70
   9 -17  -5   53.89    7.20
   9 -17  -5   54.59    5.80
   9  17  -5   61.19    8.70
   9  17  -5   50.49    5.90
  -4 -18   8  553.64   27.80
  -4 -18   8  483.05   27.90
   4  18  -8  463.25   26.90
   4  18  -8  514.15   27.00
  -4  18   8  479.35   27.30
  -4  18   8  518.85   27.00
  -2 -18   6  269.37   18.30
   2 -18  -6  282.87   16.60
  -2 -18   6  264.67   18.50
   2  18  -6  296.37   17.20
  -2  18   6  273.57   17.20
   2  18  -6  307.07   16.30
  -2  18   6  278.67   17.00
  -2  18   6  297.57   17.10
   0 -18   4  166.48   13.90
   0 -18   4  155.98   11.70
   0 -18   4  182.18   13.60
   0 -18  -4  187.68   11.60
   0  18   4  170.08   12.90
   0  18  -4  188.98   11.00
   0  18  -4  198.88   12.40
   0  18   4  176.68   12.40
   0  18   4  156.88   13.50
  -2 -18  -2  393.06   20.80
   2 -18   2  330.17   21.20
   2 -18   2  364.06   22.40
  -2  18  -2  372.66   20.00
   2  18   2  325.67   21.60
   2  18   2  327.67   21.10
   2  18   2  349.87   21.10
  -2  18  -2  392.76   20.70
   2  18   2  344.67   22.70
   4 -18   0  735.53   39.60
  -4 -18   0  721.23   39.10
   4 -18   0  695.73   39.00
   4  18   0  717.43   39.90
   4  18   0  722.93   39.60
  -4  18   0  703.23   38.50
   4  18   0  680.93   39.10
  -6 -18   2   85.59    9.80
   6 -18  -2  120.59    9.10
   6 -18  -2  137.59   10.30
   6  18  -2  115.89   11.00
  -6  18   2   92.39    8.70
   6  18  -2  111.69   10.40
   8 -18  -4  205.18   13.20
   8 -18  -4  197.08   12.70
   8  18  -4  210.98   13.20
   8  18  -4  182.98   13.60
  -8  18   4  213.28   12.90
   3 -19  -7  103.59    8.70
  -3 -19   7   89.29   11.80
  -3 -19   7  133.79   10.30
  -3 -19   7  123.59    9.80
   3  19  -7  107.59    8.00
  -3  19   7  133.29    8.70
  -3  19   7  116.69    8.20
   1 -19  -5   27.00    5.40
   1 -19  -5   36.30   10.00
  -1 -19   5   23.60    7.30
  -1 -19   5   25.20    7.10
  -1 -19   5   20.80    5.60
  -1  19   5   24.80    7.80
   1  19  -5   20.50    4.30
  -1  19   5   19.30    8.10
   1  19  -5   26.20    4.90
  -1  19   5   18.10    5.70
   1 -19   3  965.20   54.19
  -1 -19  -3  955.20   52.69
   1 -19   3 1002.90   53.59
   1  19   3  996.10   53.69
   1  19   3 1019.50   53.19
  -1  19  -3  946.31   52.09
  -1  19  -3 1041.30   53.09
  -1  19  -3  994.40   52.69
   1  19   3  993.90   53.29
  -3 -19  -1   57.09    7.40
   3 -19   1   61.99    8.30
   3 -19   1   68.49    9.40
   3  19   1   52.09    9.60
  -3  19  -1   69.59    7.00
   3  19   1   58.09    8.90
  -3  19  -1   69.59    7.10
  -3  19  -1   71.49    7.40
   3  19   1   65.69    8.40
   5 -19  -1   77.49    9.00
   5 -19  -1   90.49    8.40
  -5 -19   1   75.49    8.00
   5  19  -1   77.19    9.70
  -5  19   1   57.29    8.40
  -5  19   1   72.89    7.50
   5  19  -1   78.99    9.00
   7 -19  -3   69.29    7.90
   7 -19  -3   67.39    6.90
  -7  19   3   70.09    6.90
   7  19  -3   70.49    8.10
   7  19  -3   55.69    7.50
   9 -19  -5   35.30    4.80
   9 -19  -5   44.10    6.70
   9  19  -5   36.80    5.80
  -2 -20   6   62.49    8.40
   2 -20  -6   35.60    7.60
  -2 -20   6   37.40    7.00
   2  20  -6   36.50    6.80
   2  20  -6   45.40    6.10
  -2  20   6   51.49    5.70
   0 -20  -4   87.79    8.10
   0  20   4  108.29    9.90
   0  20  -4   90.59    7.40
   2 -20   2  370.66   23.20
  -2 -20  -2  375.16   21.90
   2 -20   2  395.06   22.60
   2  20   2  371.96   23.30
   2  20   2  383.46   22.90
  -2  20  -2  330.17   21.10
   2  20   2  373.76   22.20
  -2  20  -2  406.06   21.90
   2  20   2  396.56   22.40
  -2  20  -2  405.86   22.00
   4 -20   0  155.98   11.00
  -4 -20   0  143.09   10.60
   4 -20   0  162.78   11.80
   4  20   0  127.09   11.80
   4  20   0  143.29   11.50
  -4  20   0  139.09   10.10
  -4  20   0  130.39   10.30
   6 -20  -2   97.49    8.80
  -6 -20   2  113.49   10.40
   6 -20  -2  115.39    9.70
   6  20  -2  104.69   11.00
  -6  20   2  110.79    8.50
   6  20  -2  103.19    9.90
   8 -20  -4   27.40    4.60
   8 -20  -4   26.30    4.90
  -8  20   4   19.40    6.00
   8  20  -4   22.60    5.30
   8  20  -4   20.60    4.60
  -3 -21   7   46.30    6.60
  -3 -21   7   54.99    6.60
  -3  21   7   50.49    5.50
   3  21  -7   54.19    5.00
  -3  21   7   51.09    4.50
  -1 -21   5  101.49    9.60
  -1 -21   5   85.39    9.20
   1 -21  -5   79.79    7.20
  -1  21   5   87.79    7.70
  -1  21   5   83.29    7.30
   1  21  -5   85.09    7.70
   1  21  -5   73.39   10.20
  -1  21   5   81.49   10.10
   1 -21   3  151.48   10.90
   1 -21   3  134.89   12.20
  -1 -21  -3  135.69   10.00
  -1  21  -3  131.19   10.10
  -1  21  -3  107.39   12.40
   1  21   3  147.89   10.60
   1  21   3  135.59   10.30
  -1  21  -3  128.59    9.90
   1  21   3  120.59   11.40
   3 -21   1  101.99   10.40
  -3 -21  -1  123.49    9.40
   3  21   1  115.69   10.20
  -3  21  -1  108.69    8.80
   3  21   1  114.59   10.10
   5 -21  -1   30.60    6.90
  -5 -21   1   26.60    6.40
   5 -21  -1   26.50    4.80
   5  21  -1   31.40    6.00
  -5  21   1   20.20    3.70
   5  21  -1   21.60    4.50
   7 -21  -3   29.00    4.50
   7 -21  -3   28.30    6.20
  -7  21   3   27.70    5.30
   7  21  -3   27.30    6.20
   7  21  -3   34.70    7.00
  -2 -22   6   87.89   13.00
  -2 -22   6  117.29   10.80
  -2 -22   6   99.99    8.20
  -2  22   6  108.89    7.20
   2  22  -6   84.09    8.90
  -2  22   6  113.09    7.60
   2  22  -6   77.09   11.60
   0 -22  -4   34.10    5.70
   0 -22   4   37.70    7.50
   0 -22   4   32.00    7.40
   0 -22   4   21.80    5.10
   0  22   4   28.60    5.70
   0  22   4   31.50    5.50
   0  22  -4   33.30    5.30
   0  22   4   24.50    4.60
  -2 -22  -2  315.37   19.10
   2 -22   2  353.96   20.30
   2 -22   2  330.87   19.60
   2  22   2  327.77   19.80
   2  22   2  333.27   19.20
   2  22   2  319.07   20.70
  -2  22  -2  325.27   18.90
  -2  22  -2  320.87   19.00
   4 -22   0   58.39    7.20
   4 -22   0   54.79    7.10
  -4 -22   0   62.09    7.30
   4  22   0   52.39    7.20
   4  22   0   53.99    8.20
  -4  22   0   55.69    7.20
  -4  22   0   58.29    6.20
   6 -22  -2   96.29    8.20
   6 -22  -2  106.29    9.10
  -6  22   2  107.19    7.80
   6  22  -2   93.29    9.00
   8 -22  -4   33.40    5.50
   8 -22  -4   30.30    5.90
   8  22  -4   39.00    5.90
   1 -23  -5   43.90    5.80
  -1 -23   5   51.19    6.70
   1  23  -5   45.00    5.70
   1  23  -5   37.80    5.70
  -1  23   5   54.69    5.60
   1 -23   3  266.67   18.00
   1 -23   3  285.07   18.40
  -1 -23  -3  328.97   17.60
   1  23   3  284.87   17.90
  -1  23  -3  321.17   17.70
   1  23   3  295.47   17.50
  -1  23  -3  317.67   17.70
   3 -23   1   44.80    7.20
   3 -23   1   32.10    7.20
  -3 -23  -1   56.29    6.40
  -3  23  -1   40.80    6.30
  -3  23  -1   51.59    6.00
   3  23   1   58.89    8.60
   3  23   1   49.70    8.70
   3  23   1   44.50    6.70
   5 -23  -1   23.90    5.00
   5 -23  -1   28.70    4.80
  -5 -23   1   26.70    7.20
   5  23  -1   17.30    5.00
   7 -23  -3   31.40    5.70
   7 -23  -3   35.80    5.80
  -7  23   3   29.90    4.60
   7  23  -3   30.40    5.10
   0 -24   4   23.30    9.00
   0 -24   4   28.40    6.40
   0  24  -4   24.50    4.70
   0  24   4   18.40    4.00
   0  24   4   23.80    4.60
  -2 -24  -2  145.59   10.20
   2 -24   2  148.29   11.00
   2 -24   2  140.99   10.90
  -2  24  -2  148.39    9.70
   2  24   2  129.19    9.90
   2  24   2  147.09   10.20
  -2  24  -2  142.79    9.70
   4 -24   0   66.99    7.30
   4 -24   0   59.79    7.10
  -4 -24   0   59.59    7.80
   4  24   0   71.49   12.20
  -4  24   0   43.80    7.60
   4  24   0   57.29    7.60
   4  24   0   63.49    6.80
   6 -24  -2   14.70    4.70
   6  24  -2   10.50    3.90
  -6  24   2   10.90    2.50
  -1 -25  -3   27.90    6.10
   1 -25   3   29.40    5.90
   1 -25   3   27.50    7.30
   1  25   3   26.20    5.30
   1  25   3   22.40    4.60
  -1  25  -3   37.00    5.20
   3 -25   1   51.79    8.40
  -3 -25  -1   47.20    7.00
   3 -25   1   58.19    6.60
   3  25   1   35.40    5.80
  -3  25  -1   53.19    5.20
  -3  25  -1   43.40    7.70
   5 -25  -1    1.70    4.50
   5 -25  -1    0.00    8.50
   5  25  -1   10.00    8.30
  -5  25   1   -0.70    1.60
  -5  25   1    4.40    4.50
   2 -26   2   27.40    5.50
   2 -26   2   23.70    6.10
  -2  26  -2   34.10    5.20
  -2  26  -2   41.90    6.20
   4 -26   0   33.50    5.40
  -4  26   0   24.10    3.70
   4  26   0   26.40    5.40
   4   0  -9    3.40    5.90
  -4   0   9    0.60    5.30
  -2   0   7   -5.90    5.80
  -2   0   7   -6.50    7.30
  -2   0   7   -2.60    7.00
  -2   0   7   -1.50    6.30
  -2   0   7   -0.10    6.20
   0   0   5    8.00    6.60
   0   0   5   -2.70    8.80
   0   0  -5   13.20    9.20
   0   0   5    9.10    6.40
   0   0   5    4.30    5.50
  -4   0  -1   -1.20    1.50
   4   0   1    0.10    2.60
  -4   0  -1   -6.10    4.90
   6   0  -1    0.10    6.40
   6   0  -1   -1.60    5.90
   6   0  -1   12.50    5.30
   6   0  -1   -0.30    5.50
  -6   0   1   -4.40    5.50
  -6   0   1    6.60    3.00
  -8   0   3    6.40    5.10
   8   0  -3   19.10    5.90
   8   0  -3   -9.40    5.70
  10   0  -5   -4.50    5.90
  10   0  -5    0.40    6.10
  12   0  -7    3.20    4.60
  -5  -1  10   37.20    5.60
  -5  -1  10   36.50    6.70
  -5  -1  10   40.50    6.10
  -5  -1  10   47.50    5.90
   5  -1 -10   48.50    6.80
  -5   1  10   48.50    6.60
  -5   1  10   40.50    6.00
   5   1 -10   57.79    6.30
  -5   1  10   38.20    6.30
  -5   1  10   40.70    5.70
  -3  -1   8 1423.06   75.89
  -3  -1   8 1363.26   75.49
  -3  -1   8 1403.56   76.39
  -3  -1   8 1447.96   76.99
  -3  -1   8 1471.05   76.19
  -3   1   8 1501.05   76.49
  -3   1   8 1465.15   76.89
  -3   1   8 1454.15   75.79
  -3   1   8 1375.36   75.89
  -1  -1   6 4520.65  242.08
  -1  -1   6 4528.55  242.28
  -1  -1   6 4775.82  242.78
  -1  -1   6 4646.73  241.78
  -1  -1   6 4759.32  242.88
  -1  -1   6 4646.83  242.58
  -1   1   6 4801.32  242.58
  -1   1   6 4699.23  241.88
  -1   1   6 4673.83  242.28
  -1   1   6 4694.23  242.78
  -1   1   6 4678.53  242.08
  -1  -1  -4 1613.84   84.19
   1  -1   4 1611.74   84.89
   1  -1   4 1631.64   84.69
   1  -1   4 1621.04   84.59
  -1   1  -4 1608.94   84.29
   1   1   4 1581.14   84.89
   1   1   4 1622.94   84.99
   3  -1   2  340.57   20.60
  -3  -1  -2  404.96   20.20
  -3  -1  -2  418.46   20.00
   3  -1   2  319.07   19.90
  -3   1  -2  431.26   20.20
   3   1   2  321.67   19.70
  -3   1  -2  381.36   20.30
  -3   1  -2  414.06   20.50
  -5  -1   0 3252.27  165.38
   5  -1   0 2983.80  165.08
  -5  -1   0 3385.96  165.28
   5   1   0 2986.20  164.88
  -5   1   0 3307.17  165.38
  -5   1   0 3264.67  165.28
   7  -1  -2 1826.32   99.79
   7  -1  -2 1918.71   99.69
   7  -1  -2 1819.52   99.29
   7  -1  -2 1947.61   99.59
  -7  -1   2 2030.30   99.39
   7   1  -2 1801.42  100.19
   7   1  -2 1941.91  100.39
  -7   1   2 1997.80   99.29
   7   1  -2 1878.01   99.39
   7   1  -2 1902.11   99.49
   7   1  -2 1887.11   99.69
  -9  -1   4  764.92   46.20
   9  -1  -4  933.11   46.80
   9  -1  -4  905.71   46.80
  -9   1   4  760.82   46.10
   9   1  -4  943.41   46.80
   9   1  -4  887.91   46.90
  11  -1  -6  221.48   14.10
  11  -1  -6  198.58   19.20
  11  -1  -6  233.78   14.40
  11   1  -6  231.58   14.70
  11   1  -6  225.08   14.20
  11   1  -6  215.08   14.50
  -4  -2   9  282.07   17.10
   4   2  -9  262.97   16.40
  -4   2   9  291.67   16.90
  -2  -2   7   79.29    9.00
  -2  -2   7   73.69   10.80
  -2  -2   7   80.99    9.40
  -2  -2   7   66.99    8.70
  -2  -2   7  104.19   10.10
  -2   2   7  103.69    9.90
  -2   2   7   88.09    9.20
  -2   2   7   93.89   10.20
  -2   2   7   83.89   10.90
  -2   2   7   93.19    9.00
   0  -2   5   24.20    6.80
   0  -2   5   15.40    6.60
   0  -2   5    1.90    5.70
   0  -2   5   17.30    5.80
   0  -2   5   18.30   10.40
   0  -2   5   17.80    6.00
   0   2   5   10.70    8.50
   0   2   5   16.50    6.70
   0   2   5   19.00    7.10
   0   2   5   17.20    7.80
   0   2   5   19.10    7.20
   0   2   5   26.70    7.10
  -2  -2  -3 2879.51  152.98
  -2   2  -3 2973.50  153.48
  -2   2  -3 3060.79  152.78
  -2   2  -3 2945.51  152.78
  -4  -2  -1 2825.42  140.39
   4  -2   1 2656.43  140.69
  -4  -2  -1 2846.12  141.59
  -4   2  -1 2632.34  140.69
   4   2   1 2472.95  140.09
  -4   2  -1 2881.21  140.69
   6  -2  -1 1620.84   84.09
  -6  -2   1 1681.83   83.99
   6  -2  -1 1569.34   83.99
   6  -2  -1 1624.04   84.29
   6  -2  -1 1628.34   83.99
   6   2  -1 1605.84   84.29
  -6   2   1 1658.33   84.19
   6   2  -1 1512.05   84.09
   6   2  -1 1611.64   84.79
   6   2  -1 1553.84   84.09
   8  -2  -3   16.10    6.20
   8  -2  -3   11.80    5.40
   8  -2  -3   13.80    6.20
  -8  -2   3   24.90    5.70
   8   2  -3    6.00    7.00
  -8   2   3   12.20    5.10
  10  -2  -5    7.00    4.90
  10  -2  -5   -6.80    6.10
  10  -2  -5    9.10    7.10
  10   2  -5    4.10    5.50
  10   2  -5    8.90    6.60
  12  -2  -7   47.70    5.50
  12  -2  -7   66.99   11.40
  12   2  -7   47.40    5.50
  -5  -3  10  122.99    9.90
  -5  -3  10  128.99    9.70
  -5  -3  10  138.59    9.20
  -5  -3  10  118.99    9.00
   5   3 -10  122.89    9.10
  -5   3  10  144.89    9.10
  -5   3  10  130.49    9.20
  -5   3  10  128.09    9.60
  -3  -3   8  223.38   16.50
  -3  -3   8  206.18   15.30
  -3  -3   8  216.68   14.70
  -3  -3   8  218.58   14.50
  -3  -3   8  224.68   14.70
  -3   3   8  217.18   16.00
  -3   3   8  236.88   14.60
  -3   3   8  224.38   14.70
  -3   3   8  205.58   14.50
  -1  -3   6 1168.78   62.99
  -1  -3   6 1151.48   63.09
  -1  -3   6 1151.68   61.69
  -1   3   6 1170.18   62.79
  -1   3   6 1181.98   61.99
  -1   3   6 1146.99   62.09
  -1   3   6 1153.48   61.99
  -1   3   6 1202.28   62.49
   1  -3   4 1522.85   76.79
  -1  -3  -4 1347.37   76.69
   1  -3   4 1496.75   76.89
   1  -3   4 1519.05   77.39
   1  -3   4 1545.15   76.99
   1  -3   4 1465.25   77.79
  -1   3  -4 1344.17   76.79
   1   3   4 1554.14   79.49
  -1   3  -4 1320.07   75.59
   1   3   4 1528.65   77.19
  -3  -3  -2 3655.13  183.88
  -3   3  -2 3590.14  184.28
  -3   3  -2 3364.26  184.18
  -3   3  -2 3673.23  184.58
   5  -3   0 1067.39   61.79
  -5  -3   0 1276.27   61.69
  -5  -3   0 1232.18   61.89
  -5   3   0 1220.68   61.89
   5   3   0 1021.80   60.79
  -5   3   0 1258.67   61.79
  -7  -3   2  516.65   30.20
   7  -3  -2  550.54   30.80
   7  -3  -2  574.44   30.90
   7  -3  -2  573.14   30.50
   7  -3  -2  547.45   30.20
   7   3  -2  573.04   30.80
   7   3  -2  565.84   31.80
   7   3  -2  567.74   30.70
  -7   3   2  532.55   30.10
   7   3  -2  553.24   30.80
  -9  -3   4  198.08   14.10
   9  -3  -4  203.88   14.30
   9  -3  -4  200.78   13.60
   9   3  -4  209.38   13.70
   9   3  -4  198.28   13.90
  11  -3  -6  137.29   10.30
  11  -3  -6  149.79   10.30
  11   3  -6  134.29   10.90
  11   3  -6  150.28   10.30
  -4  -4   9  452.45   25.10
  -4  -4   9  429.36   24.20
  -4  -4   9  406.06   24.70
  -4  -4   9  429.76   25.50
  -4  -4   9  425.46   24.40
   4   4  -9  388.26   23.40
  -4   4   9  447.56   24.50
  -4   4   9  434.86   24.90
  -4   4   9  436.36   24.00
  -4   4   9  398.26   23.90
  -2  -4   7  574.34   33.00
  -2  -4   7  600.64   34.10
  -2  -4   7  611.34   33.70
  -2  -4   7  619.14   34.40
  -2  -4   7  578.34   34.50
  -2  -4   7  583.84   32.70
  -2   4   7  609.74   34.10
  -2   4   7  593.84   33.10
  -2   4   7  605.84   33.30
   2   4  -7  562.74   32.20
  -2   4   7  577.24   32.80
   0  -4   5  413.86   23.90
   0  -4   5  379.16   25.30
   0  -4   5  357.46   25.80
   0  -4   5  406.96   22.40
   0  -4   5  418.26   22.90
   0  -4   5  399.26   23.30
   0  -4   5  400.76   23.50
   0   4   5  412.96   24.20
   0   4   5  383.06   23.60
   0   4   5  386.06   23.70
   0   4  -5  417.26   22.00
   0   4   5  379.66   23.00
   0   4   5  399.96   23.30
   0   4   5  404.36   23.60
   2  -4   3 3281.97  172.28
  -2   4  -3 3364.76  171.88
  -2   4  -3 3420.86  171.28
  -2   4  -3 3208.18  171.28
  -4  -4  -1  616.44   30.70
   4  -4   1  671.63   31.70
  -4  -4  -1  513.95   31.40
  -4   4  -1  549.85   31.20
  -4   4  -1  559.14   31.10
  -4   4  -1  597.74   31.10
  -4   4  -1  561.94   31.30
   6  -4  -1 2093.69  107.09
  -6  -4   1 2092.89  106.99
  -6  -4   1 2139.09  106.89
   6  -4  -1 2046.60  107.29
   6  -4  -1 2054.79  106.89
   6  -4  -1 2099.29  107.19
   6   4  -1 2042.40  107.19
   6   4  -1 2115.19  107.39
  -6   4   1 2126.39  106.79
   6   4  -1 1812.52  107.49
  -6   4   1 1951.40  107.19
   6   4  -1 2065.49  107.79
   8  -4  -3  855.61   49.90
  -8  -4   3  975.50   49.50
   8  -4  -3  955.40   49.50
   8   4  -3  813.82   49.70
   8   4  -3  977.60   49.90
   8   4  -3  935.31   50.49
  -8   4   3  960.30   49.10
  10  -4  -5  144.09   10.50
  10  -4  -5  136.09   10.30
  10   4  -5  133.49   11.00
  10   4  -5  134.19   10.70
  12  -4  -7   26.30    5.60
  12  -4  -7   10.70    4.70
  12   4  -7   21.70    5.00
  12   4  -7   27.70    6.50
  -5  -5  10  155.88   10.30
  -5  -5  10  159.08   10.80
  -5  -5  10  173.68   10.60
  -5  -5  10  157.88   11.60
  -5   5  10  164.88   10.20
   5   5 -10  143.39   10.20
  -5   5  10  164.88   10.90
  -5   5  10  163.68   10.50
  -3  -5   8  554.44   32.40
  -3  -5   8  544.25   32.70
  -3  -5   8  542.45   31.30
  -3  -5   8  572.24   31.00
  -3  -5   8  547.35   31.70
   3   5  -8  610.24   30.60
  -3   5   8  583.64   32.20
  -3   5   8  584.24   31.50
  -3   5   8  526.45   31.10
  -3   5   8  542.25   31.10
  -1  -5   6  305.87   19.40
  -1  -5   6  300.87   20.70
  -1  -5   6  324.17   18.50
  -1  -5   6  315.97   19.90
  -1  -5   6  305.37   18.90
  -1  -5   6  300.77   18.00
  -1   5   6  315.27   19.00
  -1   5   6  266.87   22.10
  -1   5   6  304.37   19.40
   1   5  -6  336.47   18.20
  -1   5   6  290.77   21.60
  -1   5   6  277.97   19.70
   1  -5   4   10.50    5.30
   1  -5   4   14.80    5.80
   1  -5   4    7.00    6.30
   1  -5   4   -1.10    6.50
   1  -5   4   15.40    5.00
   1   5   4   16.90    5.60
  -1   5  -4   28.60    4.30
   1   5   4   18.50    7.80
  -3  -5  -2 1945.31   97.39
   3  -5   2 1716.33   98.59
  -3   5  -2 1868.11   98.09
  -3   5  -2 1933.01   98.49
  -3   5  -2 1906.61   97.99
  -3   5  -2 1954.20   98.09
   5  -5   0 1070.79   57.49
   5  -5   0 1063.99   57.19
   5  -5   0 1086.69   56.99
  -5  -5   0 1059.09   56.99
  -5  -5   0 1157.58   56.79
   5  -5   0 1143.89   57.69
  -5   5   0 1069.29   57.19
   5   5   0 1042.70   57.49
  -5   5   0 1096.69   56.79
   5   5   0 1038.10   57.89
   7  -5  -2  415.76   23.00
   7  -5  -2  422.36   23.30
  -7  -5   2  384.36   23.20
   7  -5  -2  419.76   23.90
   7  -5  -2  428.36   23.60
   7   5  -2  427.46   23.90
   7   5  -2  387.66   23.90
   7   5  -2  424.66   23.70
   7   5  -2  423.76   24.60
  -7   5   2  399.16   22.80
   9  -5  -4  228.58   13.70
  -9  -5   4  208.68   14.50
   9  -5  -4  204.68   13.70
   9  -5  -4  199.28   15.10
   9   5  -4  207.98   14.20
   9   5  -4  225.98   14.00
   9   5  -4  168.88   16.90
  11  -5  -6  111.99    9.20
  11  -5  -6  117.99    8.90
  11   5  -6  127.89    9.30
  11   5  -6  125.89    9.50
  -4  -6   9  131.19   10.40
  -4  -6   9  127.99   10.00
  -4  -6   9  117.09   11.20
  -4  -6   9  126.39    9.50
  -4  -6   9  124.89    9.80
   4   6  -9  114.49    8.80
  -4   6   9  139.89    9.70
  -4   6   9  119.59    9.30
  -4   6   9  134.59   10.40
  -2  -6   7  753.32   42.70
  -2  -6   7  791.12   42.30
  -2  -6   7  758.52   43.60
  -2  -6   7  784.22   41.80
  -2  -6   7  769.52   43.30
  -2  -6   7  767.62   43.40
  -2   6   7  786.12   42.30
   2   6  -7  734.93   41.10
  -2   6   7  844.72   46.10
  -2   6   7  786.02   42.90
  -2   6   7  730.73   41.80
   0  -6   5  783.82   41.60
   0  -6   5  781.62   43.60
   0  -6   5  776.82   42.20
   0  -6   5  795.72   42.40
   0  -6   5  772.52   42.70
   0  -6   5  766.92   43.50
   0  -6   5  781.82   41.30
   0   6   5  756.82   42.30
   0   6   5  735.53   41.50
   0   6   5  767.82   42.50
   0   6   5  807.32   42.00
   0   6   5  781.02   42.30
   0   6  -5  686.93   40.90
   0   6   5  789.62   42.50
   2  -6   3   60.39    7.60
   2  -6   3   51.99    8.00
   2  -6   3   38.80    6.40
   2  -6   3   67.99    7.00
   2  -6   3   51.79    8.30
   2   6   3   44.90    6.30
   2   6   3   43.10    8.90
  -2   6  -3   66.29    7.10
  -2   6  -3   71.09    6.30
  -4  -6  -1 1428.96   78.29
   4  -6   1 1658.23   78.99
   4  -6   1 1559.14   78.89
   4  -6   1 1471.95   78.59
  -4  -6  -1 1557.54   77.79
   4   6   1 1534.55   79.19
  -4   6  -1 1510.65   78.19
   4   6   1 1406.56   79.09
  -4   6  -1 1391.06   78.59
  -4   6  -1 1474.85   78.39
   6  -6  -1 2235.38  116.79
   6  -6  -1 2227.88  116.89
   6  -6  -1 2292.17  116.99
  -6  -6   1 2363.56  116.89
   6  -6  -1 2236.68  116.59
   6   6  -1 2196.88  116.99
  -6   6   1 2456.05  116.59
   6   6  -1 2022.50  117.39
   6   6  -1 2175.18  117.49
  -6   6   1 2228.28  117.39
   6   6  -1 2228.68  117.09
   8  -6  -3 1294.77   67.99
  -8  -6   3 1319.27   68.09
   8  -6  -3 1296.07   67.99
   8   6  -3 1277.17   68.09
   8   6  -3 1301.27   68.89
   8   6  -3 1313.87   68.39
  -8   6   3 1205.38   67.39
  10  -6  -5  272.17   16.50
  10  -6  -5  262.87   16.40
  10   6  -5  277.67   16.70
  10   6  -5  273.97   17.10
  12  -6  -7    1.60    3.30
  12  -6  -7    0.90    3.60
  12   6  -7   -3.90    4.80
  12   6  -7    7.70    4.00
  -5  -7  10   26.20    4.40
  -5  -7  10   16.00    5.20
  -5  -7  10   15.60    4.50
  -5  -7  10   32.10    5.20
   5   7 -10   25.20    4.60
  -5   7  10   25.80    5.30
  -5   7  10   24.50    4.40
  -5   7  10   36.00    6.70
  -3  -7   8  566.64   32.60
  -3  -7   8  572.64   31.80
  -3  -7   8  562.64   32.20
  -3  -7   8  591.14   33.40
  -3  -7   8  599.44   33.50
  -3  -7   8  581.74   33.70
   3   7  -8  587.34   31.50
  -3   7   8  593.14   32.40
  -3   7   8  607.54   33.10
  -3   7   8  558.64   31.90
  -1  -7   6   54.49    7.60
  -1  -7   6   67.69   10.20
  -1  -7   6   61.79    6.70
  -1  -7   6   68.89   11.20
  -1  -7   6   66.69    9.10
  -1  -7   6   63.49   11.80
  -1  -7   6   71.29    8.90
  -1   7   6   65.49    9.50
  -1   7   6   83.69    8.70
  -1   7   6   67.89    8.30
   1   7  -6   60.39    6.20
  -1   7   6   47.00   10.80
   1  -7   4  339.77   18.90
   1  -7   4  341.87   19.10
   1  -7   4  343.67   19.30
   1  -7   4  315.07   19.80
   1  -7   4  319.17   19.90
   1  -7   4  308.07   22.50
   1   7   4  335.47   20.80
   1   7   4  306.47   19.10
   1   7   4  355.46   21.00
  -3  -7  -2   68.49    4.90
   3  -7   2   76.09   10.50
   3  -7   2   60.69    6.40
   3  -7   2   62.09    8.10
   3  -7   2   57.29    8.50
   3   7   2   63.79    8.50
   3   7   2   56.49   10.20
   3   7   2   66.59    6.80
  -3   7  -2   74.69    5.90
  -3   7  -2   64.39    6.50
   3   7   2   65.39    8.00
  -3   7  -2   59.79    7.60
   5  -7   0 2002.90  104.49
   5  -7   0 1902.71  104.19
   5  -7   0 2010.30  104.09
  -5  -7   0 2066.79  104.19
   5  -7   0 2021.90  104.39
  -5   7   0 2028.20  103.99
  -5   7   0 1950.70  104.69
   5   7   0 2073.19  104.69
   5   7   0 1989.20  104.69
   5   7   0 1960.60  104.99
   7  -7  -2 1401.26   74.69
   7  -7  -2 1409.86   74.69
   7  -7  -2 1416.26   74.79
  -7  -7   2 1425.36   74.79
   7   7  -2 1387.16   75.49
   7   7  -2 1459.55   75.09
   7   7  -2 1452.55   74.99
  -7   7   2 1404.66   74.29
   9  -7  -4  162.98   11.40
  -9  -7   4  143.09   12.80
   9  -7  -4  170.18   11.60
   9   7  -4  170.28   11.90
  -9   7   4  137.79   12.50
   9   7  -4  158.08   14.20
   9   7  -4  171.38   12.20
  11  -7  -6   92.89    7.80
  11  -7  -6   85.39    7.70
  11   7  -6   91.49    8.20
  11   7  -6   99.69    8.10
  -4  -8   9   15.30    5.40
  -4  -8   9   12.70    6.40
  -4  -8   9   17.90    5.30
  -4  -8   9   16.60    5.10
  -4   8   9   24.10    5.90
   4   8  -9    7.50    4.30
  -4   8   9   12.40    5.20
  -4   8   9   25.50    5.40
  -2  -8   7  749.62   41.10
  -2  -8   7  702.13   41.90
  -2  -8   7  748.23   41.70
  -2  -8   7  743.53   40.40
  -2  -8   7  760.42   41.90
  -2  -8   7  721.43   40.00
  -2   8   7  728.63   40.40
  -2   8   7  738.93   40.90
  -2   8   7  716.23   40.10
  -2   8   7  730.73   40.30
   2   8  -7  774.92   39.40
   0  -8   5  661.83   35.80
   0  -8   5  546.85   35.10
   0  -8   5  647.94   34.60
   0  -8   5  598.74   35.40
   0   8   5  655.73   34.40
   0   8   5  652.43   34.60
   0   8   5  685.13   35.10
   0   8  -5  550.34   33.30
   2  -8   3 3685.83  189.18
   2  -8   3 3780.42  188.68
   2  -8   3 3512.75  188.58
   2  -8   3 3651.63  189.18
   2  -8   3 3715.03  188.68
   2   8   3 3866.31  190.18
   2   8   3 3563.14  188.78
   2   8   3 3718.23  189.18
   2   8   3 3423.36  188.88
   2   8   3 3503.45  189.38
  -4  -8  -1 4979.50  247.38
   4  -8   1 4664.33  247.88
   4  -8   1 4824.92  248.18
   4  -8   1 4899.31  247.78
   4  -8   1 4934.01  250.27
  -4  -8  -1 4811.12  247.78
   4   8   1 4400.56  248.18
   4   8   1 4703.63  248.58
   4   8   1 4732.93  248.18
  -4   8  -1 5023.30  247.58
   6  -8  -1  185.78   13.00
   6  -8  -1  186.58   11.90
  -6  -8   1  186.18   12.00
   6  -8  -1  188.08   11.40
   6   8  -1  175.88   12.80
  -6   8   1  192.48   11.30
   6   8  -1  176.78   13.10
   6   8  -1  158.68   13.80
   8  -8  -3  971.10   51.49
   8  -8  -3  953.40   51.39
  -8  -8   3 1010.40   51.69
   8   8  -3  940.31   52.49
  -8   8   3  949.90   50.89
   8   8  -3  960.50   51.59
   8   8  -3  949.11   51.99
  10  -8  -5   59.89    6.50
  10  -8  -5   54.99    6.80
  10   8  -5   61.99    7.30
  10   8  -5   56.69   10.20
  12  -8  -7   86.59    6.90
  12   8  -7   98.29    6.80
  12   8  -7   90.49    7.60
  -5  -9  10   58.09    5.40
  -5  -9  10   61.09    8.20
  -5  -9  10   70.09    7.00
  -5  -9  10   73.49    6.10
   5   9 -10   67.49    6.10
  -5   9  10   70.29    5.70
  -5   9  10   79.89    6.40
  -3  -9   8  187.08   13.20
  -3  -9   8  163.78   13.90
  -3  -9   8  175.08   15.00
  -3  -9   8  213.38   12.90
  -3  -9   8  192.68   12.60
  -3  -9   8  211.98   15.20
  -3   9   8  196.38   12.90
  -3   9   8  193.48   13.50
   3   9  -8  175.28   11.70
  -3   9   8  199.78   13.40
  -1  -9   6   40.40    7.10
  -1  -9   6   30.70    7.90
  -1  -9   6   55.69   10.00
  -1  -9   6   42.30    8.60
  -1  -9   6   54.59   11.20
  -1  -9   6   28.90    6.40
  -1  -9   6   42.80    7.20
   1   9  -6   36.50    5.00
  -1   9   6   43.30    6.90
  -1   9   6   42.00    7.70
  -1   9   6   52.39    7.30
   1  -9   4  131.89   11.50
   1  -9   4  142.09   10.10
   1  -9   4  154.48    9.80
   1  -9   4  136.19   10.60
   1  -9   4  131.39   10.90
   1  -9   4  135.89   14.00
   1   9   4  113.39   11.90
   1   9   4  154.18   10.30
  -1   9  -4  146.49    9.10
   1   9   4  129.69   13.70
   1   9   4  146.29   12.20
   3  -9   2  549.45   29.70
  -3  -9  -2  528.55   29.60
   3  -9   2  531.65   29.20
   3  -9   2  544.55   30.20
   3  -9   2  567.24   29.50
   3  -9   2  534.35   29.90
   3   9   2  515.45   30.50
   3   9   2  517.05   29.90
   3   9   2  521.25   29.70
  -3   9  -2  551.84   28.90
   5  -9   0  146.99   10.40
   5  -9   0  135.99    9.40
   5  -9   0  151.88   10.60
   5  -9   0  136.89   13.20
  -5  -9   0  136.09   10.00
   5   9   0  125.79   11.70
   5   9   0  156.68   11.80
  -5   9   0  146.69    9.20
   5   9   0  151.98   11.70
   5   9   0  148.79   11.10
   7  -9  -2  134.39   10.10
   7  -9  -2  127.19   10.20
  -7  -9   2  139.69   10.50
   7   9  -2  133.69   11.40
  -7   9   2  144.99    9.60
   7   9  -2  142.99   10.90
  -9  -9   4  245.78   16.30
   9  -9  -4  239.58   14.80
   9  -9  -4  226.98   14.60
   9   9  -4  228.98   15.50
  -9   9   4  217.78   15.30
   9   9  -4  224.28   15.30
   9   9  -4  232.38   16.60
  11  -9  -6    3.10    3.20
  11   9  -6    1.50    5.40
  11   9  -6   -0.80    4.50
  -4 -10   9  123.29   10.60
  -4 -10   9   94.89    8.00
  -4 -10   9  107.49    8.90
  -4 -10   9  102.99    9.30
  -4  10   9  110.59    8.40
  -4  10   9   96.29   10.00
  -4  10   9  109.79    8.90
   4  10  -9  127.59    7.90
  -2 -10   7  187.58   12.80
  -2 -10   7  175.48   13.80
  -2 -10   7  197.88   15.70
  -2 -10   7  177.88   15.30
  -2 -10   7  188.08   14.60
  -2 -10   7  186.08   12.40
  -2  10   7  185.88   13.40
  -2  10   7  196.18   13.70
  -2  10   7  184.78   13.00
   0 -10   5  708.53   39.20
   0 -10   5  733.43   38.20
   0 -10   5  713.83   40.00
   0 -10   5  725.23   40.20
   0 -10   5  692.83   38.90
   0 -10   5  686.43   38.30
   0  10  -5  673.33   37.50
   0  10   5  694.83   38.50
   0  10   5  704.73   38.80
   2 -10   3 1579.34   85.39
   2 -10   3 1628.84   85.99
   2 -10   3 1555.94   86.79
   2 -10   3 1657.33   86.09
   2 -10   3 1647.74   85.39
   2 -10   3 1675.63   85.39
   2  10   3 1598.44   85.89
   2  10   3 1523.95   86.49
   2  10   3 1603.84   85.69
  -2  10  -3 1872.91   85.09
   2  10   3 1572.14   85.89
   2  10   3 1627.64   86.29
   4 -10   1  923.91   60.89
   4 -10   1 1086.69   56.69
   4 -10   1 1130.49   57.39
  -4 -10  -1 1103.19   56.89
   4 -10   1 1036.10   57.19
   4 -10   1 1100.39   56.99
   4 -10   1 1012.90   57.19
   4  10   1 1009.10   57.79
  -4  10  -1 1185.18   56.59
   4  10   1 1128.09   57.39
   4  10   1 1103.29   57.59
   4  10   1 1062.09   57.89
  -6 -10   1 1452.85   75.79
   6 -10  -1 1448.26   75.59
   6 -10  -1 1471.65   75.79
   6  10  -1 1395.26   75.89
   6  10  -1 1406.96   75.99
  -6  10   1 1445.26   75.09
   8 -10  -3  314.77   19.30
   8 -10  -3  355.46   19.60
   8  10  -3  323.57   20.10
   8  10  -3  318.17   20.80
   8  10  -3  336.57   20.90
  10 -10  -5  100.09    8.60
  10 -10  -5  112.69    8.60
  10  10  -5  106.99    9.40
  10  10  -5  106.89    9.40
  12 -10  -7  191.18   11.10
  12  10  -7  188.18   11.20
  -5 -11  10  108.09    6.80
  -5 -11  10  117.29    8.10
  -5 -11  10   98.79    7.80
  -5  11  10  105.09    7.30
  -5  11  10  100.69    6.90
  -3 -11   8   75.69   10.40
  -3 -11   8   57.29    7.90
  -3 -11   8   66.19    7.00
  -3 -11   8   61.79    9.40
  -3 -11   8   71.39    6.90
  -3 -11   8   66.09    9.40
   3  11  -8   82.19    6.40
  -3  11   8   62.19    7.20
  -3  11   8   74.69    8.20
  -3  11   8   58.59    9.00
  -1 -11   6  189.48   13.30
  -1 -11   6  186.18   14.50
  -1 -11   6  194.78   15.30
  -1 -11   6  198.98   15.80
  -1 -11   6  197.58   13.00
  -1 -11   6  190.18   14.60
  -1  11   6  193.58   14.10
  -1  11   6  192.78   13.30
   1  11  -6  212.08   11.90
  -1  11   6  192.58   13.60
   1 -11   4   39.10    7.20
   1 -11   4   34.30    6.10
   1 -11   4   31.60    5.80
   1 -11   4   50.09    9.60
   1  11   4   35.90    7.80
  -1  11  -4   35.40    4.50
   1  11   4   28.10   11.10
   1  11   4   32.90    6.10
   1  11   4   36.60    6.40
   3 -11   2   35.20    6.70
   3 -11   2   36.50    8.80
   3 -11   2   36.30    8.10
   3 -11   2   29.70    6.20
  -3 -11  -2   39.10    6.70
   3 -11   2   30.20    7.00
   3  11   2   42.80    8.60
  -3  11  -2   21.30    4.30
   3  11   2   18.20    4.80
   3  11   2   17.80    8.40
   3  11   2   22.60    6.00
   5 -11   0   58.29    6.70
  -5 -11   0   61.19    6.90
   5 -11   0   54.09    7.10
   5 -11   0   58.59   12.30
   5  11   0   74.79    8.90
   5  11   0   56.59    8.70
  -5  11   0   68.09    5.90
   5  11   0   58.59    8.20
   5  11   0   65.79    9.60
   7 -11  -2  934.31   50.79
  -7 -11   2  950.80   51.19
   7 -11  -2  962.90   50.99
   7  11  -2  976.60   51.49
  -7  11   2  922.01   50.19
   7  11  -2  964.60   52.19
  -9 -11   4  124.79   12.60
   9 -11  -4  112.69    9.20
   9 -11  -4  117.19    9.30
   9  11  -4  115.49   10.90
   9  11  -4  113.09   11.10
   9  11  -4  118.59    9.70
  -9  11   4   98.79    9.50
  11 -11  -6   -3.80    6.30
  11 -11  -6    5.10    2.80
  11  11  -6   -2.70    9.50
  11  11  -6    8.00    4.40
  -4 -12   9  179.28   12.50
  -4 -12   9  171.58   13.20
  -4 -12   9  200.28   13.00
  -4 -12   9  188.18   11.60
   4  12  -9  208.58   11.60
  -4  12   9  190.18   12.20
   4  12  -9  208.28   12.00
  -4  12   9  195.78   11.90
  -2 -12   7  461.95   27.50
  -2 -12   7  434.86   26.00
  -2 -12   7  478.05   25.60
  -2 -12   7  500.05   28.30
  -2 -12   7  461.95   25.60
  -2 -12   7  446.56   27.40
   2  12  -7  405.46   24.80
  -2  12   7  465.25   26.20
  -2  12   7  431.96   25.50
  -2  12   7  464.15   26.00
   0 -12   5  676.93   37.20
   0 -12   5  674.23   38.20
   0 -12   5  667.43   36.00
   0 -12   5  637.84   36.10
   0 -12   5  658.43   36.90
   0  12   5  644.84   36.60
   0  12   5  658.63   36.60
   0  12   5  604.34   36.30
   0  12  -5  742.83   35.50
   0  12   5  628.44   37.20
   2 -12   3   60.59    8.10
  -2 -12  -3   46.50    7.60
   2 -12   3   68.89    8.70
   2 -12   3   58.79   10.80
   2 -12   3   61.99   11.20
   2 -12   3   54.69    7.50
   2  12   3   60.49    9.70
   2  12   3   65.79    7.20
   2  12   3   53.79    8.60
  -2  12  -3   57.09    5.30
  -2  12  -3   64.79    7.50
   2  12   3   63.19   10.50
  -4 -12  -1  369.96   19.10
   4 -12   1  318.87   18.80
   4 -12   1  324.77   19.20
   4 -12   1  344.27   21.50
   4  12   1  282.17   21.30
   4  12   1  312.47   20.00
   4  12   1  314.37   19.50
   4  12   1  315.67   20.00
  -6 -12   1 1072.19   58.49
   6 -12  -1 1101.39   58.19
   6 -12  -1 1106.99   58.49
   6  12  -1 1103.59   59.49
   6  12  -1 1091.59   58.79
  -6  12   1 1097.59   57.59
   8 -12  -3  916.91   48.70
   8 -12  -3  940.21   48.60
   8  12  -3  898.21   49.80
   8  12  -3  965.80   49.40
  -8  12   3  812.02   48.30
  10 -12  -5   64.29    7.40
  10 -12  -5   63.39    6.50
  10  12  -5   71.29    9.00
  10  12  -5   67.39    7.00
  10  12  -5   61.49    8.60
  -3 -13   8   49.80    5.50
  -3 -13   8   39.40    8.60
  -3 -13   8   52.99    7.50
  -3 -13   8   57.09    6.30
  -3 -13   8   50.69    8.90
  -3 -13   8   48.50    8.10
   3  13  -8   68.69    5.70
  -3  13   8   62.79    6.80
  -3  13   8   52.29    6.70
  -3  13   8   62.49    7.80
  -1 -13   6   44.00    9.10
  -1 -13   6   32.70    8.00
  -1 -13   6   48.30    6.60
  -1 -13   6   38.80    7.10
  -1 -13   6   38.80    9.30
  -1 -13   6   47.70    7.30
  -1  13   6   45.90    7.60
  -1  13   6   41.90    8.10
   1  13  -6   50.09    5.30
  -1  13   6   51.69    8.30
   1 -13   4  109.69   12.20
   1 -13   4  112.79   10.30
   1 -13   4  137.29   11.30
   1 -13   4   94.89   10.30
   1 -13   4  110.49    9.10
  -1 -13  -4  112.69   10.80
   1  13   4   95.59   10.00
   1  13   4   95.79   11.60
   1  13   4  104.99    9.90
  -1  13  -4  131.19    8.00
   3 -13   2 2540.45  129.19
   3 -13   2 2424.06  130.09
   3 -13   2 2440.66  128.39
   3 -13   2 2559.44  128.59
  -3 -13  -2 2434.76  128.49
   3  13   2 2477.05  129.29
   3  13   2 2512.75  128.79
  -3  13  -2 2468.65  128.09
  -3  13  -2 2496.65  128.59
   3  13   2 2332.07  128.89
   5 -13   0  183.68   21.40
   5 -13   0  222.78   14.40
  -5 -13   0  229.68   14.60
   5 -13   0  242.38   14.90
   5  13   0  226.78   15.70
  -5  13   0  241.68   13.50
  -5  13   0  218.78   14.00
   5  13   0  226.68   15.90
   5  13   0  224.88   15.40
   7 -13  -2  398.06   24.10
  -7 -13   2  421.56   23.50
   7 -13  -2  385.16   22.90
   7 -13  -2  387.16   23.00
   7  13  -2  384.06   23.60
  -7  13   2  412.46   22.90
   7  13  -2  395.66   24.60
   9 -13  -4   34.50    6.50
   9 -13  -4   34.60    6.80
   9  13  -4   49.99    8.40
  -9  13   4   43.50    7.20
   9  13  -4   46.40    7.40
  11 -13  -6   30.20    4.10
  11  13  -6   29.50    5.10
  -4 -14   9  108.89    8.80
  -4 -14   9  129.89    8.10
  -4 -14   9  108.99    8.60
   4  14  -9  106.29    7.30
  -4  14   9  103.39    7.60
   4  14  -9  105.09    9.70
  -4  14   9  106.99    8.00
  -2 -14   7  652.53   35.10
  -2 -14   7  701.53   37.10
  -2 -14   7  650.53   37.00
  -2 -14   7  654.53   35.60
  -2 -14   7  640.54   36.90
  -2 -14   7  587.64   37.30
   2  14  -7  642.64   34.80
   2  14  -7  658.93   35.50
  -2  14   7  659.63   35.10
  -2  14   7  606.44   36.90
  -2  14   7  658.53   35.60
   0 -14   5  157.28   13.10
   0 -14   5  171.28   12.80
   0 -14   5  156.08   11.60
   0 -14   5  160.88   14.00
   0 -14   5  155.98   10.60
   0  14   5  139.49   13.70
   0  14   5  158.18   11.90
   0  14   5  167.68   11.70
   0  14  -5  124.49    9.80
   2 -14   3  226.98   17.30
   2 -14   3  238.18   15.50
  -2 -14  -3  223.08   14.40
   2 -14   3  229.88   14.50
   2 -14   3  243.78   16.00
   2  14   3  234.18   15.10
   2  14   3  250.17   15.40
  -2  14  -3  224.18   13.60
   2  14   3  231.38   17.50
  -2  14  -3  223.98   14.60
   2  14   3  208.68   17.80
   2  14   3  250.87   16.20
  -4 -14  -1  701.73   35.30
   4 -14   1  646.54   35.00
   4 -14   1  634.64   35.50
   4 -14   1  622.64   36.30
   4  14   1  608.54   36.20
   4  14   1  623.34   35.50
  -4  14  -1  718.63   34.50
   4  14   1  579.44   35.70
  -4  14  -1  679.03   35.00
   4  14   1  586.94   35.60
   6 -14  -1  283.67   16.30
  -6 -14   1  241.08   16.10
   6 -14  -1  269.77   15.90
   6 -14  -1  256.67   17.50
   6  14  -1  248.48   17.50
  -6  14   1  241.88   15.50
   6  14  -1  264.67   16.70
  -6  14   1  226.48   14.80
   8 -14  -3   31.40    5.40
   8 -14  -3   34.40    6.70
  -8 -14   3   39.20    7.90
   8  14  -3   26.20    6.40
  -8  14   3   29.00    5.90
   8  14  -3   37.00    7.20
  10 -14  -5   71.59    6.60
  10  14  -5   69.39    7.20
  10  14  -5   70.89    8.50
  -3 -15   8  173.58   12.90
  -3 -15   8  172.38   12.60
  -3 -15   8  195.38   13.50
  -3 -15   8  164.88   11.10
  -3  15   8  194.78   11.70
   3  15  -8  191.48   11.20
  -3  15   8  191.18   11.60
  -3  15   8  176.48   12.10
  -1 -15   6   15.50    6.10
   1 -15  -6   34.10    7.10
  -1 -15   6   11.40    5.60
  -1 -15   6   13.60    5.10
  -1 -15   6   20.90   11.80
  -1 -15   6   10.40    6.50
  -1  15   6   18.40    5.80
  -1  15   6   19.50    6.30
   1  15  -6   23.60    4.40
   1  15  -6   19.80    4.70
   1 -15   4  300.27   19.80
   1 -15   4  296.87   20.60
   1 -15   4  305.07   18.20
   1 -15   4  301.07   19.30
  -1 -15  -4  332.07   18.10
   1 -15   4  270.97   20.50
   1  15   4  285.27   18.80
   1  15   4  278.87   19.80
  -1  15  -4  330.37   18.90
   1  15   4  304.77   18.90
  -1  15  -4  342.07   17.60
   3 -15   2  291.77   17.20
   3 -15   2  289.47   17.80
   3 -15   2  283.87   16.90
   3 -15   2  304.17   19.10
   3 -15   2  299.87   18.30
  -3 -15  -2  236.88   16.70
  -3  15  -2  256.27   15.90
   3  15   2  280.07   18.30
  -3  15  -2  265.37   16.70
   3  15   2  292.67   17.40
   3  15   2  284.87   17.40
   3  15   2  275.37   18.90
  -5 -15   0  832.02   45.30
   5 -15   0  862.61   46.20
   5 -15   0  810.02   44.90
   5 -15   0  843.42   45.60
   5  15   0  817.02   45.80
  -5  15   0  849.22   45.00
   5  15   0  866.31   45.60
   5  15   0  840.22   46.50
  -5  15   0  826.32   44.30
   5  15   0  826.32   46.00
   7 -15  -2  228.68   14.80
   7 -15  -2  240.38   15.10
   7 -15  -2  236.18   16.00
  -7 -15   2  219.48   15.20
  -7  15   2  215.18   14.40
   7  15  -2  243.58   16.60
   7  15  -2  243.98   15.80
   9 -15  -4   57.99    8.40
   9 -15  -4   54.39    9.20
   9 -15  -4   59.99    6.50
   9  15  -4   56.39    8.50
  -9  15   4   66.09    7.80
   9  15  -4   63.19    7.20
  -2 -16   7   51.39    7.00
  -2 -16   7   71.39    8.90
  -2 -16   7   44.00    8.00
  -2 -16   7   75.49    9.40
  -2  16   7   44.60    7.30
   2  16  -7   60.89    7.70
  -2  16   7   54.19    6.40
  -2  16   7   56.09    6.50
   2  16  -7   52.69    5.40
   0 -16   5  259.27   18.00
   0 -16   5  260.17   17.70
   0 -16   5  254.97   16.50
   0 -16   5  261.27   17.40
   0 -16   5  255.37   15.20
   0 -16   5  254.27   16.40
   0 -16  -5  221.98   15.10
   0  16  -5  233.58   14.40
   0  16   5  258.67   16.00
   0  16   5  258.67   16.00
   0  16   5  223.78   16.90
   2 -16   3   43.80   10.00
  -2 -16  -3   40.10    6.20
   2 -16   3   37.30    6.70
   2 -16   3   45.90    8.30
   2 -16   3   33.00    6.80
   2  16   3   16.80    8.90
   2  16   3   44.40   10.50
   2  16   3   29.50    6.00
  -2  16  -3   33.40    6.70
  -2  16  -3   32.30    5.20
   2  16   3   37.40    7.10
   2  16   3   34.60    7.70
   4 -16   1  299.77   19.20
   4 -16   1  327.67   21.20
  -4 -16  -1  350.76   19.60
   4 -16   1  319.17   20.00
   4  16   1  330.97   20.10
  -4  16  -1  344.77   19.40
   4  16   1  321.17   20.60
  -4  16  -1  322.97   18.60
   4  16   1  345.17   21.30
   6 -16  -1   70.39    8.30
   6 -16  -1   86.19   10.60
   6 -16  -1   76.09    8.50
  -6 -16   1   96.39    8.60
   6  16  -1   73.29    9.90
   6  16  -1   84.59   10.30
  -6  16   1   87.19    7.50
   8 -16  -3   57.89    9.00
   8 -16  -3   48.50    8.90
   8  16  -3   56.79    9.20
  -8  16   3   69.89    6.90
   8  16  -3   52.19    7.70
  10 -16  -5   12.00    3.20
  10  16  -5   13.80    4.40
  10  16  -5  -10.30    6.20
  -3 -17   8  313.67   18.20
  -3 -17   8  274.87   16.40
  -3 -17   8  272.87   18.00
   3  17  -8  257.37   15.20
  -3  17   8  260.77   15.90
  -3  17   8  267.17   15.50
  -1 -17   6  205.78   14.40
  -1 -17   6  190.88   14.00
  -1 -17   6  190.58   13.10
   1 -17  -6  167.48   12.30
  -1 -17   6  188.98   11.80
  -1 -17   6  176.98   13.20
   1  17  -6  173.48   12.10
   1  17  -6  184.18   11.30
  -1  17   6  186.58   12.40
  -1  17   6  190.08   12.30
  -1 -17  -4   49.80    6.90
   1 -17   4   73.59    7.30
   1 -17   4   67.39   10.70
  -1  17  -4   55.89    8.90
   1  17   4   79.09    9.70
  -1  17  -4   51.99    5.70
   1  17   4   75.59    8.30
   1  17   4   66.69    8.30
   3 -17   2  280.47   18.50
   3 -17   2  279.07   18.80
   3 -17   2  275.47   17.40
   3 -17   2  247.08   17.40
   3  17   2  284.87   17.40
   3  17   2  307.97   18.80
   3  17   2  263.87   18.80
  -3  17  -2  270.17   16.50
  -3  17  -2  256.27   17.80
   3  17   2  276.47   17.40
   3  17   2  290.47   18.10
   5 -17   0 1124.69   57.99
   5 -17   0 1110.19   58.29
  -5 -17   0 1109.09   57.69
   5 -17   0 1021.80   57.09
  -5  17   0 1036.50   56.49
   5  17   0 1058.39   57.69
  -5  17   0 1090.89   57.29
   5  17   0 1089.39   58.69
   5  17   0 1061.09   58.09
   7 -17  -2  579.34   32.30
  -7 -17   2  574.54   32.40
   7 -17  -2  617.84   32.50
  -7  17   2  547.05   31.80
   7  17  -2  600.24   33.40
   9 -17  -4   53.69    5.90
   9 -17  -4   61.29    9.20
   9  17  -4   53.79    6.70
  -9  17   4   50.59    7.50
   9  17  -4   61.89    7.50
   2 -18  -7   36.70    7.30
  -2 -18   7   43.00    7.10
  -2 -18   7   34.90    7.20
  -2 -18   7   38.70    8.30
   2  18  -7   39.50    7.10
  -2  18   7   41.10    5.50
   2  18  -7   46.00    7.10
  -2  18   7   39.90    6.10
   0 -18   5   10.80    4.60
   0 -18   5    7.40    5.00
   0 -18   5    6.00    6.10
   0 -18   5   -0.70    9.40
   0 -18  -5    5.60    4.80
   0  18   5    2.50    5.40
   0  18  -5    5.70    3.70
   0  18   5    8.20    4.90
  -2 -18  -3  199.78   12.40
   2 -18   3  164.98   12.20
   2 -18   3  185.38   14.80
   2 -18   3  190.78   13.40
   2  18   3  191.48   12.80
   2  18   3  188.18   13.10
   2  18   3  168.18   15.80
  -2  18  -3  184.28   12.20
  -2  18  -3  195.68   11.40
   2  18   3  173.98   13.60
   4 -18   1  153.38   12.80
  -4 -18  -1  151.08   11.20
   4 -18   1  151.48   11.30
   4 -18   1  143.19   13.50
  -4  18  -1  162.58   10.50
   4  18   1  153.48   12.50
   4  18   1  134.89   12.60
  -4  18  -1  134.29    9.80
   4  18   1  163.08   11.50
   6 -18  -1   34.30   10.70
  -6 -18   1   23.40    6.00
   6 -18  -1   15.20    4.70
   6 -18  -1   21.50    5.70
  -6  18   1   15.80    3.60
   6  18  -1   15.00    5.70
   8 -18  -3   68.39    6.70
   8 -18  -3   75.99    8.70
   8  18  -3   63.89    8.20
   8  18  -3   75.19    8.30
  -8  18   3   80.29    7.00
  10  18  -5    0.60    4.30
  10  18  -5   -0.50    3.50
  -1 -19   6  226.18   15.20
   1 -19  -6  195.08   16.40
  -1 -19   6  234.98   15.10
   1  19  -6  213.38   13.80
  -1  19   6  240.58   14.10
   1  19  -6  217.38   13.10
  -1  19   6  239.98   13.80
   1 -19   4  281.87   23.00
  -1 -19  -4  239.88   15.70
  -1  19  -4  233.28   14.90
  -1  19  -4  248.98   16.80
   1  19   4  301.47   18.20
   1  19   4  275.87   17.40
  -3 -19  -2  421.06   21.60
   3 -19   2  341.47   21.60
   3 -19   2  348.77   22.70
  -3  19  -2  427.16   21.20
   3  19   2  341.57   22.20
   3  19   2  318.77   22.60
   3  19   2  369.46   22.40
  -3  19  -2  396.66   20.50
   3  19   2  343.37   21.30
   5 -19   0  255.37   16.00
  -5 -19   0  249.68   16.00
   5 -19   0  251.87   16.90
   5 -19   0  246.08   18.30
   5  19   0  253.67   16.70
   5  19   0  256.97   17.10
   5  19   0  252.67   16.90
  -5  19   0  267.47   15.50
   7 -19  -2  165.48   12.50
  -7 -19   2  165.58   12.60
   7 -19  -2  175.78   11.50
   7  19  -2  186.68   12.60
   7  19  -2  173.98   12.70
  -7  19   2  175.18   11.30
   9 -19  -4   53.89    5.60
   9  19  -4   76.79    8.90
   9  19  -4   53.49    8.60
  -9  19   4   64.09    7.60
  -2 -20   7  127.59   10.70
  -2 -20   7  123.39   10.30
  -2 -20   7  153.98   11.20
   2  20  -7  136.69    9.30
  -2  20   7  135.99    9.10
  -2  20   7  128.39   10.80
   2  20  -7  151.08   10.30
   0 -20  -5  192.68   12.60
   0 -20   5  195.48   13.90
   0 -20   5  204.08   13.10
   0 -20   5  182.88   13.80
   0  20   5  205.98   12.80
   0  20   5  202.58   12.60
   0  20  -5  208.68   12.70
   0  20  -5  205.48   12.00
  -2 -20  -3   25.30    5.60
   2 -20   3    7.30    5.40
   2 -20   3   17.30    5.00
  -2  20  -3   25.80    4.70
   2  20   3   15.50    5.80
   2  20   3   12.70    5.20
   2  20   3   15.30    4.50
  -2  20  -3   29.10    6.30
  -2  20  -3   19.20    4.30
  -4 -20  -1  164.48   11.00
   4 -20   1  127.99   12.70
   4  20   1  154.48   11.70
  -4  20  -1  144.99   11.00
   4  20   1  146.99   15.70
   4  20   1  176.88   16.00
   4  20   1  151.08   11.50
  -6 -20   1    2.80    5.50
   6 -20  -1    3.40    4.80
   6 -20  -1    7.30    3.90
  -6  20   1    3.80    2.70
   6  20  -1    0.20    4.50
   8 -20  -3   21.90    4.90
   8 -20  -3   11.70    7.40
  -8  20   3   23.20    4.90
   8  20  -3   17.00    4.20
  -1 -21   6  193.68   13.30
  -1 -21   6  181.98   12.20
   1 -21  -6  162.98   12.00
  -1 -21   6  202.58   13.90
   1  21  -6  169.48   11.30
  -1  21   6  192.18   11.20
  -1  21   6  196.18   11.50
  -1 -21  -4  167.68   10.40
   1 -21   4  138.19   11.00
   1 -21   4  148.59   11.90
  -1  21  -4  174.08   10.40
   1  21   4  123.09   11.10
   1  21   4  142.49   10.50
   1  21   4  146.69   10.30
  -3 -21  -2  481.95   26.70
   3 -21   2  457.15   26.70
   3  21   2  438.36   27.30
  -3  21  -2  495.95   26.30
   3  21   2  465.35   26.50
   3  21   2  482.55   27.20
  -3  21  -2  507.25   26.50
   5 -21   0  102.39    9.70
  -5 -21   0  113.69    9.00
   5 -21   0   78.09    8.10
  -5  21   0  102.69    8.80
  -5  21   0  114.69    8.10
   7 -21  -2   86.59    7.60
  -7 -21   2  121.29   19.30
   7 -21  -2   87.89    8.70
   7  21  -2   81.19    8.30
  -7  21   2  100.59    7.10
   0 -22  -5   94.59    7.70
   0 -22   5  107.99    8.70
   0 -22   5  114.89   11.80
   0 -22   5   91.99    9.00
   0  22  -5   81.59    7.20
   0  22   5   87.29    7.00
   0  22   5   90.99    7.30
  -2 -22  -3  159.28   10.50
   2 -22   3  144.49   10.70
   2 -22   3  144.39   11.90
  -2  22  -3  156.88   10.10
   2  22   3  137.49   10.40
  -2  22  -3  148.69   10.50
   2  22   3  147.59   11.10
   4 -22   1   19.20    5.30
   4 -22   1   14.70    4.60
  -4 -22  -1   17.90    5.30
  -4  22  -1    8.70    3.40
   4  22   1   11.90    6.20
  -4  22  -1   23.50    4.90
   4  22   1   19.50    5.30
   4  22   1    9.30    4.00
   4  22   1    2.90    6.50
   6 -22  -1   84.49    8.20
   6 -22  -1   84.39    7.40
  -6 -22   1   72.59    8.80
  -6  22   1   83.69    6.40
   6  22  -1   69.39    7.80
   8 -22  -3   25.70    3.80
   8  22  -3   21.00    4.10
  -8  22   3   14.20    3.00
   8  22  -3   27.00    4.90
   1 -23   4   58.39    7.30
   1 -23   4   71.59    7.00
  -1 -23  -4   71.49    7.00
   1 -23   4   49.60    7.40
  -1  23  -4   72.39    6.20
   1  23   4   63.89    6.10
   3 -23   2  121.79    9.70
  -3 -23  -2  145.49    9.90
   3 -23   2  124.19   10.70
  -3  23  -2  150.58    9.30
   3  23   2  130.19    9.60
  -3  23  -2  144.29    9.20
   3  23   2  125.09    9.80
   5 -23   0   60.39    6.90
   5 -23   0   54.59    7.70
  -5 -23   0   83.59    7.90
  -5  23   0   65.49    5.80
   5  23   0   69.69    7.30
   7 -23  -2   19.40    3.90
   7 -23  -2   14.60    5.10
  -7  23   2   22.30    3.60
   7  23  -2   15.00    4.30
   7  23  -2   17.00    5.70
  -2 -24  -3   10.40    4.80
   2 -24   3    8.60    4.40
   2 -24   3    8.00    4.30
   2 -24   3   18.00    5.60
   2  24   3    9.10    4.70
  -2  24  -3    9.90    7.40
  -2  24  -3    7.40    3.20
  -4 -24  -1   76.09    7.30
   4 -24   1   58.99    7.20
   4 -24   1   58.99    6.90
  -4  24  -1   59.69    5.50
  -4  24  -1   49.70    7.90
   4  24   1   82.89   10.00
   6 -24  -1   36.10    6.80
   6 -24  -1   28.00    6.00
   6  24  -1   25.60    5.60
  -6  24   1   32.60    5.80
   6  24  -1   32.20    5.70
   3 -25   2   17.10    4.80
  -3 -25  -2   33.00    6.60
  -3  25  -2   15.80    3.40
   5 -25   0   -3.60    4.30
   5  25   0   -4.80    4.40
  -5  25   0    5.20    1.90
  -4   0  10  222.28   13.00
  -4   0  10  212.98   13.60
  -4   0  10  204.08   13.10
  -4   0  10  215.08   12.90
  -2   0   8  460.25   26.90
  -2   0   8  467.85   26.90
  -2   0   8  485.45   28.00
  -2   0   8  462.75   26.70
  -2   0   8  475.45   27.20
   0   0   6 2039.80  108.69
   0   0   6 2126.29  108.29
   0   0   6 2032.80  107.39
   0   0   6 2036.90  107.89
   0   0   6 2036.10  107.69
   2   0   4 3620.74  191.48
   2   0   4 3821.52  191.78
   2   0   4 3808.62  192.08
   2   0   4 3693.33  191.68
   2   0   4 3556.64  191.48
   2   0   4 3682.23  192.38
  -4   0  -2 1843.42  102.09
  -4   0  -2 1939.41  101.69
   4   0   2 2056.49  102.59
   4   0   2 1977.60  102.49
   4   0   2 1935.71  102.69
   4   0   2 1924.51  102.49
   4   0   2 2069.19  102.89
  -6   0   0  715.13   34.70
   6   0   0  602.04   34.90
   6   0   0  633.74   34.70
   6   0   0  618.64   35.40
   6   0   0  635.94   35.00
  -8   0   2  833.72   43.70
   8   0  -2  804.62   44.00
   8   0  -2  800.02   43.80
  10   0  -4  589.54   31.40
  10   0  -4  539.75   31.40
  12   0  -6  332.87   18.90
  -3  -1   9   39.50    6.40
  -3  -1   9   36.80    7.60
  -3  -1   9   43.80    6.30
  -3  -1   9   32.40    6.30
  -3   1   9   59.39    7.90
  -3   1   9   37.40    5.90
  -3   1   9   40.70    6.70
  -3   1   9   36.10    6.70
  -1  -1   7 2618.14  136.99
  -1  -1   7 2555.64  136.29
  -1  -1   7 2668.93  136.59
  -1  -1   7 2658.63  136.89
  -1  -1   7 2547.25  135.79
  -1   1   7 2618.14  136.89
  -1   1   7 2587.34  136.39
  -1   1   7 2654.43  136.69
  -1   1   7 2644.54  136.29
  -1   1   7 2534.45  135.79
   1  -1   5  430.06   25.10
   1  -1   5  441.16   24.10
   1  -1   5  385.26   25.50
   1  -1   5  410.16   27.40
   1  -1   5  401.36   24.30
   1  -1   5  414.26   24.40
   1  -1   5  418.26   23.80
   1   1   5  430.46   27.30
   1   1   5  441.46   24.00
   1   1   5  424.86   24.00
   1   1   5  423.36   24.40
   1   1   5  422.56   24.30
   1   1   5  423.86   25.40
   3  -1   3  289.97   17.50
   3  -1   3  308.77   17.70
   3  -1   3  315.57   18.70
   3  -1   3  280.97   17.30
   3  -1   3  306.47   18.30
   3  -1   3  313.87   17.80
   3   1   3  305.17   17.50
   3   1   3  287.57   17.70
  -3   1  -3  288.77   16.00
   3   1   3  292.67   18.50
   3   1   3  290.67   17.80
   3   1   3  290.27   18.00
   5  -1   1   72.19    8.80
   5  -1   1   76.39    7.30
  -5  -1  -1  104.09   10.00
   5  -1   1   73.29    8.10
   5  -1   1   65.39    7.00
  -5  -1  -1   80.39    7.00
   5   1   1   84.19    7.90
  -5   1  -1   79.39    6.80
   5   1   1   84.29    8.20
   5   1   1   91.79    8.80
   5   1   1   70.29    6.90
   5   1   1   72.99    9.10
   7  -1  -1  226.48   14.30
  -7  -1   1  238.08   13.90
   7  -1  -1  211.88   16.10
   7  -1  -1  227.38   13.90
   7  -1  -1  227.28   14.20
   7   1  -1  200.38   15.50
   7   1  -1  230.98   15.60
   7   1  -1  233.38   14.50
   7   1  -1  226.88   14.50
  -7   1   1  237.18   13.80
   7   1  -1  220.28   13.90
  -9  -1   3  107.39    9.60
   9  -1  -3  131.69   13.80
   9  -1  -3  120.19    9.80
   9  -1  -3  124.79    9.90
   9   1  -3  118.69    9.80
   9   1  -3  138.19   10.30
   9   1  -3  104.49   10.00
  -9   1   3  107.29    9.20
  11  -1  -5   31.20    7.20
  11  -1  -5   42.20    6.40
  11  -1  -5   55.49    7.50
  11   1  -5   43.40    7.10
  11   1  -5   41.60    6.80
  -4  -2  10  213.28   13.20
  -4  -2  10  209.88   13.80
  -4  -2  10  205.78   12.70
  -4  -2  10  216.78   13.10
  -4   2  10  208.28   13.30
  -4   2  10  211.98   13.50
  -4   2  10  229.38   13.30
  -4   2  10  218.88   12.90
  -2  -2   8  284.17   18.50
  -2  -2   8  314.47   18.90
  -2  -2   8  299.77   19.10
  -2  -2   8  307.87   20.10
  -2  -2   8  292.97   18.20
  -2   2   8  299.77   18.40
  -2   2   8  315.37   18.60
  -2   2   8  315.67   19.10
  -2   2   8  301.77   19.60
   0  -2   6  741.83   41.90
   0  -2   6  754.12   42.40
   0  -2   6  729.73   42.90
   0  -2   6  795.72   41.80
   0  -2   6  750.32   41.20
   0   2   6  783.52   42.20
   0   2   6  748.83   41.70
   0   2   6  780.12   41.70
   0   2   6  754.32   42.70
   0   2   6  786.82   41.60
   2  -2   4 2024.10  105.99
   2  -2   4 2056.09  106.09
   2  -2   4 2042.30  105.99
   2  -2   4 2093.69  106.59
   2  -2   4 2069.09  106.19
   2  -2   4 2031.30  107.09
   2  -2   4 1864.51  106.59
   2   2   4 1917.41  105.99
   2   2   4 2078.19  106.29
   2   2   4 2087.09  107.69
   2   2   4 2071.39  106.29
   2   2   4 2034.00  106.39
   4  -2   2  843.92   43.10
   4  -2   2  820.92   42.70
   4  -2   2  799.62   42.70
   4  -2   2  838.92   42.50
   4  -2   2  809.62   42.50
  -4  -2  -2  761.72   41.50
   4   2   2  805.12   43.00
   4   2   2  789.02   42.70
  -4   2  -2  750.72   42.20
   4   2   2  839.12   43.30
   4   2   2  808.62   42.60
  -4   2  -2  731.73   42.70
  -4   2  -2  739.33   41.90
   4   2   2  779.82   42.60
   6  -2   0   88.29   10.50
   6  -2   0   86.79    8.10
   6  -2   0  106.59    7.60
   6  -2   0   91.59    8.20
   6   2   0   86.99    9.80
   6   2   0   99.29    8.00
   6   2   0   86.99    9.40
   6   2   0  100.59    9.10
   6   2   0   83.39    8.20
   8  -2  -2 1233.08   64.59
   8  -2  -2 1184.08   64.59
  -8  -2   2 1287.47   64.59
   8  -2  -2 1211.08   64.19
  -8   2   2 1225.48   64.29
   8   2  -2 1233.68   65.29
   8   2  -2 1272.17   64.69
   8   2  -2 1242.18   64.89
   8   2  -2 1075.69   65.09
  10  -2  -4  584.44   32.70
  10  -2  -4  563.44   32.50
 -10  -2   4  570.34   32.70
  10  -2  -4  594.04   32.60
  10   2  -4  586.04   32.70
  10   2  -4  634.24   32.80
  12  -2  -6   78.79    6.80
  12   2  -6   80.79    7.00
  12   2  -6   90.09    8.40
  -3  -3   9   49.50    6.40
  -3  -3   9   54.49    7.60
  -3  -3   9   59.09    7.30
  -3  -3   9   38.80    8.50
  -3  -3   9   42.90    6.20
  -3   3   9   49.90    7.10
  -3   3   9   50.99    6.50
  -3   3   9   45.90    6.60
  -3   3   9   43.60    7.50
   3   3  -9   58.89    7.50
  -1  -3   7 1329.07   69.59
  -1  -3   7 1266.77   70.49
  -1  -3   7 1329.67   70.09
  -1  -3   7 1331.57   70.39
  -1  -3   7 1255.37   69.09
  -1   3   7 1308.57   69.39
  -1   3   7 1280.47   69.69
  -1   3   7 1326.77   69.49
  -1   3   7 1329.37   70.29
  -1   3   7 1316.37   69.29
   1  -3   5   24.50    5.50
   1  -3   5   29.10    7.60
   1  -3   5   16.20    6.80
   1  -3   5   26.60    6.90
   1  -3   5   18.40    5.50
   1   3   5   30.10    6.90
   1   3   5   43.50   11.70
   1   3   5   28.40    7.70
   1   3   5   32.60    8.40
   1   3   5   17.00    6.80
   3  -3   3 1342.87   70.99
   3  -3   3 1359.66   71.69
   3  -3   3 1422.06   71.29
   3  -3   3 1428.06   71.29
   3  -3   3 1326.27   72.69
   3  -3   3 1423.96   71.29
  -3   3  -3 1191.18   71.19
   3   3   3 1324.87   71.19
   3   3   3 1361.46   71.49
   3   3   3 1303.07   71.19
   3   3   3 1382.46   72.19
   3   3   3 1349.47   71.29
   5  -3   1  196.38   14.10
   5  -3   1  193.68   12.50
   5  -3   1  194.88   12.40
  -5  -3  -1  211.88   12.40
   5  -3   1  202.68   12.10
  -5   3  -1  193.48   12.20
   5   3   1  168.68   13.10
   5   3   1  198.78   12.80
   5   3   1  197.98   13.20
   5   3   1  189.58   12.80
   7  -3  -1  767.32   42.10
   7  -3  -1  752.02   41.90
   7  -3  -1  755.82   41.70
  -7  -3   1  836.02   42.10
   7  -3  -1  759.82   42.60
   7   3  -1  779.52   42.80
   7   3  -1  748.83   42.20
   7   3  -1  762.42   42.20
  -7   3   1  877.41   41.90
   7   3  -1  784.22   42.80
   7   3  -1  755.02   41.90
   9  -3  -3  263.67   16.50
   9  -3  -3  268.57   16.80
   9  -3  -3  267.07   17.20
  -9  -3   3  271.77   16.50
   9   3  -3  266.97   16.60
   9   3  -3  262.67   16.80
   9   3  -3  253.77   18.60
  -9   3   3  257.97   16.00
  11  -3  -5   44.40    6.60
  11  -3  -5   46.00    7.80
  11  -3  -5   53.09    9.10
  11   3  -5   52.89    6.90
  11   3  -5   54.29    7.00
  -4  -4  10   52.69    6.20
  -4  -4  10   41.70    5.30
  -4  -4  10   41.30    6.90
  -4  -4  10   52.39    5.70
  -4   4  10   43.50    5.70
  -4   4  10   61.39    5.80
  -4   4  10   43.10    6.40
   4   4 -10   62.19    7.40
  -2  -4   8  115.19   11.90
  -2  -4   8  108.49   10.10
  -2  -4   8  109.69    9.20
  -2  -4   8  106.99    9.50
  -2  -4   8  112.99   10.70
  -2   4   8  113.89   10.80
  -2   4   8  121.89    9.50
  -2   4   8  114.09   10.20
  -2   4   8  116.39   10.00
   0  -4   6 1405.86   73.79
   0  -4   6 1386.96   74.39
   0  -4   6 1386.96   74.89
   0  -4   6 1341.67   76.29
   0  -4   6 1427.86   74.19
   0  -4   6 1422.16   75.29
   0  -4   6 1373.96   74.59
   0   4   6 1337.77   73.89
   0   4   6 1426.56   74.09
   0   4   6 1383.46   74.29
   0   4   6 1474.45   74.79
   0   4   6 1387.16   74.09
   0   4   6 1432.06   74.09
   2  -4   4 1092.09   57.79
   2  -4   4 1109.49   56.69
   2  -4   4 1061.39   56.49
   2  -4   4 1067.49   57.09
   2  -4   4 1010.30   57.19
   2  -4   4 1094.09   56.49
   2  -4   4 1075.59   56.59
   2   4   4 1071.19   56.89
   2   4   4 1008.40   56.49
   2   4   4 1010.70   57.19
   2   4   4 1115.59   56.89
   4  -4   2 3728.53  191.98
   4  -4   2 3681.73  191.48
  -4  -4  -2 3492.35  190.38
   4  -4   2 3979.30  191.68
   4  -4   2 3748.72  191.38
   4  -4   2 3780.52  191.28
   4  -4   2 3810.52  191.48
  -4   4  -2 3366.36  191.58
  -4   4  -2 3674.33  191.08
   4   4   2 3830.12  192.08
   4   4   2 3673.23  191.48
   4   4   2 3632.04  191.48
   4   4   2 3579.24  191.48
   4   4   2 3760.52  191.88
   6  -4   0  448.36   26.70
   6  -4   0  458.65   25.20
   6  -4   0  456.45   25.20
   6  -4   0  435.56   26.10
   6  -4   0  485.95   25.00
  -6  -4   0  413.96   24.90
   6   4   0  454.55   26.10
   6   4   0  470.05   25.60
   6   4   0  477.25   26.10
   6   4   0  436.46   25.20
   6   4   0  440.06   26.40
  -6   4   0  424.06   24.70
  -8  -4   2  511.35   28.10
   8  -4  -2  495.45   28.20
   8  -4  -2  506.75   28.50
   8  -4  -2  491.35   27.70
   8  -4  -2  507.85   28.10
   8   4  -2  512.15   28.30
  -8   4   2  527.85   27.70
   8   4  -2  507.95   28.50
   8   4  -2  498.55   29.00
   8   4  -2  481.15   28.30
   8   4  -2  480.35   28.90
  10  -4  -4  591.14   31.40
  10  -4  -4  544.45   31.30
  10  -4  -4  571.24   31.40
 -10  -4   4  559.14   31.80
  10   4  -4  564.84   31.40
  10   4  -4  561.54   31.60
  12  -4  -6   20.80    4.50
  12  -4  -6   18.70    7.70
  12   4  -6   29.20    5.40
  12   4  -6   27.40    5.30
  -3  -5   9   98.49    8.80
  -3  -5   9   76.59    7.90
  -3  -5   9   85.69    9.60
  -3  -5   9   88.29    8.10
  -3  -5   9   81.59    7.50
  -3   5   9   93.69    7.50
  -3   5   9   77.99    7.40
  -3   5   9   86.99    8.50
   3   5  -9   64.79    7.60
  -1  -5   7 1037.60   57.39
  -1  -5   7 1032.00   57.99
  -1  -5   7 1048.90   57.99
  -1  -5   7 1049.20   56.79
  -1  -5   7 1049.49   56.39
  -1  -5   7 1039.80   57.69
  -1   5   7 1079.39   56.79
  -1   5   7 1088.59   57.49
  -1   5   7 1050.29   56.59
   1   5  -7 1084.19   55.89
  -1   5   7 1088.89   56.89
   1  -5   5  869.51   44.90
   1  -5   5  829.72   47.40
   1  -5   5  798.12   45.20
   1  -5   5  815.42   46.60
   1  -5   5  740.63   46.80
   1   5   5  863.41   45.00
   1   5   5  814.52   44.60
   1   5   5  857.71   44.90
   1   5   5  834.02   45.10
   1   5   5  842.32   45.40
   1   5   5  824.62   45.90
   3  -5   3 1522.15   77.89
   3  -5   3 1492.75   77.59
   3  -5   3 1486.35   78.39
   3  -5   3 1419.66   78.29
   3  -5   3 1569.74   77.89
   3  -5   3 1527.95   77.89
   3   5   3 1467.75   78.49
   3   5   3 1527.35   78.09
   3   5   3 1533.65   78.39
   3   5   3 1405.26   78.09
   3   5   3 1479.55   77.89
  -3   5  -3 1329.97   78.99
   5  -5   1   36.30    6.80
   5  -5   1   24.80    5.40
   5  -5   1   21.50    4.60
   5  -5   1   20.10    6.20
   5  -5   1   34.10    6.80
   5   5   1   22.10    5.70
   5   5   1   16.30    6.60
   5   5   1   34.60    6.60
   5   5   1   20.40    5.50
  -5   5  -1   20.10    4.50
  -7  -5   1 1054.69   49.40
   7  -5  -1  950.90   49.40
   7  -5  -1  841.22   49.10
   7  -5  -1  937.21   49.20
   7   5  -1  816.92   51.09
   7   5  -1  929.91   49.20
   7   5  -1  904.11   49.60
   7   5  -1  916.61   50.19
   9  -5  -3  435.06   26.00
   9  -5  -3  463.95   26.00
  -9  -5   3  506.95   26.10
   9  -5  -3  442.26   26.00
   9   5  -3  458.65   26.40
  -9   5   3  474.15   25.30
   9   5  -3  452.25   27.20
   9   5  -3  422.76   26.90
   9   5  -3  448.56   26.20
  11  -5  -5  375.66   21.40
  11  -5  -5  371.76   21.30
  11   5  -5  372.76   21.50
  11   5  -5  373.76   21.40
  -4  -6  10    3.30    3.10
  -4  -6  10   10.30    5.10
  -4  -6  10    4.40    4.00
  -4  -6  10    7.40    3.60
  -4   6  10    0.40    4.90
  -4   6  10   15.50    4.30
   4   6 -10    7.40    4.90
  -4   6  10    1.30    3.50
  -2  -6   8  435.06   24.30
  -2  -6   8  437.96   23.90
  -2  -6   8  422.66   25.90
  -2  -6   8  394.26   25.10
  -2  -6   8  396.76   24.50
   2   6  -8  436.66   23.50
  -2   6   8  429.46   24.50
  -2   6   8  438.66   25.00
  -2   6   8  419.66   24.10
   0  -6   6  801.22   44.40
   0  -6   6  796.32   42.60
   0  -6   6  789.62   43.00
   0  -6   6  783.92   43.80
   0  -6   6  808.12   45.00
   0  -6   6  798.92   44.80
   0  -6   6  768.82   43.50
   0   6   6  797.52   43.20
   0   6   6  775.12   43.00
   0   6   6  785.72   43.00
   0   6   6  783.72   43.20
   0   6   6  782.42   43.30
   0   6  -6  795.72   42.20
   0   6   6  809.72   43.70
   2  -6   4  709.33   39.10
   2  -6   4  736.13   39.20
   2  -6   4  728.13   38.20
   2  -6   4  727.03   38.40
   2  -6   4  660.53   38.20
   2  -6   4  749.23   38.30
   2   6   4  673.63   38.30
  -2   6  -4  624.04   37.70
   2   6   4  746.53   39.00
   2   6   4  719.63   38.90
   4  -6   2  996.80   54.79
   4  -6   2 1056.79   55.09
   4  -6   2 1057.19   54.69
   4  -6   2 1025.60   55.59
   4  -6   2 1051.19   54.99
   4   6   2 1008.40   55.39
   4   6   2 1035.00   55.09
   4   6   2 1081.29   55.19
   4   6   2  997.10   55.59
   4   6   2 1043.30   55.59
  -4   6  -2 1021.70   54.49
   6  -6   0 1427.96   74.29
  -6  -6   0 1271.97   74.19
   6  -6   0 1529.45   74.29
   6  -6   0 1458.85   74.69
   6  -6   0 1370.06   74.29
   6   6   0 1425.16   75.19
   6   6   0 1475.25   74.59
  -6   6   0 1303.47   73.89
   6   6   0 1454.85   74.79
   8  -6  -2  168.18   12.40
   8  -6  -2  168.38   12.00
   8  -6  -2  173.88   12.20
   8   6  -2  158.58   12.90
  -8   6   2  206.88   11.70
   8   6  -2  171.58   13.50
   8   6  -2  185.38   12.60
   8   6  -2  171.38   12.80
  10  -6  -4  203.88   12.70
  10  -6  -4  185.48   12.70
 -10  -6   4  175.88   14.50
  10   6  -4  175.18   12.80
  10   6  -4  194.28   15.50
  10   6  -4  198.48   13.00
  12  -6  -6   45.90    7.40
  12  -6  -6   29.10    4.90
  12   6  -6   37.50    5.30
  12   6  -6   38.80    5.80
  -3  -7   9   64.19    6.90
  -3  -7   9   55.79    7.50
  -3  -7   9   52.59    9.00
  -3  -7   9   44.50    6.60
  -3  -7   9   54.99    6.30
  -3   7   9   62.19    6.80
  -3   7   9   51.99    7.30
  -3   7   9   61.59    7.00
  -1  -7   7 1264.67   69.39
  -1  -7   7 1295.47   67.89
  -1  -7   7 1293.77   69.69
  -1  -7   7 1303.57   69.49
  -1  -7   7 1281.67   68.89
  -1  -7   7 1304.97   68.29
  -1   7   7 1255.07   67.89
  -1   7   7 1231.88   68.09
  -1   7   7 1296.17   68.29
   1   7  -7 1287.67   67.39
  -1   7   7 1316.17   68.79
   1  -7   5 2624.04  141.49
   1  -7   5 2713.23  140.09
   1  -7   5 2789.22  140.89
   1  -7   5 2773.32  141.49
   1  -7   5 2704.73  140.89
   1  -7   5 2657.63  141.59
   1  -7   5 2723.83  140.29
   1   7   5 2720.23  140.29
  -1   7  -5 2632.74  139.49
   1   7   5 2644.94  140.39
   1   7   5 2628.84  140.29
   3  -7   3 1214.48   61.49
   3  -7   3 1188.88   62.09
   3  -7   3 1166.58   61.39
   3  -7   3 1132.69   60.99
   3  -7   3 1123.49   61.79
   3  -7   3 1186.28   61.39
   3   7   3 1106.79   61.49
  -3   7  -3 1103.09   60.79
   3   7   3 1131.49   62.19
   3   7   3 1198.28   62.09
   3   7   3 1194.48   61.79
   5  -7   1 1323.87   69.89
   5  -7   1 1305.77   70.09
   5  -7   1 1322.57   70.19
   5  -7   1 1349.77   69.79
   5  -7   1 1334.57   70.39
   5  -7   1 1320.57   69.99
  -5  -7  -1 1268.97   69.89
   5   7   1 1358.56   70.79
  -5   7  -1 1362.76   69.69
   5   7   1 1303.17   70.39
   5   7   1 1341.37   70.29
   5   7   1 1355.66   70.89
   7  -7  -1   32.20    5.20
   7  -7  -1   32.40    6.80
   7  -7  -1   27.50    8.60
   7   7  -1   35.20    8.10
   7   7  -1   42.90    7.40
   7   7  -1   34.30    6.60
   9  -7  -3  473.25   28.50
   9  -7  -3  502.55   28.30
  -9  -7   3  555.84   29.90
   9  -7  -3  509.65   28.40
   9   7  -3  506.05   28.60
   9   7  -3  509.85   28.80
   9   7  -3  477.55   29.50
  11  -7  -5  140.59   10.10
  11  -7  -5  133.19    9.80
  11   7  -5  143.49   10.50
  11   7  -5  150.88   10.20
  -4  -8  10  116.89    9.90
  -4  -8  10  100.89    8.00
  -4  -8  10   97.69    6.80
  -4   8  10  107.69    8.80
   4   8 -10   90.59   10.60
  -4   8  10   98.69    8.00
  -2  -8   8  138.69   12.10
  -2  -8   8  181.58   12.40
  -2  -8   8  149.99   16.50
  -2  -8   8  138.49   13.20
  -2  -8   8  118.09   14.90
  -2   8   8  152.18   10.80
  -2   8   8  121.69   12.50
   2   8  -8  152.78    9.80
   0  -8   6   77.69   10.50
   0  -8   6   79.29    8.20
   0  -8   6   79.09   14.20
   0  -8   6   72.19   10.20
   0  -8   6   76.99    9.60
   0  -8   6   92.19    8.20
   0  -8   6  100.19   13.40
   0   8   6   93.49   10.40
   0   8   6   84.59    9.20
   0   8  -6   89.79    6.90
   0   8   6   93.59    9.80
   2  -8   4  108.69   13.00
   2  -8   4  121.49   11.80
   2   8   4  110.19   12.70
  -2   8  -4  115.49    8.40
   2   8   4  142.19   11.10
  -4  -8  -2  564.74   32.30
   4  -8   2  606.34   32.20
   4  -8   2  592.94   32.30
   4  -8   2  624.44   33.10
   4  -8   2  596.94   31.80
   4  -8   2  588.64   32.40
   4   8   2  577.24   32.80
  -4   8  -2  577.64   31.70
   4   8   2  563.44   33.30
   4   8   2  582.14   33.10
   4   8   2  574.94   32.90
   4   8   2  603.84   32.50
   6  -8   0  253.27   15.10
   6  -8   0  227.28   15.10
  -6  -8   0  252.87   15.10
   6  -8   0  218.98   15.60
   6   8   0  247.48   15.40
  -6   8   0  262.17   14.40
   6   8   0  224.28   15.40
  -8  -8   2    2.60    5.50
   8  -8  -2   -3.70    5.60
   8  -8  -2   -2.30    4.40
   8  -8  -2    1.60    6.00
   8   8  -2   11.50    6.20
  -8   8   2    1.10    4.70
   8   8  -2    4.50    9.40
   8   8  -2    1.70    5.70
  10  -8  -4  112.89    9.10
  10  -8  -4  111.89    8.80
 -10  -8   4   89.99   12.50
  10   8  -4  107.99   12.80
  10   8  -4   81.59   14.00
 -10   8   4  109.39   10.50
  10   8  -4  130.39   10.00
  12  -8  -6    5.10    5.60
  12  -8  -6    8.50    4.30
  12   8  -6    3.10    4.00
  12   8  -6   13.90    5.40
  -3  -9   9   28.20    5.00
  -3  -9   9   25.70    5.30
  -3  -9   9   30.40    6.50
  -3  -9   9   24.70    6.70
  -3  -9   9   22.10    4.80
  -3   9   9   29.10    5.10
  -3   9   9   27.90    6.20
  -1  -9   7  779.42   43.50
  -1  -9   7  758.32   42.20
  -1  -9   7  777.92   43.30
  -1  -9   7  779.72   41.50
  -1  -9   7  767.52   43.20
  -1  -9   7  814.22   41.80
   1   9  -7  755.42   40.80
  -1   9   7  702.93   41.50
  -1   9   7  770.22   42.20
   1  -9   5 1880.61   99.09
   1  -9   5 1875.71   98.99
   1  -9   5 1925.21  100.19
   1  -9   5 1937.11   98.29
   1  -9   5 1854.01   99.59
   1  -9   5 1901.11   99.89
   1  -9   5 1861.51   98.29
  -1   9  -5 1875.01   97.69
   1   9   5 1803.32   98.49
   1   9   5 1857.11   98.69
   1   9   5 1858.91   98.69
   3  -9   3 1218.68   64.39
   3  -9   3 1197.88   65.39
   3  -9   3 1238.28   64.79
   3  -9   3 1281.57   64.79
  -3   9  -3 1192.78   64.19
   3   9   3 1244.58   65.49
   3   9   3 1199.68   65.69
   5  -9   1 2871.31  144.09
   5  -9   1 2984.20  144.89
   5  -9   1 2669.43  144.19
   5  -9   1 2636.84  146.09
   5  -9   1 2760.02  144.19
  -5  -9  -1 2725.43  144.29
   5   9   1 2887.31  144.69
   5   9   1 2810.02  144.69
  -5   9  -1 2649.83  143.79
   5   9   1 2756.42  145.69
   7  -9  -1  196.08   12.80
   7  -9  -1  190.28   14.00
   7  -9  -1  189.88   12.40
   7  -9  -1  190.18   12.60
  -7  -9   1  171.68   12.70
   7   9  -1  202.38   13.90
   7   9  -1  184.38   13.50
  -7   9   1  151.78   11.50
   7   9  -1  198.38   13.40
  -9  -9   3  619.54   34.30
   9  -9  -3  615.14   33.90
   9  -9  -3  634.14   34.00
   9   9  -3  629.54   35.10
   9   9  -3  621.84   34.60
   9   9  -3  583.64   34.20
  11  -9  -5  129.99    9.30
  11  -9  -5  115.29    9.10
  11   9  -5  143.09    9.80
  11   9  -5  123.09    9.90
  -4 -10  10  158.78    9.10
  -4 -10  10  163.88    9.90
  -4 -10  10  141.49   10.30
  -4 -10  10  150.78    9.50
  -4  10  10  156.18    9.50
  -4  10  10  154.08    9.50
  -2 -10   8   66.99    7.50
  -2 -10   8   80.99    6.80
  -2 -10   8   70.79    8.80
  -2 -10   8   72.89   10.40
  -2 -10   8   72.09    6.90
  -2 -10   8   65.39   10.40
  -2  10   8   79.79    8.00
   2  10  -8   77.99    6.50
  -2  10   8   85.59    8.20
  -2  10   8   64.79    9.10
   0 -10   6  211.28   15.40
   0 -10   6  203.18   16.40
   0 -10   6  241.58   15.70
   0 -10   6  218.98   17.80
   0 -10   6  220.18   14.30
   0 -10   6  222.98   18.70
   0 -10   6  222.48   14.00
   0  10  -6  226.68   13.40
   0  10   6  203.58   15.30
   0  10   6  213.68   14.80
   0  10   6  224.48   15.20
   2 -10   4   28.10    6.70
   2 -10   4   27.90    7.70
   2 -10   4   19.80    5.50
   2 -10   4   19.70    5.90
   2 -10   4   32.30    7.00
   2  10   4   25.50    8.30
   2  10   4   30.30    8.50
  -2  10  -4   24.60    4.90
   2  10   4   28.90    6.20
  -2  10  -4   29.20    8.40
  -4 -10  -2  285.57   18.40
   4 -10   2  306.17   18.40
   4 -10   2  305.07   18.00
   4 -10   2  291.27   18.30
   4 -10   2  314.37   17.60
  -4  10  -2  319.47   17.40
   4  10   2  320.97   18.50
   6 -10   0  927.81   48.80
   6 -10   0  910.51   48.50
  -6 -10   0  879.01   48.60
   6  10   0  915.21   49.10
   6  10   0  921.01   48.80
  -6  10   0  888.01   47.90
   6  10   0  886.81   49.50
   8 -10  -2  491.15   27.90
   8 -10  -2  509.65   28.10
  -8 -10   2  513.75   28.50
  -8  10   2  462.85   27.20
   8  10  -2  508.05   29.30
   8  10  -2  506.65   28.70
  10 -10  -4  121.49    9.30
  10 -10  -4  125.49    9.50
 -10  10   4  123.39    9.90
  10  10  -4  129.69   10.80
  10  10  -4  110.89   11.40
  10  10  -4  119.99   10.20
  12 -10  -6   -5.10    4.10
  12 -10  -6    1.00    3.10
  12  10  -6    6.70    4.50
  -3 -11   9  211.38   14.20
  -3 -11   9  224.98   13.30
  -3 -11   9  222.98   14.90
  -3 -11   9  229.38   13.70
  -3  11   9  232.08   13.70
   3  11  -9  237.18   13.30
  -3  11   9  231.18   13.80
  -1 -11   7  561.64   32.10
  -1 -11   7  570.04   33.60
  -1 -11   7  579.24   33.50
  -1 -11   7  542.15   31.40
  -1 -11   7  599.04   33.40
  -1 -11   7  585.74   31.40
   1  11  -7  579.64   30.80
   1  11  -7  557.24   33.60
  -1  11   7  573.34   32.10
  -1  11   7  566.24   31.90
   1 -11   5  510.75   31.30
   1 -11   5  519.55   28.80
   1 -11   5  524.15   30.20
   1 -11   5  508.25   29.00
   1 -11   5  519.65   30.00
   1 -11   5  500.95   33.20
   1 -11   5  506.15   31.00
   1  11   5  516.65   29.60
  -1  11  -5  550.74   28.30
   1  11   5  535.25   29.60
   1  11   5  513.05   30.50
   3 -11   3 1411.06   70.99
  -3 -11  -3 1211.08   70.79
   3 -11   3 1160.28   76.29
   3 -11   3 1386.96   71.69
   3 -11   3 1384.46   70.79
   3 -11   3 1415.06   71.69
   3 -11   3 1328.87   70.89
   3  11   3 1387.26   71.39
   3  11   3 1401.26   71.79
  -3  11  -3 1321.27   70.29
   3  11   3 1344.47   71.99
   5 -11   1  863.21   42.30
  -5 -11  -1  668.43   42.20
   5 -11   1  852.61   42.90
  -5  11  -1  699.53   41.60
   5  11   1  865.71   42.80
   5  11   1  676.93   46.00
   5  11   1  840.82   43.60
   7 -11  -1 1039.30   54.59
   7 -11  -1 1043.10   54.89
  -7 -11   1 1012.50   54.89
   7  11  -1 1011.70   55.79
   7  11  -1 1008.80   54.79
   7  11  -1 1023.30   55.09
  -7  11   1 1014.30   53.89
   9 -11  -3  504.45   27.40
  -9 -11   3  495.05   27.70
   9 -11  -3  486.75   27.20
   9  11  -3  494.55   27.80
   9  11  -3  475.15   28.20
  -9  11   3  460.85   27.00
  11 -11  -5  165.38   10.30
  11 -11  -5  155.38   10.40
  11  11  -5  171.18   10.90
  11  11  -5  149.59   17.00
  -2 -12   8    9.70    6.00
  -2 -12   8   18.80    5.50
  -2 -12   8   13.30    5.50
  -2 -12   8   17.30    7.50
  -2 -12   8   16.50    4.20
  -2 -12   8   15.40    4.40
  -2  12   8   14.60    5.30
  -2  12   8   13.90    6.20
  -2  12   8   18.40    5.20
   2  12  -8   26.50    4.40
   0 -12   6  802.52   43.00
   0 -12   6  789.12   43.60
   0 -12   6  812.32   44.00
   0 -12   6  788.52   44.80
   0 -12   6  830.92   42.90
   0 -12   6  784.12   44.60
   0 -12   6  790.92   45.00
   0  12  -6  820.72   42.30
   0  12   6  796.52   43.30
   0  12   6  800.22   43.40
   0  12   6  714.23   42.90
   2 -12   4  399.86   22.10
   2 -12   4  379.76   25.10
   2 -12   4  374.96   22.40
   2 -12   4  383.46   23.10
   2 -12   4  390.56   23.40
  -2  12  -4  398.06   21.40
   2  12   4  367.86   23.00
  -2  12  -4  390.26   22.40
   2  12   4  386.06   23.90
   2  12   4  372.86   22.90
   4 -12   2 1579.14   78.99
   4 -12   2 1488.95   78.89
   4 -12   2 1565.94   79.69
   4 -12   2 1522.95   78.79
   4 -12   2 1308.67   82.79
  -4 -12  -2 1381.06   78.79
  -4  12  -2 1501.65   78.39
   4  12   2 1511.45   79.39
   4  12   2 1575.64   80.09
   4  12   2 1545.75   80.19
   6 -12   0   24.50    5.50
  -6 -12   0   46.20    7.50
   6 -12   0   32.30    6.90
   6  12   0   33.40    7.40
   6  12   0   28.20    7.70
   6  12   0   13.70    6.10
  -6  12   0   27.20    5.20
   8 -12  -2   66.99    7.50
   8 -12  -2   40.20    7.10
  -8 -12   2   56.29    8.20
   8  12  -2   45.50    7.60
   8  12  -2   47.10    8.70
  -8  12   2   52.69    6.50
  -8  12   2   49.70    8.60
  10 -12  -4   46.40    6.30
  10 -12  -4   60.49    6.30
  10  12  -4   50.39    6.60
 -10  12   4   55.89    7.60
  10  12  -4   41.60    8.60
  -3 -13   9  222.58   14.30
  -3 -13   9  221.98   13.70
  -3 -13   9  237.58   13.60
  -3 -13   9  212.78   13.90
  -3  13   9  228.98   13.70
  -3  13   9  236.98   13.30
   3  13  -9  230.18   13.10
  -1 -13   7  268.27   16.10
  -1 -13   7  270.87   17.00
  -1 -13   7  267.57   18.30
  -1 -13   7  259.07   18.40
  -1 -13   7  298.17   19.40
  -1 -13   7  273.47   16.30
  -1  13   7  288.77   16.90
  -1  13   7  238.28   16.70
   1  13  -7  277.77   15.70
   1  13  -7  297.47   17.00
   1 -13   5  419.66   25.00
   1 -13   5  399.76   24.60
   1 -13   5  426.96   23.50
   1 -13   5  398.36   23.80
   1 -13   5  415.86   26.40
   1 -13   5  388.36   25.50
   1  13   5  416.66   24.30
   1  13   5  412.16   24.30
  -1  13  -5  446.76   23.20
   3 -13   3  190.78   13.40
   3 -13   3  202.98   16.50
   3 -13   3  197.38   12.20
   3 -13   3  182.68   13.40
   3 -13   3  174.98   12.10
   3 -13   3  170.88   13.20
  -3  13  -3  162.28   12.10
   3  13   3  183.48   14.30
   3  13   3  181.08   12.90
   3  13   3  167.78   14.80
   3  13   3  173.78   13.70
  -3  13  -3  151.88   10.90
   3  13   3  184.58   13.60
   5 -13   1  103.69   10.10
   5 -13   1   93.89    9.10
  -5 -13  -1  130.29   10.00
   5 -13   1  126.39   20.70
   5  13   1  101.29   10.10
   5  13   1  117.89   13.10
   5  13   1  102.09   11.50
  -5  13  -1  132.39    9.40
  -5  13  -1  134.09    8.50
   7 -13  -1  443.46   25.10
   7 -13  -1  437.86   25.30
   7  13  -1  431.26   25.60
   7  13  -1  454.75   26.70
  -7  13   1  438.36   24.90
  -9 -13   3  308.57   18.80
   9 -13  -3  284.77   17.50
   9  13  -3  297.47   19.00
  -9  13   3  303.67   17.50
  11 -13  -5   32.30    4.80
  11  13  -5   29.60    5.10
  11  13  -5   50.99    8.10
  -2 -14   8   39.10    7.00
  -2 -14   8   47.10    5.70
  -2 -14   8   49.10    8.00
  -2 -14   8   51.89    7.00
  -2 -14   8   40.10    8.20
  -2  14   8   47.80    9.80
  -2  14   8   35.80    7.10
  -2  14   8   56.79    6.10
   0 -14   6  214.88   13.50
   0 -14   6  213.88   14.80
   0 -14   6  217.08   16.20
   0  14  -6  223.78   13.00
   0  14   6  218.78   14.40
   0  14   6  212.68   14.30
   2 -14   4 1477.25   80.99
   2 -14   4 1560.14   80.99
   2 -14   4 1483.15   81.59
   2 -14   4 1536.05   81.89
   2 -14   4 1578.24   82.79
   2  14   4 1551.54   81.69
  -2  14  -4 1523.65   80.89
   2  14   4 1597.74   81.79
   2  14   4 1559.74   81.29
   4 -14   2  289.97   21.50
   4 -14   2  317.57   19.30
   4 -14   2  306.97   18.20
   4 -14   2  279.07   18.40
  -4 -14  -2  316.47   18.30
   4 -14   2  307.17   19.00
   4  14   2  305.47   19.70
   4  14   2  326.77   20.10
   4  14   2  292.57   19.90
   4  14   2  309.77   18.80
   4  14   2  301.17   19.60
  -4  14  -2  309.87   18.20
  -4  14  -2  305.47   17.40
   6 -14   0  212.88   19.80
   6 -14   0  218.38   14.70
  -6 -14   0  242.98   15.60
   6 -14   0  226.68   15.40
  -6  14   0  248.28   14.10
  -6  14   0  252.97   14.70
   6  14   0  234.18   16.20
   6  14   0  230.88   16.70
   6  14   0  218.68   15.30
   8 -14  -2   88.79    8.20
   8 -14  -2   97.09    8.10
  -8 -14   2   73.29    8.90
  -8  14   2   74.09    7.60
   8  14  -2   93.19    9.30
   8  14  -2   87.19    9.50
  10 -14  -4   43.80    5.50
  10 -14  -4   46.70    6.50
  10  14  -4   41.10    7.90
 -10  14   4   44.30    7.20
  10  14  -4   44.50    6.40
  -1 -15   7   69.19    7.20
  -1 -15   7   82.99   11.00
  -1 -15   7   67.59    8.30
  -1 -15   7   71.59    6.20
  -1 -15   7   77.49    8.90
  -1 -15   7   85.89    9.70
   1  15  -7   75.39    6.20
   1  15  -7   55.19    8.00
  -1  15   7   78.99    7.50
  -1  15   7   82.59    7.60
   1 -15   5  170.38   13.20
   1 -15   5  181.48   13.10
   1 -15   5  186.68   11.60
   1 -15   5  169.78   12.50
   1 -15   5  171.38   14.10
   1 -15   5  164.58   14.60
  -1  15  -5  165.18   10.90
   1  15   5  172.78   12.40
   1  15   5  174.78   12.30
   3 -15   3  143.99   11.80
   3 -15   3  151.78   14.50
   3 -15   3  140.79   10.40
   3 -15   3  143.49   12.20
   3  15   3  148.09   11.70
   3  15   3  126.89   13.70
   3  15   3  136.89   11.20
   3  15   3  141.99   12.10
   3  15   3  154.88   12.70
   5 -15   1 1185.98   64.59
   5 -15   1 1198.48   65.29
   5 -15   1 1221.38   63.99
   5  15   1 1204.88   65.39
   5  15   1 1179.18   64.29
  -5  15  -1 1255.27   63.99
  -7 -15   1  232.38   15.20
   7 -15  -1  224.18   19.90
   7 -15  -1  235.28   14.30
   7 -15  -1  241.88   15.00
  -7  15   1  206.88   14.30
   7  15  -1  217.48   15.00
  -7  15   1  224.38   14.00
   7  15  -1  244.08   16.20
   9 -15  -3   17.20    4.10
   9 -15  -3   12.20    5.90
  -9 -15   3   19.50    8.20
   9  15  -3    5.90    5.00
   9  15  -3   14.00    5.60
  -9  15   3    7.50    3.00
  11 -15  -5   10.40    2.60
  11  15  -5   17.00    3.60
  -2 -16   8  132.89    8.90
  -2 -16   8  124.29   10.90
  -2 -16   8  128.89   11.00
  -2 -16   8  106.69    9.40
  -2  16   8  121.19    8.60
  -2  16   8  143.29    9.40
   2  16  -8  145.59    8.50
   0 -16   6   12.00    4.40
   0 -16  -6    7.70    7.20
   0 -16   6   10.50    6.40
   0 -16   6    4.70    7.30
   0 -16   6   21.00    9.40
   0 -16   6    9.10    4.50
   0 -16   6   20.00    6.80
   0 -16   6   15.10    6.20
   0  16   6   10.20    5.20
   0  16  -6   12.40    3.80
   0  16  -6   17.00    4.00
   0  16   6   19.10    5.00
   2 -16   4  471.15   25.80
   2 -16   4  476.15   28.20
  -2 -16  -4  431.36   26.10
   2 -16   4  464.35   26.70
   2 -16   4  468.15   27.00
  -2  16  -4  456.45   26.20
   2  16   4  483.55   26.70
  -2  16  -4  451.35   25.30
   2  16   4  465.15   26.20
  -4 -16  -2   50.49    7.40
   4 -16   2   80.19    8.40
   4 -16   2   69.89   11.20
   4 -16   2   70.29    9.00
   4 -16   2   63.59    7.50
  -4  16  -2   50.19    6.90
   4  16   2   55.69    7.80
   4  16   2   69.89   10.60
  -4  16  -2   46.60    5.70
   4  16   2   67.49    9.30
  -6 -16   0  398.86   22.40
   6 -16   0  364.56   23.50
   6 -16   0  371.76   21.60
   6 -16   0  381.56   22.30
  -6  16   0  374.96   21.10
  -6  16   0  417.86   21.80
   6  16   0  371.36   22.30
   6  16   0  349.96   22.70
   6  16   0  366.56   23.10
   8 -16  -2  302.37   18.00
  -8 -16   2  314.97   18.40
   8 -16  -2  283.77   17.60
   8  16  -2  295.77   18.20
  -8  16   2  318.17   17.40
   8  16  -2  282.77   18.90
  10 -16  -4   10.30    2.90
  10  16  -4   17.90    4.80
  10  16  -4   18.30    4.50
  10  16  -4   19.60    6.90
  -1 -17   7   18.90    5.40
  -1 -17   7   21.80   10.00
  -1 -17   7    5.00    5.00
  -1  17   7   24.80    4.90
  -1  17   7   14.40    4.80
   1  17  -7   17.90    4.50
   1  17  -7   15.30    5.70
   1 -17   5   87.89   10.40
   1 -17   5  101.29    7.80
   1 -17   5   94.19   15.80
   1 -17   5  112.39   11.00
   1 -17   5   97.39    9.00
   1 -17   5  101.29   11.20
  -1 -17  -5   89.69    9.20
  -1  17  -5   97.79    8.10
  -1  17  -5   87.29    7.10
   1  17   5  104.29    8.60
   1  17   5   95.19    8.80
   3 -17   3  175.78   13.50
  -3 -17  -3  195.38   12.40
   3 -17   3  183.28   14.60
   3 -17   3  169.88   13.00
   3 -17   3  163.78   11.90
  -3  17  -3  203.88   11.20
   3  17   3  173.58   13.30
   3  17   3  153.88   13.60
   3  17   3  174.18   12.60
   3  17   3  159.68   14.70
  -3  17  -3  195.08   11.90
   3  17   3  172.48   12.50
   5 -17   1  140.99   13.80
   5 -17   1  165.48   12.10
   5 -17   1  148.09   11.30
  -5 -17  -1  161.88   11.40
   5 -17   1  145.79   10.80
   5  17   1  148.59   11.30
  -5  17  -1  152.08   10.50
  -5  17  -1  166.48   10.20
   5  17   1  158.38   13.00
   5  17   1  154.78   12.10
   7 -17  -1   80.09   10.90
   7 -17  -1   61.99   11.00
  -7 -17   1   68.49    7.80
   7 -17  -1   67.09    7.30
   7  17  -1   53.29    9.10
  -7  17   1   55.99    8.30
   9 -17  -3   56.19    6.00
  -9  17   3   54.99    5.70
   9  17  -3   36.80    6.80
   9  17  -3   55.09    7.30
   0 -18  -6  163.68   12.90
   0 -18   6  160.58   12.90
   0 -18   6  191.28   12.10
   0 -18   6  169.48   12.80
   0 -18   6  193.38   15.90
   0  18   6  179.28   11.40
   0  18  -6  178.98   11.30
   0  18  -6  170.48   10.50
   0  18   6  163.58   11.30
  -2 -18  -4   57.59    7.80
   2 -18   4   72.79    8.20
   2 -18   4   74.29    7.00
   2 -18   4   77.19   10.30
   2 -18   4   96.19   11.30
   2  18   4   83.19    8.10
  -2  18  -4   61.69    9.00
   2  18   4   75.59    7.90
   4 -18   2  105.89    9.80
  -4 -18  -2  123.69    9.70
   4 -18   2  130.19   14.90
   4  18   2   85.69   11.60
  -4  18  -2  118.59    8.10
  -4  18  -2  105.69    9.00
   6 -18   0  198.68   13.20
  -6 -18   0  219.38   14.00
   6 -18   0  192.88   16.50
   6 -18   0  206.78   15.70
  -6  18   0  251.27   14.70
   6  18   0  175.98   17.30
   6  18   0  211.38   14.80
   8 -18  -2  140.99   10.10
  -8 -18   2  158.08   12.30
   8  18  -2  130.69   11.20
   8  18  -2  145.39   10.70
  -8  18   2  150.98    9.70
  10 -18  -4  104.59    6.90
  10  18  -4  101.89    7.30
  -1 -19   7   55.09    8.00
  -1 -19   7   48.20    7.90
   1  19  -7   48.00    7.10
   1  19  -7   44.70    5.20
  -1  19   7   38.30    4.90
   1 -19   5   64.59    7.40
  -1 -19  -5   68.89    9.70
   1 -19   5   43.30    9.00
   1 -19   5   55.29    7.80
   1  19   5   64.59    7.00
  -1  19  -5   69.09    5.70
  -1  19  -5   66.59    6.50
   1  19   5   59.59    6.80
  -3 -19  -3   39.50    6.90
   3 -19   3   59.39   10.20
   3 -19   3   53.19    8.00
   3 -19   3   39.60    7.40
   3  19   3   64.29   10.90
  -3  19  -3   41.50    5.30
   3  19   3   30.10    6.40
  -3  19  -3   47.50    6.60
   5 -19   1   44.40    9.70
   5 -19   1   57.49    8.20
  -5 -19  -1   55.19    7.10
   5 -19   1   54.59    7.20
   5  19   1   62.49    8.70
   5  19   1   50.19    7.80
  -5  19  -1   59.89    6.20
   5  19   1   44.80    7.40
   7 -19  -1    7.30    3.70
   7 -19  -1    5.80    6.30
  -7 -19   1    1.70    5.50
   7  19  -1    5.20    4.60
  -7  19   1    0.60    2.20
   9 -19  -3    9.50    2.90
   9  19  -3   10.60    3.90
   9  19  -3   13.90    4.20
  -9  19   3   17.10    3.00
   0 -20  -6  293.67   17.90
   0 -20   6  296.07   17.60
   0  20  -6  262.27   16.70
   0  20   6  328.17   17.20
   0  20   6  322.47   17.20
   0  20  -6  297.57   17.00
   2 -20   4   54.39    8.70
   2 -20   4   48.10    6.60
  -2  20  -4   41.40    5.20
   2  20   4   28.50    6.20
   4 -20   2  181.98   14.80
   4 -20   2  200.08   13.50
  -4 -20  -2  212.78   13.40
   4  20   2  200.78   13.20
  -4  20  -2  229.68   12.90
   4  20   2  180.28   14.50
  -4  20  -2  213.98   15.10
   4  20   2  195.28   14.20
  -4  20  -2  224.18   12.80
   6 -20   0  129.09   12.30
   6 -20   0  132.29   10.20
  -6 -20   0  156.08   10.70
   6 -20   0  151.38   13.40
  -6  20   0  148.59   10.30
  -6  20   0  161.98    9.70
   6  20   0  142.49   10.80
   6  20   0  142.19   10.70
   8 -20  -2  101.79    7.70
   8  20  -2  108.39    8.60
  -8  20   2  110.19    7.40
   8  20  -2  102.39    8.10
  -1 -21  -5   17.90    5.50
   1 -21   5   15.20    5.00
   1 -21   5   20.70    5.50
   1 -21   5   16.80    4.10
   1  21   5   21.60    4.40
  -1  21  -5   22.20    5.20
  -3 -21  -3   69.69    7.40
   3 -21   3   69.79    9.00
   3 -21   3   57.69    6.90
   3  21   3   65.19    6.80
  -3  21  -3   61.99    5.90
  -3  21  -3   67.39    7.10
   5 -21   1   12.60    5.70
   5 -21   1   21.30    4.40
  -5 -21  -1   29.10    5.90
   5  21   1   13.40    7.00
  -5  21  -1   21.90    3.90
   5  21   1   15.50    5.80
   5  21   1   13.60    4.70
  -5  21  -1   14.50    2.70
   7 -21  -1   37.40    5.60
  -7 -21   1   45.40    7.90
  -7  21   1   40.20    4.70
   7  21  -1   46.70    5.90
   7  21  -1   48.20    6.50
   2 -22   4   37.20    5.80
   2 -22   4   32.00    6.40
  -2 -22  -4   41.20    6.80
   2 -22   4   38.20    5.80
   2  22   4   32.50    5.10
   4 -22   2   67.19    7.00
  -4 -22  -2   53.09    8.20
   4 -22   2   58.29    9.40
  -4  22  -2   81.99    6.40
   4  22   2   57.79    6.60
   6 -22   0   56.69    6.10
  -6 -22   0   46.90    7.40
   6 -22   0   56.29    9.80
   6  22   0   50.59    7.00
   6  22   0   63.69    6.70
  -6  22   0   49.40    5.00
   3 -23   3   45.00    7.30
   3 -23   3   34.60    6.10
   3 -23   3   45.80    6.40
  -3 -23  -3   40.10    5.90
  -3  23  -3   24.10    4.80
   3  23   3   30.00    5.50
  -3  23  -3   50.09    9.50
   5 -23   1   14.90    3.90
   5 -23   1   10.00    6.20
  -5 -23  -1   24.50    5.50
  -5  23  -1   17.10    2.80
  -5  23  -1   21.00    4.10
   5  23   1   26.40    5.40
  -4 -24  -2    7.40    8.90
  -4  24  -2    9.70    2.80
  -4  24  -2    9.30    3.20
  -2   0   9   -2.20    5.90
  -2   0   9   -4.60    4.70
  -2   0   9    7.40    5.00
  -2   0   9    1.90    4.60
   0   0   7    3.50    6.70
   0   0   7   10.30    5.50
   0   0   7   -2.90    5.90
   0   0   7   15.10    9.40
   0   0   7   10.20    6.70
   2   0   5    7.70    5.80
   2   0   5   -1.60    5.90
   2   0   5    5.30    9.00
   2   0   5    2.80    5.40
   2   0   5   10.60    6.70
   4   0   3    3.20    4.50
   4   0   3   15.10    5.70
   4   0   3    8.30    5.00
   4   0   3    0.00    4.30
   4   0   3   -2.80    7.70
   4   0   3    5.00    7.30
   6   0   1    4.70    4.90
   6   0   1    5.70    6.30
   6   0   1   -4.00    4.20
   6   0   1    3.10    6.60
  -6   0  -1    0.00    4.40
   8   0  -1    8.50    7.80
   8   0  -1   15.80    6.00
  -8   0   1   -2.60    4.60
   8   0  -1   -3.30    6.30
   8   0  -1   -1.70    4.20
  10   0  -3   -2.20    6.30
 -10   0   3   -3.00    5.80
  10   0  -3   -5.80    5.20
  12   0  -5   -3.80    4.50
  12   0  -5    2.80    4.90
  -3  -1  10  566.34   30.90
  -3  -1  10  605.74   31.20
  -3  -1  10  523.25   31.70
  -3  -1  10  612.14   32.10
  -3   1  10  585.34   30.80
  -3   1  10  565.64   31.50
  -3   1  10  592.74   31.00
  -3   1  10  549.85   30.70
  -1  -1   8  270.47   17.70
  -1  -1   8  272.57   17.10
  -1  -1   8  275.87   17.40
  -1   1   8  306.07   17.80
  -1   1   8  278.77   17.80
  -1   1   8  259.07   19.90
  -1   1   8  283.67   17.10
   1  -1   6 1877.71   97.59
   1  -1   6 1824.42   97.79
   1  -1   6 1900.81   98.99
   1  -1   6 1863.21   98.39
   1  -1   6 1866.81   98.09
   1   1   6 1928.81   98.29
   1   1   6 1876.11   97.89
   1   1   6 1768.02   97.29
   1   1   6 1819.62   98.59
   1   1   6 1854.61   97.99
   1   1   6 1878.81   97.59
   3  -1   4 2035.90  108.89
   3  -1   4 2170.18  108.09
   3  -1   4 1955.50  108.19
   3  -1   4 2111.99  107.79
   3  -1   4 2121.19  107.79
   3   1   4 1853.51  110.19
   3   1   4 2167.48  108.39
   3   1   4 2186.98  108.39
   3   1   4 1964.60  108.69
   3   1   4 2051.39  107.79
   5  -1   2 2120.79  111.19
   5  -1   2 2179.88  111.39
   5  -1   2 2161.98  111.19
   5  -1   2 2171.58  111.19
  -5  -1  -2 1884.51  110.79
   5  -1   2 2281.67  111.59
   5   1   2 2119.99  111.29
   5   1   2 2144.09  111.19
   5   1   2 2186.18  111.29
  -5   1  -2 1911.61  110.79
   5   1   2 2233.78  111.69
   5   1   2 2171.98  111.39
  -7  -1   0  411.36   21.90
   7  -1   0  384.76   21.80
   7  -1   0  374.86   22.10
   7  -1   0  358.66   22.20
   7   1   0  368.76   21.80
   7   1   0  388.76   23.30
  -7   1   0  387.86   21.70
   7   1   0  388.56   22.20
  -9  -1   2  632.84   35.80
   9  -1  -2  631.64   35.60
   9  -1  -2  691.33   36.10
   9  -1  -2  668.43   36.10
   9   1  -2  642.64   36.80
   9   1  -2  680.73   36.20
   9   1  -2  634.84   35.60
   9   1  -2  670.13   36.20
  -9   1   2  649.04   35.80
  11  -1  -4  331.47   19.40
  11  -1  -4  322.97   19.50
  11   1  -4  332.37   19.50
  11   1  -4  351.46   19.70
  13  -1  -6  135.69    9.90
  13  -1  -6  166.08    9.40
  13   1  -6  166.48    9.40
  -2  -2   9   96.49    8.00
  -2  -2   9   99.99    8.30
  -2  -2   9   94.49    8.70
  -2  -2   9  106.39   10.00
  -2  -2   9  107.79    9.10
  -2   2   9   90.29    8.30
  -2   2   9   90.49    9.10
  -2   2   9  106.49    8.30
  -2   2   9  103.29    8.60
   0  -2   7  116.69   10.80
   0  -2   7  138.59   11.40
   0  -2   7  148.69   10.60
   0  -2   7  148.59   14.50
   0  -2   7  129.79   10.20
   0   2   7  123.59   12.80
   0   2   7  126.19   10.90
   0   2   7  130.09   11.40
   0   2   7  138.69   11.40
   0   2   7  117.99   10.60
   2  -2   5  694.13   37.30
   2  -2   5  674.73   38.00
   2  -2   5  660.83   38.50
   2  -2   5  699.33   37.50
   2  -2   5  667.63   37.20
   2   2   5  692.43   37.30
   2   2   5  684.03   37.70
   2   2   5  654.53   42.20
   2   2   5  697.23   37.60
   2   2   5  690.63   37.40
   4  -2   3  752.02   40.60
   4  -2   3  748.13   40.30
   4  -2   3  769.02   40.40
   4  -2   3  747.43   40.70
   4  -2   3  704.33   40.50
   4  -2   3  763.12   41.30
   4   2   3  752.62   40.50
   4   2   3  763.52   41.00
   4   2   3  725.53   41.10
   4   2   3  755.42   40.60
   4   2   3  746.93   40.70
   4   2   3  781.82   41.50
  -4   2  -3  732.13   40.20
   6  -2   1  294.97   18.40
  -6  -2  -1  310.57   18.10
   6  -2   1  325.77   19.10
   6   2   1  296.07   19.00
   6   2   1  266.77   19.10
   6   2   1  356.76   19.10
  -6   2  -1  306.77   17.80
   8  -2  -1  280.77   16.90
  -8  -2   1  284.47   16.60
   8  -2  -1  267.47   18.70
   8  -2  -1  273.77   16.90
   8  -2  -1  265.07   16.00
  -8   2   1  264.17   16.20
   8   2  -1  259.87   17.50
   8   2  -1  271.77   16.40
   8   2  -1  276.57   16.90
   8   2  -1  257.37   17.00
 -10  -2   3  112.59   10.10
  10  -2  -3  135.99   10.00
  10  -2  -3  111.19    9.90
  10   2  -3  128.99   10.20
 -10   2   3  113.89   10.10
  10   2  -3  131.99   10.30
  12  -2  -5  234.18   13.80
  12   2  -5  226.88   13.80
  12   2  -5  217.78   13.70
  -3  -3  10  122.29    8.90
  -3  -3  10  126.49    8.50
  -3  -3  10  117.59    8.30
  -3  -3  10  142.89   11.10
  -3   3  10  124.49    8.70
  -3   3  10  135.99   11.20
  -1  -3   8   70.99    8.10
  -1  -3   8   72.99   13.30
  -1  -3   8   69.79    7.90
  -1  -3   8   74.39    9.10
  -1   3   8   79.59    9.90
  -1   3   8   44.60    9.00
  -1   3   8   75.89   14.00
   1  -3   6 1708.03   90.59
   1  -3   6 1795.42   91.19
   1  -3   6 1698.23   91.29
   1  -3   6 1707.43   90.29
   1   3   6 1749.92   90.69
   1   3   6 1671.43   90.29
   1   3   6 1704.83   90.49
   1   3   6 1745.73   90.89
   1   3   6 1714.93   91.19
   1   3   6 1698.23   90.39
   3  -3   4  823.02   45.20
   3  -3   4  838.72   43.60
   3  -3   4  863.01   43.60
   3  -3   4  780.22   44.70
   3  -3   4  827.72   44.30
   3  -3   4  697.73   43.40
   3   3   4  812.12   43.70
   3   3   4  780.72   43.40
   3   3   4  790.42   44.70
   3   3   4  843.82   44.20
   5  -3   2  490.85   26.80
  -5  -3  -2  449.46   26.70
   5  -3   2  462.05   26.90
   5  -3   2  495.35   26.50
   5  -3   2  482.35   26.90
   5  -3   2  493.85   27.00
   5   3   2  480.15   27.30
   5   3   2  480.65   26.80
  -5   3  -2  460.05   26.40
   5   3   2  484.25   28.70
   5   3   2  508.05   27.10
   5   3   2  469.45   28.20
   5   3   2  474.45   26.90
   7  -3   0  885.91   47.00
   7  -3   0  915.31   47.40
   7  -3   0  902.51   47.40
  -7  -3   0  802.82   47.10
  -7   3   0  786.52   46.80
   7   3   0  901.91   47.60
   7   3   0  918.71   48.20
   7   3   0  944.51   47.40
   7   3   0  872.31   47.80
   9  -3  -2  359.36   20.80
   9  -3  -2  344.97   20.20
  -9  -3   2  395.76   20.90
   9  -3  -2  346.97   20.80
   9   3  -2  333.87   21.00
   9   3  -2  321.37   21.60
   9   3  -2  320.77   20.40
   9   3  -2  346.87   20.90
  -9   3   2  389.36   20.50
  11  -3  -4  525.45   29.10
  11  -3  -4  502.75   29.00
  11   3  -4  526.45   29.10
  11   3  -4  547.35   29.30
  13  -3  -6   42.40    4.40
  13   3  -6   50.79    4.90
  -2  -4   9  179.38   11.70
  -2  -4   9  180.98   11.70
  -2  -4   9  189.28   12.60
  -2  -4   9  187.98   13.70
  -2  -4   9  170.38   11.70
  -2   4   9  173.48   12.10
  -2   4   9  180.88   12.50
  -2   4   9  185.68   12.10
  -2   4   9  181.48   11.80
   0  -4   7   64.79   13.00
   0  -4   7   73.49    8.10
   0  -4   7   77.39    7.60
   0  -4   7   68.49    9.20
   0  -4   7   73.49    9.50
   0   4   7   63.99    9.00
   0   4   7   77.59    8.80
   0   4   7   56.69    8.60
   0   4   7   71.59    9.60
   0   4   7   68.59    9.30
   0   4   7   61.29   10.30
   2  -4   5  743.43   39.80
   2  -4   5  683.93   38.70
   2  -4   5  713.03   38.80
   2  -4   5  697.23   39.70
   2  -4   5  726.73   39.00
   2  -4   5  708.53   40.20
   2   4   5  700.13   38.80
   2   4   5  739.13   39.20
   2   4   5  704.53   39.40
   2   4   5  712.93   39.10
   4  -4   3 2089.09  108.49
   4  -4   3 1907.21  109.19
   4  -4   3 2059.59  107.79
   4  -4   3 2061.59  106.89
   4   4   3 2079.69  107.19
   4   4   3 2023.30  107.49
  -4   4  -3 2122.79  106.79
   6  -4   1  424.56   27.80
   6  -4   1  521.25   27.40
   6  -4   1  457.05   28.00
   6  -4   1  507.35   29.80
   6  -4   1  501.55   27.70
   6  -4   1  522.85   28.20
  -6  -4  -1  573.24   27.80
   6   4   1  472.75   29.70
   6   4   1  517.15   28.70
   6   4   1  494.65   28.80
   6   4   1  471.55   28.80
   6   4   1  497.15   27.70
   8  -4  -1  173.88   12.30
   8  -4  -1  169.18   12.30
   8  -4  -1  181.38   11.70
   8  -4  -1  168.58   14.30
  -8  -4   1  166.28   12.10
  -8   4   1  159.98   11.60
   8   4  -1  193.58   12.90
   8   4  -1  180.88   13.70
   8   4  -1  178.48   13.30
   8   4  -1  194.68   13.40
   8   4  -1  185.08   12.30
  10  -4  -3   51.79    9.60
  10  -4  -3   60.49    7.20
 -10  -4   3   66.19    8.60
  10  -4  -3   58.59    7.50
  10   4  -3   63.39    8.00
  10   4  -3   66.79    7.90
  10   4  -3   81.89   11.40
 -10   4   3   57.99    8.20
  12  -4  -5  194.98   11.50
  12   4  -5  179.68   11.50
  12   4  -5  174.98   11.70
  -3  -5  10  108.49    7.70
  -3  -5  10   98.29    7.10
  -3  -5  10   81.49    8.60
  -3  -5  10  100.69    7.20
  -3   5  10   91.19    7.60
  -3   5  10  109.29    7.60
  -3   5  10   94.09    8.00
  -1  -5   8   73.79    7.20
  -1  -5   8   92.39   10.60
  -1   5   8   73.79    9.30
   1   5  -8   53.49    7.70
  -1   5   8   78.69    8.50
  -1   5   8   85.79    9.10
   1  -5   6 2462.15  127.99
   1  -5   6 2429.76  128.29
   1  -5   6 2495.35  128.59
   1  -5   6 2403.26  128.79
   1  -5   6 2506.55  127.69
   1   5   6 2468.45  127.99
   1   5   6 2456.65  127.79
   1   5   6 2459.85  128.19
   1   5   6 2429.56  127.79
   1   5   6 2412.46  127.79
   1   5   6 2398.66  127.79
   3  -5   4  269.37   17.50
   3  -5   4  226.78   22.70
   3  -5   4  271.07   16.40
   3  -5   4  269.07   19.00
   3  -5   4  283.67   16.40
   3  -5   4  267.17   16.50
   3   5   4  259.37   16.90
   3   5   4  291.67   17.20
   3   5   4  262.67   16.40
   5  -5   2  490.25   28.40
   5  -5   2  416.36   29.20
  -5  -5  -2  456.95   27.10
   5  -5   2  406.76   29.30
   5  -5   2  498.45   26.90
   5  -5   2  551.94   29.50
   5   5   2  551.44   28.70
   5   5   2  484.75   27.20
   5   5   2  504.45   27.20
  -5   5  -2  489.65   26.60
   5   5   2  421.06   29.80
   5   5   2  513.75   28.40
   7  -5   0  407.76   23.20
   7  -5   0  376.16   22.00
   7  -5   0  388.36   22.00
   7  -5   0  411.86   21.70
   7  -5   0  395.66   21.90
  -7  -5   0  327.47   21.80
   7  -5   0  379.46   24.90
   7   5   0  408.86   22.60
   7   5   0  407.76   23.20
   7   5   0  302.27   27.20
   7   5   0  395.06   22.90
  -7   5   0  324.67   21.30
   7   5   0  395.36   21.90
   9  -5  -2  190.48   14.20
   9  -5  -2  198.38   13.00
   9  -5  -2  188.78   12.90
   9   5  -2  185.38   14.10
   9   5  -2  200.78   13.80
   9   5  -2  176.68   14.30
   9   5  -2  179.28   12.80
   9   5  -2  205.88   14.00
  11  -5  -4  202.58   12.80
  11  -5  -4  196.08   14.10
  11  -5  -4  206.08   14.00
  11   5  -4  214.28   13.30
  11   5  -4  205.18   13.30
  -2  -6   9  159.18   11.20
  -2  -6   9  175.88   12.40
  -2  -6   9  160.98   10.60
  -2  -6   9  166.38   10.30
  -2  -6   9  149.69   10.30
  -2   6   9  148.29   10.80
   2   6  -9  129.19   10.80
  -2   6   9  158.18   11.20
  -2   6   9  148.59   10.70
   0  -6   7  198.78   14.50
   0  -6   7  186.28   12.80
   0  -6   7  197.58   12.60
   0  -6   7  192.98   14.10
   0  -6   7  221.78   16.40
   0   6   7  182.98   13.90
   0   6   7  194.78   13.40
   0   6   7  168.58   13.20
   0   6   7  191.08   13.40
   0   6   7  192.18   14.10
   0   6   7  182.98   13.50
   0   6  -7  179.88   12.20
   2  -6   5  409.86   26.70
   2  -6   5  443.16   25.00
   2  -6   5  415.76   25.00
   2  -6   5  451.35   26.40
   2  -6   5  469.65   26.20
   2   6   5  430.26   25.00
   2   6   5  436.56   25.50
   2   6   5  453.85   25.70
   4  -6   3  729.03   40.30
   4  -6   3  735.73   41.50
   4  -6   3  750.02   40.70
   4  -6   3  747.23   40.70
   4  -6   3  765.82   40.70
   4   6   3  702.83   41.00
   4   6   3  798.52   41.50
  -4   6  -3  795.82   40.30
   4   6   3  737.63   40.80
   6  -6   1  903.61   46.60
   6  -6   1  896.31   46.40
   6  -6   1  906.51   46.90
   6  -6   1  874.71   46.70
  -6  -6  -1  765.02   46.50
   6   6   1  880.61   47.60
   6   6   1  892.61   47.00
   6   6   1  861.31   46.80
   6   6   1  897.41   47.50
  -6   6  -1  808.92   46.20
   8  -6  -1   47.90    6.60
  -8  -6   1   49.50    7.10
   8  -6  -1   50.79    9.00
   8  -6  -1   44.40    7.20
   8  -6  -1   56.19    7.30
   8   6  -1   44.40    8.10
   8   6  -1   52.89    8.70
   8   6  -1   63.69   10.80
   8   6  -1   59.29    9.60
   8   6  -1   56.49    7.50
  -8   6   1   54.19    6.40
  10  -6  -3  243.28   19.70
 -10  -6   3  344.97   18.30
  10  -6  -3  289.87   17.50
  10   6  -3  281.97   17.90
  10   6  -3  292.37   18.10
  12  -6  -5  140.19   11.90
  12  -6  -5  158.68   10.20
  12   6  -5  167.18   10.60
  12   6  -5  171.78   10.70
  -3  -7  10   13.40    3.40
  -3  -7  10   12.50    4.70
  -3  -7  10   18.90    4.10
  -3  -7  10    3.20    5.90
  -3   7  10    1.30    4.20
  -3   7  10   13.40    4.60
  -1  -7   8   79.09    7.30
  -1  -7   8   85.89    7.90
  -1  -7   8   89.79    8.50
  -1  -7   8   83.59    9.10
  -1  -7   8   75.59   11.40
  -1   7   8   89.39    8.70
  -1   7   8   87.79    8.80
  -1   7   8   90.09    9.10
   1   7  -8   78.99    7.20
   1  -7   6  460.65   24.90
   1  -7   6  433.96   26.60
   1  -7   6  449.56   26.20
   1  -7   6  447.76   25.30
   1  -7   6  428.96   26.10
   1   7   6  423.66   26.30
   1   7   6  432.06   25.20
   1   7   6  429.96   26.10
   1   7   6  454.65   25.70
   1   7   6  430.26   25.80
   3  -7   4  463.65   25.80
   3  -7   4  467.85   25.90
   3  -7   4  460.05   26.90
   3  -7   4  457.95   25.90
   3  -7   4  448.16   26.90
   3  -7   4  453.65   27.80
   3  -7   4  452.55   25.60
  -3   7  -4  409.36   25.10
   3   7   4  476.15   26.60
   3   7   4  492.05   26.60
   3   7   4  448.96   26.00
  -5  -7  -2  381.36   24.60
   5  -7   2  442.16   24.70
   5  -7   2  440.06   24.20
   5  -7   2  441.16   24.60
   5  -7   2  435.06   25.50
   5  -7   2  443.16   24.60
   5   7   2  433.26   25.70
  -5   7  -2  427.86   24.00
   5   7   2  420.66   25.00
   5   7   2  454.85   25.50
   5   7   2  438.86   24.80
   5   7   2  434.76   24.90
   7  -7   0  591.34   31.80
   7  -7   0  598.34   32.50
   7  -7   0  558.74   32.00
   7  -7   0  574.44   31.60
   7  -7   0  576.44   32.00
  -7  -7   0  551.24   32.00
   7   7   0  569.44   32.80
  -7   7   0  588.34   31.50
   7   7   0  571.44   32.00
   7   7   0  585.04   32.40
   7   7   0  582.84   33.00
   9  -7  -2   12.30    5.70
  -9  -7   2   19.40    6.00
   9  -7  -2    5.60    6.40
   9  -7  -2    7.60    5.10
   9   7  -2   11.20    7.30
   9   7  -2    7.60    6.00
   9   7  -2   16.90    7.80
   9   7  -2    9.00    5.70
   9   7  -2   15.20    8.50
  11  -7  -4    6.10    5.20
  11  -7  -4    2.60    7.50
  11  -7  -4   -6.20    4.50
  11   7  -4   10.70    6.10
  -2  -8   9  105.69    7.90
  -2  -8   9  108.99    7.80
  -2  -8   9  108.49    8.30
  -2  -8   9  117.79    9.00
  -2  -8   9  114.79   10.40
  -2   8   9  103.49    8.70
   2   8  -9   93.39    8.20
  -2   8   9  114.69    8.90
   0  -8   7  426.76   26.40
   0  -8   7  454.25   25.00
   0  -8   7  440.76   24.70
   0  -8   7  434.76   25.60
   0   8  -7  433.96   24.10
   0   8   7  454.75   25.20
   0   8   7  429.86   25.40
   2  -8   5 1162.98   64.59
   2  -8   5 1250.87   63.79
   2  -8   5 1199.78   63.89
   2  -8   5 1215.78   64.69
   2  -8   5 1227.88   65.39
  -2   8  -5 1082.69   62.99
   2   8   5 1217.28   64.09
   2   8   5 1188.88   64.49
   2   8   5 1230.08   64.29
   2   8   5 1237.48   64.19
   4  -8   3  189.08   12.60
   4  -8   3  193.78   12.80
   4  -8   3  174.08   14.30
   4  -8   3  198.28   13.90
   4  -8   3  193.68   12.90
   4  -8   3  200.08   12.40
   4   8   3  190.18   12.90
   4   8   3  157.88   15.20
   4   8   3  198.88   13.80
   4   8   3  188.58   14.10
   4   8   3  194.78   14.80
  -4   8  -3  200.18   12.00
   6  -8   1 1474.25   74.39
   6  -8   1 1434.46   74.69
   6  -8   1 1413.56   74.59
  -6  -8  -1 1237.98   74.59
   6  -8   1 1472.25   75.29
   6  -8   1 1423.36   74.69
   6   8   1 1439.46   74.89
  -6   8  -1 1281.27   74.19
   6   8   1 1468.95   75.69
   6   8   1 1471.25   75.79
   6   8   1 1457.25   75.09
   8  -8  -1   98.29    8.80
   8  -8  -1  103.29    8.70
   8  -8  -1   99.59   10.00
   8  -8  -1   84.69    9.80
   8   8  -1   86.49    9.00
   8   8  -1   86.29    9.40
   8   8  -1   92.09    9.90
   8   8  -1   82.39    9.60
  10  -8  -3  414.06   25.10
  10  -8  -3  422.86   24.70
 -10  -8   3  455.25   25.10
  10  -8  -3  486.05   27.60
  10   8  -3  438.06   26.90
  10   8  -3  414.46   25.30
  10   8  -3  450.05   25.00
 -10   8   3  401.86   24.30
  12  -8  -5  144.79   11.20
  12  -8  -5  160.68   10.10
  12   8  -5  168.18   11.50
  12   8  -5  177.58   10.50
  -1  -9   8   32.90    5.50
  -1  -9   8   27.10    4.60
  -1  -9   8   34.20    6.50
  -1  -9   8   42.30    8.90
  -1  -9   8   33.70    7.40
  -1   9   8   36.70    7.40
  -1   9   8   34.20    6.50
   1   9  -8   30.90    5.30
  -1   9   8   36.00    6.20
   1  -9   6    7.00    5.10
   1  -9   6   12.80    7.40
   1  -9   6    5.60    7.20
   1  -9   6   11.80    5.80
   1  -9   6    9.70    5.40
   1   9   6    8.90    5.90
  -1   9  -6   18.80    4.40
   1   9   6   15.00    8.20
   1   9   6   21.10    7.30
   3  -9   4  533.15   30.20
   3  -9   4  522.75   29.20
   3  -9   4  519.15   29.20
   3  -9   4  547.45   29.20
   3  -9   4  514.25   30.20
   3  -9   4  508.65   28.90
   3   9   4  509.25   29.50
   3   9   4  532.55   30.00
  -3   9  -4  516.05   28.50
   5  -9   2  669.53   35.10
  -5  -9  -2  600.64   35.00
   5  -9   2  626.04   35.60
   5  -9   2  609.04   34.90
   5  -9   2  652.13   34.60
   5  -9   2  653.73   34.90
   5   9   2  627.04   36.10
  -5   9  -2  647.64   34.40
   5   9   2  631.94   35.20
   5   9   2  654.83   35.40
   5   9   2  674.73   36.10
   5   9   2  598.24   35.40
   7  -9   0  344.47   19.90
  -7  -9   0  324.97   20.10
   7  -9   0  309.57   20.00
   7  -9   0  342.87   20.60
   7   9   0  340.97   20.80
   7   9   0  332.57   20.00
   7   9   0  332.27   21.00
   7   9   0  333.47   21.40
  -7   9   0  360.66   19.30
   9  -9  -2  400.56   22.50
  -9  -9   2  379.56   22.70
   9  -9  -2  399.26   22.60
   9  -9  -2  366.76   23.40
   9   9  -2  367.36   23.30
   9   9  -2  411.36   23.20
   9   9  -2  407.66   23.70
  -9   9   2  378.16   21.90
  11  -9  -4   95.49    8.60
  11  -9  -4  104.09    7.90
  11   9  -4  103.99    8.50
  11   9  -4  103.69   11.00
  -2 -10   9  112.29    7.80
  -2 -10   9  107.29   10.00
  -2 -10   9  106.49    7.20
  -2 -10   9  108.49    7.30
  -2 -10   9   98.49    8.40
  -2  10   9  110.29    8.10
  -2  10   9  106.59    8.90
   2  10  -9   91.99    7.60
   0 -10   7  447.26   28.50
   0 -10   7  481.85   28.30
   0  10   7  473.55   26.40
   0  10  -7  472.55   25.20
   0  10   7  492.25   26.30
   0  10   7  386.96   28.60
   2 -10   5  797.82   43.80
   2 -10   5  760.42   43.50
   2 -10   5  834.92   42.80
   2 -10   5  803.72   44.60
   2 -10   5  756.12   42.80
   2  10   5  779.82   43.40
   2  10   5  777.02   43.20
   2  10   5  819.82   43.50
   4 -10   3 1478.65   76.99
   4 -10   3 1469.35   77.09
   4 -10   3 1436.06   76.99
   4 -10   3 1495.05   77.89
   4 -10   3 1486.15   77.89
  -4  10  -3 1313.97   76.49
   4  10   3 1512.25   77.59
   4  10   3 1511.45   78.09
   4  10   3 1463.75   78.19
   6 -10   1   92.89    8.50
   6 -10   1   73.69    9.40
   6 -10   1   94.99    9.70
   6  10   1   77.79   10.20
   6  10   1  106.39   10.00
   6  10   1   88.59    9.90
   6  10   1   76.59   10.20
   6  10   1   90.39    9.10
  -8 -10   1  295.87   18.20
   8 -10  -1  290.77   18.20
   8 -10  -1  296.27   17.80
   8 -10  -1  288.97   18.70
  -8  10   1  308.47   17.00
   8  10  -1  290.37   18.20
   8  10  -1  289.57   18.90
   8  10  -1  271.67   17.60
   8  10  -1  277.67   18.50
  10 -10  -3  336.57   19.20
 -10 -10   3  356.46   19.80
  10 -10  -3  323.97   18.80
  10  10  -3  311.77   19.30
  10  10  -3  302.97   19.80
 -10  10   3  323.27   18.80
  10  10  -3  315.77   19.80
  12 -10  -5  110.19    6.80
  12 -10  -5   98.99    7.60
  12  10  -5   80.39    7.60
  -1 -11   8    5.70    5.00
  -1 -11   8   11.60    4.30
  -1 -11   8    7.70    4.00
  -1 -11   8   16.70    8.40
  -1 -11   8   14.40    5.40
  -1  11   8   14.50    5.30
   1  11  -8   10.70    3.90
  -1  11   8   -3.70    5.90
  -1  11   8    7.50    7.80
   1 -11   6   45.50    6.30
   1 -11   6   44.10    9.10
   1 -11   6   52.89    6.80
   1 -11   6   51.89    8.60
   1 -11   6   53.79    8.00
   1  11   6   41.90    8.20
  -1  11  -6   50.39    5.20
   1  11   6   39.00    7.40
   3 -11   4   30.30    7.90
   3 -11   4   39.80    6.00
   3 -11   4   43.90    7.10
   3 -11   4   34.90    7.90
   3 -11   4   43.00    6.80
   3  11   4   40.10    7.00
  -3  11  -4   31.10    5.00
   3  11   4   50.49    9.30
  -3  11  -4   27.60    5.30
   5 -11   2  630.74   34.20
   5 -11   2  617.04   34.30
   5 -11   2  609.44   34.80
  -5 -11  -2  562.04   34.20
   5 -11   2  642.84   34.10
   5  11   2  605.54   34.90
   5  11   2  646.04   34.70
   5  11   2  647.24   35.50
   5  11   2  641.14   35.70
  -5  11  -2  626.44   33.70
   7 -11   0  258.57   16.60
   7 -11   0  249.18   15.80
   7 -11   0  249.97   17.30
   7  11   0  266.37   16.70
   7  11   0  247.58   17.20
   7  11   0  254.67   16.30
   7  11   0  264.07   17.50
   9 -11  -2  259.87   17.30
  -9 -11   2  292.77   17.30
   9 -11  -2  269.67   16.50
  -9  11   2  284.77   16.60
   9  11  -2  273.07   17.30
   9  11  -2  273.87   17.90
   9  11  -2  267.37   17.70
  11 -11  -4  103.19    7.60
  11 -11  -4   93.29    8.10
  11  11  -4  103.69   10.20
  11  11  -4  113.59    8.30
  -2 -12   9  279.67   16.20
  -2 -12   9  299.87   17.30
  -2 -12   9  293.37   16.00
   2  12  -9  279.87   16.10
  -2  12   9  285.87   16.10
   0 -12   7  136.49   14.70
   0 -12   7  114.89   13.80
   0 -12   7  142.39    9.60
   0 -12   7  130.29   11.30
   0 -12   7  122.99   10.40
   0 -12   7  122.49    9.00
   0  12   7  129.39   10.40
   0  12  -7  141.09    8.70
   0  12  -7  152.98   10.70
   0  12   7  121.99   10.20
   2 -12   5  133.59   10.10
   2 -12   5  141.79   11.50
   2 -12   5  129.79    9.80
   2 -12   5  122.39   10.80
   2 -12   5  125.39   12.40
   2  12   5  131.19   11.60
  -2  12  -5  149.19    9.00
   2  12   5  124.09   10.40
   2  12   5  113.19   11.40
   4 -12   3  762.62   39.70
   4 -12   3  773.32   39.70
   4 -12   3  742.73   40.50
  -4 -12  -3  617.94   39.80
   4 -12   3  770.72   40.50
   4 -12   3  769.62   39.50
   4  12   3  738.43   40.60
  -4  12  -3  677.33   39.00
  -4  12  -3  661.33   39.30
   4  12   3  761.62   41.10
   4  12   3  743.03   40.10
   6 -12   1  332.17   19.00
   6 -12   1  333.07   20.40
   6 -12   1  321.07   19.70
   6  12   1  313.77   19.40
   6  12   1  322.77   20.40
   6  12   1  321.37   20.50
   6  12   1  306.07   20.40
   6  12   1  313.97   20.30
   8 -12  -1  421.26   24.00
   8 -12  -1  426.56   23.60
  -8 -12   1  414.26   24.20
  -8  12   1  411.26   22.90
  -8  12   1  408.96   23.30
   8  12  -1  409.66   24.00
   8  12  -1  409.36   24.60
   8  12  -1  406.56   24.80
  10 -12  -3  154.38   10.60
 -10 -12   3  199.68   13.80
  10 -12  -3  152.68   11.10
  10  12  -3  154.88   12.10
  10  12  -3  151.48   11.40
 -10  12   3  187.18   11.00
  10  12  -3  155.48   11.80
  -1 -13   8  133.79   10.20
  -1 -13   8  139.89   15.80
  -1 -13   8  128.19    8.70
  -1 -13   8  125.49    9.50
  -1 -13   8  136.89    8.60
  -1  13   8  146.39    9.30
   1  13  -8  119.19    8.50
   1 -13   6   95.49    9.40
   1 -13   6   98.99   13.40
   1 -13   6  114.49   11.70
   1 -13   6   99.39    8.50
   1  13   6  100.49    9.20
   1  13   6   93.59    8.70
  -1  13  -6  101.59    7.30
   3 -13   4  599.54   32.60
   3 -13   4  626.24   33.80
   3 -13   4  605.74   33.80
   3 -13   4  580.84   32.70
  -3 -13  -4  567.04   33.50
  -3  13  -4  613.14   32.70
   3  13   4  575.74   33.50
   3  13   4  598.44   33.50
  -3  13  -4  598.54   32.20
   5 -13   2  324.77   18.00
   5 -13   2  282.67   19.50
   5 -13   2  324.37   19.00
   5 -13   2  305.77   18.80
   5 -13   2  294.67   18.30
  -5 -13  -2  272.77   18.10
  -5  13  -2  278.17   17.60
   5  13   2  296.37   19.60
   5  13   2  307.57   18.40
  -5  13  -2  271.67   17.00
   5  13   2  305.77   19.20
   7 -13   0    9.40    5.10
   7 -13   0   14.60    5.90
   7  13   0   20.30    7.60
   7  13   0    8.30    5.60
   7  13   0   20.20    7.30
  -7  13   0   28.50    4.80
  -7  13   0   19.20    3.70
   7  13   0    6.50    5.60
   7  13   0    9.80    7.30
  -9 -13   2   -2.50    5.90
   9 -13  -2   15.70    5.00
   9 -13  -2    9.40    4.20
  -9  13   2    4.50    3.00
   9  13  -2   11.90    5.80
   9  13  -2    6.20    5.00
   9  13  -2   10.90    5.20
  11 -13  -4   21.70    5.00
  11 -13  -4   31.20    5.30
  11  13  -4   33.70    5.20
  11  13  -4   40.60    6.90
   0 -14   7    1.20    3.70
   0 -14   7    4.70    4.10
   0 -14   7   -1.50    7.40
   0 -14   7    4.60    5.20
   0 -14   7   -5.40    5.40
   0  14   7    6.60    5.00
   0  14  -7    7.50    3.50
   0  14   7   -3.50    4.80
   0  14  -7   15.00    4.30
   2 -14   5  259.47   18.00
   2 -14   5  282.57   17.30
   2 -14   5  266.17   20.60
   2 -14   5  256.17   17.00
   2 -14   5  230.68   20.00
   2 -14   5  251.47   15.70
  -2  14  -5  282.37   15.30
   2  14   5  274.37   16.60
   2  14   5  262.87   16.50
  -4 -14  -3   51.19    7.70
   4 -14   3   30.50    6.50
   4 -14   3   30.20    8.00
   4 -14   3   44.80    8.10
   4 -14   3   27.50    6.20
   4 -14   3   33.80    6.30
  -4  14  -3   38.50    5.10
  -4  14  -3   44.90    6.30
   4  14   3   36.60    7.40
   4  14   3   28.70    7.90
   4  14   3   37.60    7.00
  -6 -14  -1  164.78   12.20
   6 -14   1  170.08   12.40
   6 -14   1  158.28   11.30
  -6  14  -1  173.88   11.40
   6  14   1  181.58   13.20
   6  14   1  143.59   13.30
   6  14   1  161.68   11.70
   6  14   1  124.59   16.80
  -6  14  -1  171.58   10.40
  -8 -14   1  361.06   20.70
   8 -14  -1  353.86   20.00
  -8  14   1  308.87   19.70
   8  14  -1  363.76   20.70
  10 -14  -3  117.69    8.70
  10 -14  -3  117.49    8.40
  10  14  -3  119.79    9.00
  10  14  -3  123.69    9.50
  10  14  -3  115.29    9.60
  -1 -15   8  155.68   10.00
  -1 -15   8  162.38   10.60
  -1 -15   8  174.28   11.20
  -1  15   8  148.29   10.80
  -1  15   8  181.68   10.20
   1  15  -8  150.68    9.90
   1 -15   6   78.99   12.30
   1 -15   6  106.09    9.20
   1 -15   6   82.19    9.40
   1 -15   6   92.29    7.50
   1 -15   6   99.79    9.40
   1 -15   6  106.19    8.50
  -1  15  -6   95.49    7.00
  -1  15  -6  100.79    7.90
   1  15   6   98.09    8.80
   1  15   6  102.39    8.60
   3 -15   4  402.96   25.50
   3 -15   4  421.16   24.50
   3 -15   4  445.06   25.30
  -3 -15  -4  399.06   24.60
   3 -15   4  445.56   29.00
   3  15   4  442.16   25.90
  -3  15  -4  428.16   23.60
  -3  15  -4  456.95   24.40
   3  15   4  408.86   24.70
   3  15   4  435.36   24.80
  -5 -15  -2   27.80    6.40
   5 -15   2   27.60    7.00
   5 -15   2   38.60    6.60
   5 -15   2   31.90    6.70
  -5  15  -2   29.10    4.80
   5  15   2   25.70    6.50
   5  15   2   26.70    5.80
   5  15   2   34.20    7.40
   7 -15   0   39.30    7.80
   7 -15   0   38.20    8.60
  -7 -15   0   54.59    7.70
   7  15   0   37.90    7.70
   7  15   0   35.20    7.50
  -7  15   0   50.19    6.80
   7  15   0   47.40    9.30
   7  15   0   48.60    9.20
  -7  15   0   54.29    6.10
   9 -15  -2  129.59    9.30
  -9 -15   2  128.09   10.40
   9 -15  -2  121.89    8.80
   9  15  -2  122.19    9.70
   9  15  -2  106.69   10.00
   9  15  -2  113.09    9.60
  -9  15   2  121.69    8.50
  11  15  -4   47.80    6.40
   0 -16   7  112.79   12.60
   0 -16   7  129.59    8.10
   0 -16   7  114.89   11.20
   0 -16   7  110.49    9.30
   0 -16   7  125.99    9.80
   0  16  -7  130.99    8.00
   0  16   7  128.29    8.80
   0  16   7  121.29    8.80
   0  16  -7  100.39   10.90
   2 -16   5   21.10    6.80
   2 -16   5   13.60    4.60
   2 -16   5   12.80    4.60
  -2 -16  -5    6.90    7.60
   2 -16   5   12.00    7.90
   2 -16   5   15.00    6.00
   2  16   5    4.70    4.70
  -2  16  -5    7.10    3.60
   2  16   5    9.20    5.70
   4 -16   3   60.29    7.80
   4 -16   3   74.79    8.80
  -4 -16  -3   79.29    8.50
  -4  16  -3   81.29    6.50
   4  16   3   86.29   10.80
  -4  16  -3   91.59    8.20
   4  16   3   60.29    8.00
   4  16   3   56.69    9.40
  -6 -16  -1   31.60    6.80
   6 -16   1   15.40    7.40
   6 -16   1   32.80    7.00
   6  16   1   27.70    6.00
  -6  16  -1   25.00    5.00
   8 -16  -1   71.19    7.00
   8 -16  -1   58.19    6.80
  -8 -16   1   78.19    8.30
  -8  16   1   76.29    6.50
   8  16  -1   79.89    8.10
   8  16  -1   72.89    8.50
   8  16  -1   72.29    8.60
  10 -16  -3  178.68   11.30
  10  16  -3  188.88   12.50
  10  16  -3  189.38   11.80
 -10  16   3  183.38   11.20
   1 -17   6  159.68   11.30
   1 -17   6  171.48   12.40
   1 -17   6  179.18   12.40
   1 -17   6  160.88   10.50
   1  17   6  160.68   11.50
  -1  17  -6  183.28   10.50
   1  17   6  166.38   11.20
  -1  17  -6  190.58   11.20
   3 -17   4  180.08   16.40
   3 -17   4  198.98   13.60
   3 -17   4  192.28   12.30
  -3 -17  -4  178.98   13.70
   3 -17   4  197.88   13.20
  -3  17  -4  198.78   13.30
   3  17   4  214.68   13.20
  -3  17  -4  209.68   11.80
   5 -17   2  472.25   27.80
  -5 -17  -2  499.25   27.70
   5 -17   2  485.45   27.70
   5  17   2  495.45   28.60
   5  17   2  501.75   28.10
  -5  17  -2  523.35   27.10
   5  17   2  478.25   27.40
  -5  17  -2  487.65   26.60
   7 -17   0  138.89    9.70
   7 -17   0  128.49   10.30
  -7 -17   0  150.38   10.90
   7  17   0  150.58   11.00
   7  17   0  136.39   11.50
  -7  17   0  150.18    9.50
   9 -17  -2   63.49    7.10
  -9 -17   2   70.79    9.50
   9 -17  -2   55.09    6.00
   9  17  -2   55.29    7.00
   9  17  -2   50.19    7.80
  -9  17   2   55.09    5.50
   9  17  -2   47.00    6.40
   0 -18   7   62.69    6.60
   0  18   7   44.00    6.40
   0  18  -7   44.30    5.40
   0  18  -7   34.70    6.80
   0  18   7   50.89    5.30
   2 -18   5   32.80    7.00
   2 -18   5   35.00    5.60
  -2 -18  -5   29.80    7.30
   2 -18   5   22.30    5.00
   2 -18   5   30.80    8.00
   2 -18   5   24.70    7.80
  -2  18  -5   19.30    4.40
   2  18   5   17.70    4.90
  -2  18  -5   30.20    5.10
   2  18   5   33.30    6.20
   4 -18   3   31.70    5.40
  -4 -18  -3   32.70    6.10
   4 -18   3   20.40    7.30
   4  18   3   23.30    6.60
  -4  18  -3   14.40    3.40
   4  18   3   20.90    6.80
   4  18   3   17.20    4.90
  -4  18  -3   20.90    4.50
   6 -18   1   36.80    5.60
  -6 -18  -1   36.60    6.90
   6 -18   1   40.20    7.00
   6  18   1   45.60    7.80
  -6  18  -1   36.00    4.90
   6  18   1   36.20    6.90
   6  18   1   34.30    6.00
   8 -18  -1    7.60    3.50
  -8 -18   1    7.50    6.40
   8 -18  -1   21.20    6.00
   8 -18  -1   24.70   10.50
   8  18  -1   20.60    5.40
   8  18  -1    9.20    4.00
  -8  18   1    8.80    2.70
   1 -19   6  148.59   10.10
  -1  19  -6  133.29    9.00
   1  19   6  146.09    9.30
   3 -19   4   70.69    7.50
   3 -19   4   81.09    8.40
   3 -19   4  108.59   13.80
  -3 -19  -4   65.59    8.50
  -3  19  -4   95.29    6.90
  -3  19  -4   68.69    8.30
   3  19   4   84.09    7.20
   5 -19   2  111.39    9.40
  -5 -19  -2  142.29    9.70
   5 -19   2  117.09   10.30
   5  19   2  116.39   10.70
  -5  19  -2  140.79    8.60
  -5  19  -2  134.19   10.20
   5  19   2  105.89    8.80
   5  19   2  104.59    9.80
   7 -19   0  229.98   14.30
  -7 -19   0  243.48   14.80
   7 -19   0  229.38   13.50
  -7  19   0  184.38   14.70
   7  19   0  203.68   13.50
   7  19   0  228.48   14.00
  -7  19   0  206.48   12.70
   9 -19  -2   77.39    6.80
   9 -19  -2   66.79   10.10
   9  19  -2   68.29    6.80
  -9  19   2   72.19    5.40
   2 -20   5   29.10    5.20
   2 -20   5   24.80    5.20
  -2 -20  -5   46.40    8.30
  -2  20  -5   26.30    4.60
  -2  20  -5   28.00    5.10
   2  20   5   27.00    4.70
   4 -20   3    0.20    3.00
  -4 -20  -3    7.00    5.00
  -4  20  -3   -0.90    2.90
  -4  20  -3   -2.50    4.80
  -4  20  -3    0.10    2.40
   4  20   3   -3.10    3.90
   6 -20   1    6.70    3.80
   6 -20   1   12.80    8.40
  -6 -20  -1   15.90    6.10
  -6  20  -1    6.30    2.50
  -6  20  -1   10.30    3.50
   6  20   1   11.60    4.90
   6  20   1    6.30    4.60
   8 -20  -1    7.30    3.10
   8  20  -1    1.20    3.80
   8  20  -1   15.00    4.70
  -8  20   1    9.80    2.30
  -3 -21  -4   12.80    5.50
   3 -21   4    2.70    4.40
   3 -21   4    6.00    3.10
   3  21   4    6.90    3.80
  -3  21  -4    6.50    2.70
  -5 -21  -2   19.50    5.30
   5 -21   2    9.10    3.80
  -5  21  -2   21.40    4.40
   5  21   2    7.00    4.80
   5  21   2   10.00    7.00
  -5  21  -2   11.10    2.90
  -7 -21   0   34.80    6.90
   7 -21   0   30.80    4.90
   7  21   0   20.90    5.40
   7  21   0   36.50    5.50
   4 -22   3   15.20    4.40
  -4 -22  -3   18.20    5.40
   4  22   3   12.50    4.30
  -4  22  -3   11.20    3.20
  -6 -22  -1   95.89    7.90
   6 -22   1   83.39    7.30
   6  22   1   72.19    8.30
  -6  22  -1   93.69    6.10
  -2   0  10  577.84   30.70
   0   0   8  361.96   20.10
   0   0   8  329.07   19.60
   0   0   8  364.76   20.60
   0   0   8  312.57   21.20
   0   0   8  341.87   20.00
   2   0   6  514.35   28.60
   2   0   6  503.65   29.40
   2   0   6  507.45   28.10
   2   0   6  455.85   27.80
   2   0   6  520.25   28.80
   4   0   4  852.21   47.50
   4   0   4  899.31   47.90
   4   0   4  884.91   47.80
   4   0   4  889.21   47.40
   4   0   4  894.41   48.30
   6   0   2 3322.27  171.38
  -6   0  -2 3172.08  170.58
   6   0   2 3321.17  170.88
   6   0   2 3400.06  171.28
   6   0   2 3139.79  170.78
   6   0   2 3351.56  170.98
   6   0   2 3322.47  171.18
   8   0   0 2356.66  122.99
   8   0   0 2426.76  123.09
   8   0   0 2289.37  123.09
  -8   0   0 2361.86  122.89
   8   0   0 2336.07  122.69
  10   0  -2  499.55   26.10
  10   0  -2  492.55   26.10
  10   0  -2  461.75   25.40
 -10   0   2  382.96   25.50
  12   0  -4   44.10    5.90
  12   0  -4   45.30    5.70
  -1  -1   9  191.58   12.00
  -1  -1   9  207.88   12.40
  -1  -1   9  188.88   15.10
  -1  -1   9  202.38   16.10
  -1  -1   9  198.28   12.80
  -1   1   9  191.18   12.00
  -1   1   9  164.58   15.20
  -1   1   9  197.28   12.30
  -1   1   9  202.08   12.60
   1  -1   7   58.39    6.90
   1  -1   7   66.49    9.20
   1  -1   7   56.69    7.60
   1  -1   7   54.09    7.70
   1   1   7   53.99    7.80
   1   1   7   47.80    7.70
   1   1   7   69.69    7.30
   1   1   7   49.90    9.30
   3  -1   5  157.88   15.60
   3  -1   5  163.78   12.00
   3  -1   5  176.28   13.00
   3  -1   5  165.58   11.80
   3  -1   5  152.28   11.50
   3   1   5  142.29   11.80
   3   1   5  156.48   11.60
   3   1   5  186.08   13.30
   3   1   5  164.78   11.70
   5  -1   3   31.00    6.00
  -5  -1  -3   42.30    7.60
   5  -1   3   41.80    7.30
   5  -1   3   36.70    6.30
   5  -1   3   42.60    7.80
   5  -1   3   28.50    8.70
   5  -1   3   51.09    9.00
   5   1   3   60.69   10.00
   5   1   3   31.60    6.60
   5   1   3   38.00    7.40
  -5   1  -3   30.60    6.80
   5   1   3   44.90    9.20
   5   1   3   38.50    7.20
   5   1   3   31.70    6.00
   7  -1   1   37.60    6.50
   7  -1   1   32.90    7.00
   7  -1   1   40.70    7.00
  -7  -1  -1   29.50    6.20
   7  -1   1   33.90    7.30
   7  -1   1   40.60    7.80
   7   1   1   35.20    7.50
   7   1   1   35.40    6.40
   7   1   1   41.20    7.20
  -7   1  -1   34.30    6.20
   7   1   1   19.90    6.60
   7   1   1   45.00    8.40
   9  -1  -1  142.29   13.80
   9  -1  -1  157.68   11.00
  -9  -1   1  123.29   10.60
   9  -1  -1  150.18   11.30
   9  -1  -1  152.28   10.40
   9   1  -1  128.89   11.90
   9   1  -1  149.39   10.20
  -9   1   1  122.59   10.40
   9   1  -1  152.18   11.10
   9   1  -1  165.08   11.80
  11  -1  -3   40.10    6.60
  11  -1  -3   48.80    6.40
 -11  -1   3   50.89    8.30
  11   1  -3   31.60    6.20
 -11   1   3   63.19    8.80
  11   1  -3   43.00    6.80
  13  -1  -5   12.20    4.00
  13   1  -5   18.40    3.70
  13   1  -5   16.50    4.00
  -2  -2  10  108.09    7.30
  -2  -2  10  105.79    7.50
  -2  -2  10  109.49    7.20
  -2   2  10  111.09    7.70
  -2   2  10  114.89    7.90
   0  -2   8  231.78   15.00
   0  -2   8  235.58   15.20
   0  -2   8  237.88   14.70
   0  -2   8  255.27   16.00
   0   2   8  242.78   16.60
   0   2   8  265.67   15.30
   0   2   8  253.87   15.20
   0   2   8  236.38   15.00
   0   2   8  236.58   15.50
   2  -2   6   39.00    8.60
   2  -2   6   67.59    8.80
   2  -2   6   52.59   10.40
   2  -2   6   62.59    8.10
   2  -2   6   53.09    7.30
   2   2   6   63.89    8.90
   2   2   6   60.49    7.70
   2   2   6   48.10    8.40
   2   2   6   45.70    9.70
   2   2   6   62.49    7.90
   4  -2   4  798.62   42.90
   4  -2   4  735.83   42.00
   4  -2   4  782.72   41.80
   4  -2   4  750.52   42.20
   4  -2   4  769.02   42.10
   4   2   4  797.92   42.40
   4   2   4  783.82   42.70
  -4   2  -4  809.22   42.00
   4   2   4  746.53   41.90
   4   2   4  777.92   42.40
  -6  -2  -2 1533.75   84.39
   6  -2   2 1622.94   84.89
   6  -2   2 1615.14   84.69
   6  -2   2 1652.93   84.89
   6  -2   2 1621.44   84.49
   6  -2   2 1619.44   84.69
   6   2   2 1605.84   84.69
  -6   2  -2 1590.64   84.39
   6   2   2 1614.74   85.19
   6   2   2 1626.94   85.19
   6   2   2 1651.83   84.99
   6   2   2 1548.25   84.59
   6   2   2 1608.44   84.69
   8  -2   0  974.20   53.19
   8  -2   0 1019.50   52.79
   8  -2   0 1022.10   53.09
  -8  -2   0  913.61   52.79
   8  -2   0 1050.29   53.29
   8  -2   0  954.70   52.99
  -8   2   0  924.81   52.69
   8   2   0  992.60   53.39
   8   2   0 1013.20   52.89
   8   2   0 1025.60   53.29
   8   2   0  999.30   53.19
  10  -2  -2   51.29    6.90
  10  -2  -2   67.39    7.50
 -10  -2   2   35.80    7.10
  10   2  -2   55.79    7.70
  10   2  -2   46.00    9.80
  10   2  -2   63.29    7.50
 -10   2   2   39.50    6.80
  12  -2  -4   40.50    5.40
  12  -2  -4   46.40    6.00
  12   2  -4   32.40    5.60
  12   2  -4   28.20    5.30
  -1  -3   9  630.54   35.40
  -1  -3   9  621.64   35.60
  -1  -3   9  702.83   36.20
  -1  -3   9  670.83   35.90
  -1   3   9  680.03   35.80
  -1   3   9  700.93   38.00
  -1   3   9  663.53   36.80
  -1   3   9  656.73   35.60
   1  -3   7   32.10    6.70
   1  -3   7   38.70    7.60
   1  -3   7   32.20    7.00
   1  -3   7   30.80    6.20
   1   3   7   25.70    6.70
   1   3   7   25.00   10.10
   1   3   7   25.90    6.40
   1   3   7   27.00    7.80
   3  -3   5 1140.99   59.09
   3  -3   5 1135.99   60.19
   3  -3   5 1094.09   58.69
   3  -3   5 1100.69   59.69
   3  -3   5 1093.49   59.09
   3   3   5 1070.19   58.89
   3   3   5 1099.69   59.19
   3   3   5 1137.29   59.29
   3   3   5 1088.49   59.29
  -5  -3  -3  401.46   23.60
   5  -3   3  418.46   23.50
   5  -3   3  412.46   23.50
   5  -3   3  385.46   24.20
   5  -3   3  410.06   23.50
   5  -3   3  392.86   22.80
   5   3   3  390.76   24.80
  -5   3  -3  388.96   22.80
   5   3   3  406.16   23.20
   5   3   3  403.06   23.90
   5   3   3  410.26   23.50
   5   3   3  418.76   23.50
  -7  -3  -1   96.09    8.40
   7  -3   1  119.29    9.10
   7  -3   1   89.19    8.10
   7  -3   1  103.19    9.20
   7  -3   1   88.49    9.40
   7  -3   1   99.29    9.40
   7   3   1  100.69    9.50
   7   3   1  100.09    9.60
   7   3   1   98.89    9.00
   7   3   1   98.89   10.70
   7   3   1   97.19    8.50
  -7   3  -1   96.69    8.20
   9  -3  -1  653.93   34.20
   9  -3  -1  636.94   33.80
   9  -3  -1  660.33   34.40
  -9  -3   1  571.84   34.00
   9   3  -1  593.84   34.40
  -9   3   1  566.64   33.70
   9   3  -1  628.64   33.80
   9   3  -1  645.94   34.50
   9   3  -1  616.04   34.40
  11  -3  -3   85.59    7.70
 -11  -3   3   60.09    9.60
  11  -3  -3   78.29    7.50
  11   3  -3   79.39    8.20
  11   3  -3   86.69    7.60
  -2  -4  10   91.69    6.30
   0  -4   8  153.68   11.20
   0  -4   8  158.08   12.00
   0  -4   8  171.68   10.50
   0  -4   8  154.58   10.80
   0   4   8  156.88   11.30
   0   4   8  159.08   11.40
   0   4   8  145.59   12.60
   0   4   8  133.69   11.50
   0   4   8  157.28   11.80
   2  -4   6  682.43   38.10
   2  -4   6  695.43   38.50
   2  -4   6  685.33   37.20
   2  -4   6  669.63   37.40
   2   4   6  676.43   37.70
   2   4   6  668.33   37.30
   2   4   6  687.23   37.50
   2   4   6  694.73   37.60
   4  -4   4  389.76   23.40
   4  -4   4  402.66   23.40
   4  -4   4  421.36   23.40
   4  -4   4  402.46   22.90
   4  -4   4  412.16   24.50
   4  -4   4  398.46   26.40
   4   4   4  395.16   24.80
  -4   4  -4  433.86   23.00
   4   4   4  390.46   23.20
   4   4   4  396.96   23.70
   4   4   4  404.16   23.70
   6  -4   2  407.86   25.70
   6  -4   2  455.05   25.70
   6  -4   2  469.25   25.50
   6  -4   2  465.45   26.00
   6  -4   2  460.55   26.00
  -6  -4  -2  455.75   25.70
   6   4   2  453.45   26.10
   6   4   2  436.86   25.80
   6   4   2  473.45   26.00
  -6   4  -2  477.15   25.50
   6   4   2  447.26   26.40
   8  -4   0   47.90    7.10
   8  -4   0   31.50    6.60
   8  -4   0   42.20    9.10
   8  -4   0   49.40    6.00
   8  -4   0   41.60    6.40
   8   4   0   41.80    6.90
   8   4   0   50.69    7.70
  -8   4   0   31.60    6.20
   8   4   0   49.40    7.50
   8   4   0   50.79    9.60
 -10  -4   2  250.07   14.50
  10  -4  -2  205.98   14.00
  10   4  -2  203.68   14.00
 -10   4   2  243.48   13.80
  10   4  -2  198.28   13.60
  10   4  -2  194.88   14.90
  12  -4  -4   66.29    7.50
  12  -4  -4   75.89    6.40
  12   4  -4   85.59    7.00
  12   4  -4   88.39    7.60
  -1  -5   9  274.57   15.20
  -1  -5   9  242.38   14.20
  -1  -5   9  251.67   14.30
  -1  -5   9  250.97   14.70
  -1   5   9  255.17   17.50
  -1   5   9  199.48   15.90
  -1   5   9  243.58   15.30
   1  -5   7  109.29    9.10
   1  -5   7  111.59    8.70
   1  -5   7  122.19   10.50
   1   5   7   93.29   11.50
   1   5   7  133.09   10.10
   1   5   7  112.19   10.30
   1   5   7  132.29   10.10
   1   5   7  115.89   10.40
   3  -5   5  462.75   26.00
   3  -5   5  431.66   25.40
   3  -5   5  439.06   27.50
   3  -5   5  456.75   27.30
   3  -5   5  445.16   26.70
   3  -5   5  455.95   25.70
   3   5   5  467.05   26.20
   3   5   5  457.05   25.80
   3   5   5  467.75   26.20
   5  -5   3  827.42   46.60
   5  -5   3  859.11   45.90
   5  -5   3  781.42   46.80
   5  -5   3  853.21   45.80
   5  -5   3  867.91   45.40
   5  -5   3  866.21   45.80
  -5  -5  -3  827.82   45.90
   5   5   3  837.82   46.40
   5   5   3  885.71   46.10
  -5   5  -3  859.31   45.30
   5   5   3  854.21   45.90
   5   5   3  855.91   46.00
   7  -5   1 1895.21  100.09
  -7  -5  -1 1767.82   99.99
   7  -5   1 1916.61  100.19
   7  -5   1 1934.91   99.89
   7  -5   1 1975.80  100.09
   7  -5   1 2012.40  100.29
   7   5   1 1838.12  100.69
  -7   5  -1 1863.81   99.79
   7   5   1 1898.51  100.39
   7   5   1 1974.10  100.49
   7   5   1 1935.21  100.19
  -9  -5   1  278.97   19.20
   9  -5  -1  334.27   19.40
   9  -5  -1  336.97   19.40
   9  -5  -1  348.47   18.90
   9  -5  -1  347.67   19.30
   9   5  -1  303.57   19.70
  -9   5   1  280.87   18.70
   9   5  -1  348.87   19.90
   9   5  -1  333.67   19.00
   9   5  -1  344.47   19.90
  11  -5  -3   77.99    7.20
  11  -5  -3   58.99    7.40
 -11  -5   3   52.09    9.60
  11  -5  -3   68.49    7.70
  11   5  -3   87.79    7.50
  11   5  -3   67.29    8.20
   0  -6   8   30.80    5.70
   0  -6   8   38.30    5.60
   0  -6   8   41.40    7.00
   0  -6   8   32.00    6.10
   0   6  -8   51.59    7.00
   0   6   8   57.89   11.60
   0   6   8   44.00    7.70
   0   6   8   40.40    7.30
   2  -6   6  173.68   14.00
   2  -6   6  181.68   11.80
   2  -6   6  185.28   13.40
   2  -6   6  173.78   12.20
   2   6   6  156.88   12.70
   2   6   6  174.08   12.30
   2   6   6  182.38   12.10
  -2   6  -6  150.28   11.40
   4  -6   4   40.30    6.90
   4  -6   4   40.60    8.40
   4  -6   4   34.70    6.50
   4  -6   4   38.20    6.10
   4  -6   4   37.90    6.90
   4  -6   4   40.40    7.80
   4  -6   4   40.40   10.20
   4   6   4   43.50    6.60
   4   6   4   55.19    8.30
   4   6   4   35.90    7.00
   6  -6   2   99.89    9.10
  -6  -6  -2  113.59    9.20
   6  -6   2   98.19    9.20
   6  -6   2  101.49    8.20
   6  -6   2  102.99    9.10
   6  -6   2   91.59   12.20
   6   6   2   92.19    9.70
   6   6   2  115.39   10.40
   6   6   2   92.29    9.20
   6   6   2  106.49    9.20
  -6   6  -2  111.89    8.20
   8  -6   0   28.80    5.60
   8  -6   0   35.10    6.20
   8  -6   0   53.49    8.20
  -8  -6   0   44.00    7.30
   8  -6   0   22.50    8.20
   8  -6   0   28.00    6.90
  -8   6   0   46.50    6.10
   8   6   0   38.20    7.60
   8   6   0   40.40    6.70
   8   6   0   41.60    8.20
 -10  -6   2  208.78   13.80
  10  -6  -2  195.68   13.40
  10  -6  -2  180.98   15.20
  10  -6  -2  198.68   12.80
 -10   6   2  224.68   13.00
  10   6  -2  201.98   13.90
  10   6  -2  188.58   13.40
  10   6  -2  203.08   14.10
  12  -6  -4   75.29    6.20
  12   6  -4   66.89    8.00
  12   6  -4   84.09    6.70
  -1  -7   9   40.40    4.70
  -1  -7   9   37.70    5.10
  -1  -7   9   39.50    4.30
  -1  -7   9   34.40    6.10
  -1   7   9   44.10    7.10
   1  -7   7  167.48   12.00
   1  -7   7  191.08   13.60
   1  -7   7  159.18   13.00
   1  -7   7  195.28   11.60
   1   7   7  182.88   12.70
  -1   7  -7  163.48   11.40
   1   7   7  193.38   12.40
   3  -7   5  131.19    9.90
   3  -7   5  122.09   13.00
   3  -7   5  133.09   11.60
   3  -7   5  116.19   12.40
   3  -7   5  124.79   10.40
   3   7   5  131.99   10.40
   3   7   5  133.29   11.00
   3   7   5  137.99   11.40
   5  -7   3 1065.79   56.49
  -5  -7  -3 1070.39   57.09
   5  -7   3 1066.59   56.79
   5  -7   3 1052.99   56.89
   5  -7   3  997.70   57.59
   5  -7   3 1039.40   57.69
   5  -7   3 1047.40   58.49
   5  -7   3 1111.29   57.09
   5   7   3 1040.70   56.99
   5   7   3 1082.49   57.09
   5   7   3 1083.49   57.69
   5   7   3 1058.19   57.09
  -5   7  -3 1143.69   56.49
   7  -7   1 1120.59   61.09
   7  -7   1 1223.78   60.89
   7  -7   1 1153.78   60.99
  -7  -7  -1  985.40   61.29
   7  -7   1 1139.49   61.09
   7  -7   1 1172.48   61.89
   7   7   1 1190.18   62.09
   7   7   1 1156.08   61.49
   7   7   1 1166.78   61.39
   7   7   1 1176.88   61.29
  -7   7  -1 1067.19   61.09
   7   7   1 1242.08   62.39
   9  -7  -1   42.00    9.60
   9  -7  -1   53.29    7.00
   9  -7  -1   69.89    7.90
   9   7  -1   61.29    7.00
  -9   7   1   54.29    6.50
   9   7  -1   66.89    7.70
   9   7  -1   57.99    8.40
  11  -7  -3  302.07   17.90
  11  -7  -3  263.37   18.90
  11  -7  -3  285.77   17.00
 -11  -7   3  333.17   20.10
  11   7  -3  262.77   18.40
  11   7  -3  303.17   17.50
  11   7  -3  294.37   18.60
 -11   7   3  310.47   17.30
   0  -8   8   64.59    7.60
   0  -8   8   72.19    6.20
   0  -8   8   64.99    7.30
   0  -8   8   71.49    6.50
   0   8   8   59.69    8.90
   0   8  -8   67.59    6.80
   2  -8   6   77.29    9.10
   2  -8   6   74.39   10.20
   2  -8   6   61.19    9.30
   2  -8   6   73.29    7.40
   2  -8   6   66.69    6.70
   2   8   6   63.39    7.60
  -2   8  -6   50.49    6.10
   2   8   6   68.19    8.50
   4  -8   4   63.59    7.60
   4  -8   4   70.79    8.00
   4  -8   4   67.49    9.90
   4  -8   4   89.99    8.00
   4  -8   4   66.29    7.80
   4  -8   4   70.99    9.40
   4  -8   4   52.29   11.30
  -4   8  -4   67.79    6.90
   4   8   4   67.99    8.70
   4   8   4   78.49    8.00
   4   8   4   85.59    9.90
   6  -8   2  183.78   13.30
   6  -8   2  200.68   13.40
  -6  -8  -2  189.28   14.10
   6  -8   2  210.98   13.40
   6  -8   2  212.58   15.10
   6  -8   2  198.88   12.60
   6   8   2  210.68   14.60
   6   8   2  186.68   13.90
  -6   8  -2  220.58   14.00
   6   8   2  195.88   13.60
   6   8   2  224.08   15.10
   6   8   2  171.38   13.70
   8  -8   0  134.39   10.20
  -8  -8   0  114.59   10.10
   8  -8   0  124.99   11.80
   8  -8   0  128.89   10.10
   8   8   0  118.19   11.10
   8   8   0  124.99   11.50
  -8   8   0  121.59    9.00
   8   8   0  128.29    9.80
   8   8   0  140.59   11.00
  10  -8  -2   75.09    9.10
  10  -8  -2   79.99    7.40
 -10  -8   2   79.49    8.50
  10  -8  -2   95.29    9.70
  10   8  -2   73.39    8.20
  10   8  -2   69.49    8.80
 -10   8   2   89.89    8.50
  12  -8  -4   65.29    5.50
  12   8  -4   59.99    5.90
  -1  -9   9   95.59    7.80
  -1  -9   9   92.09    6.80
  -1  -9   9   95.49    6.60
  -1  -9   9   95.89    7.60
   1  -9   7  137.69   11.00
   1  -9   7  148.89   10.40
   1  -9   7  149.19   11.90
   1  -9   7  160.38   10.20
   1   9   7  172.88   14.80
   1   9   7  155.68   11.00
  -1   9  -7  131.69    9.40
   3  -9   5  383.56   22.30
   3  -9   5  387.96   24.10
   3  -9   5  385.46   23.20
   3  -9   5  393.86   22.00
   3  -9   5  389.66   23.40
  -3   9  -5  364.16   21.50
   3   9   5  393.76   22.80
   3   9   5  394.16   22.60
   5  -9   3  280.67   17.90
   5  -9   3  276.27   18.70
   5  -9   3  303.47   17.60
   5  -9   3  308.87   18.00
  -5  -9  -3  325.47   19.10
   5  -9   3  280.97   19.40
   5  -9   3  297.97   17.90
   5   9   3  300.17   19.10
  -5   9  -3  328.37   17.40
   5   9   3  301.57   18.30
   5   9   3  315.57   18.90
   5   9   3  249.08   18.60
   7  -9   1  115.39    9.30
  -7  -9  -1  123.99    9.90
   7  -9   1  115.79    9.90
   7  -9   1  112.49   11.60
   7   9   1  104.99   11.00
  -7   9  -1  137.59    8.90
   7   9   1  121.69   10.60
   7   9   1  101.49    9.60
   7   9   1  111.99   10.60
   7   9   1  120.39   10.80
   9  -9  -1  199.18   14.10
   9  -9  -1  195.98   13.50
   9  -9  -1  206.98   14.60
  -9  -9   1  208.98   13.90
   9   9  -1  221.88   16.90
   9   9  -1  204.08   13.50
   9   9  -1  205.38   14.60
   9   9  -1  223.18   14.70
  -9   9   1  224.98   13.10
  11  -9  -3  171.68   12.00
  11  -9  -3  175.48   10.90
 -11  -9   3  188.78   15.00
  11   9  -3  164.78   11.60
 -11   9   3  196.88   11.40
  11   9  -3  166.28   12.70
   0 -10   8   50.89    5.90
   0 -10   8   37.40    6.80
   0 -10   8   50.79    5.20
   0 -10   8   41.80    4.90
   0  10   8   56.69    9.10
   0  10   8   49.90    8.20
   0  10  -8   51.29    5.50
   2 -10   6  252.87   16.30
   2 -10   6  241.48   17.20
   2 -10   6  247.58   15.30
  -2  10  -6  231.58   14.20
   2  10   6  252.27   15.80
   2  10   6  252.17   16.10
   4 -10   4   79.59    9.80
   4 -10   4   81.99    7.80
   4 -10   4   91.89    9.80
   4 -10   4   74.69   11.20
   4 -10   4   85.79    8.40
   4 -10   4   91.39    7.80
   4  10   4   89.09    8.50
  -4  10  -4   70.79    8.10
   4  10   4   80.69    9.00
  -4  10  -4   91.39    7.00
   6 -10   2  397.06   24.10
  -6 -10  -2  376.26   23.40
   6 -10   2  394.86   23.10
   6 -10   2  419.66   23.30
   6 -10   2  400.76   23.00
   6  10   2  416.76   24.50
   6  10   2  410.36   23.50
  -6  10  -2  415.06   22.60
   6  10   2  400.76   24.30
   6  10   2  384.76   23.50
   6  10   2  413.56   23.70
   8 -10   0    7.40    5.20
   8 -10   0    9.00    9.40
  -8 -10   0    3.30    5.80
   8 -10   0    3.70    5.30
   8  10   0    0.10    5.80
   8  10   0   10.40    6.30
  -8  10   0    6.50    4.50
   8  10   0   14.80    5.70
   8  10   0    1.60    5.80
   8  10   0    6.60    4.80
  10 -10  -2   60.09    6.40
  10 -10  -2   53.79    8.00
 -10 -10   2   80.89    8.20
  10  10  -2   59.59    7.30
  10  10  -2   57.49    7.90
 -10  10   2   66.49    6.70
  12 -10  -4   22.30    4.00
   1 -11   7   24.80    6.30
   1 -11   7   30.00    4.90
   1 -11   7   34.60    5.80
   1 -11   7   41.00    6.40
  -1  11  -7   27.20    4.60
   1  11   7   44.30    6.40
   3 -11   5  340.47   20.70
   3 -11   5  317.47   21.70
   3 -11   5  346.67   21.10
   3 -11   5  345.87   22.90
   3 -11   5  349.07   19.80
  -3  11  -5  372.76   19.60
   3  11   5  351.76   20.50
  -5 -11  -3  298.67   20.70
   5 -11   3  349.57   21.20
   5 -11   3  356.96   21.50
   5 -11   3  326.97   20.10
   5 -11   3  369.66   20.10
   5 -11   3  348.07   19.90
   5  11   3  356.76   20.50
  -5  11  -3  334.47   19.50
   5  11   3  366.76   21.40
   7 -11   1 1022.40   52.79
   7 -11   1  959.00   52.79
  -7 -11  -1 1002.00   53.09
   7 -11   1  965.60   53.19
  -7  11  -1 1038.00   52.29
   7  11   1  943.61   52.79
   7  11   1 1010.50   53.89
   7  11   1  989.30   52.79
   7  11   1  973.80   52.79
   7  11   1  969.40   53.69
   9 -11  -1  153.98   10.60
   9 -11  -1  161.78   11.50
  -9 -11   1  162.78   11.60
   9  11  -1  150.58   11.60
   9  11  -1  163.58   12.30
  -9  11   1  175.88   10.80
   9  11  -1  140.79   11.30
   9  11  -1  145.89   11.80
  -9  11   1  165.78   10.50
  11 -11  -3   11.70    4.20
 -11  11   3   15.10    4.30
  11  11  -3   10.90    4.30
  11  11  -3    8.90    6.90
   0 -12   8   30.90    5.30
   0 -12   8   36.50    6.30
   0 -12   8   31.80    4.20
   0  12   8   43.70    6.40
   0  12  -8   25.20    4.70
   2 -12   6   38.80    6.10
   2 -12   6   53.69    8.70
   2 -12   6   53.69    7.60
   2 -12   6   63.39    5.80
   2 -12   6   42.10    7.60
   2  12   6   59.49    6.70
  -2  12  -6   43.60    5.10
   4 -12   4   30.80    6.60
  -4 -12  -4   42.20    9.50
   4 -12   4   25.50    5.70
   4 -12   4   33.30    7.70
   4 -12   4   31.60    8.40
  -4  12  -4   37.40    4.90
   4  12   4   29.50    6.20
   4  12   4   33.80    7.50
   6 -12   2   90.59    8.50
  -6 -12  -2  108.79    9.70
   6 -12   2   92.89   15.00
   6 -12   2  104.09   10.10
   6 -12   2  101.99    9.40
  -6  12  -2  103.29    8.70
  -6  12  -2  120.09    8.10
   6  12   2  131.89   10.50
   6  12   2   91.19   10.70
   6  12   2   96.09    8.80
   8 -12   0  174.08   13.00
   8 -12   0  173.38   12.20
  -8 -12   0  144.29   11.90
   8  12   0  176.38   12.10
   8  12   0  174.48   11.30
  -8  12   0  127.39   12.30
   8  12   0  198.18   17.50
  -8  12   0  150.78   10.50
   8  12   0  172.88   12.10
  10 -12  -2   36.40    6.20
  10 -12  -2   28.80    5.00
 -10 -12   2   62.59   11.70
 -10  12   2   39.40    5.40
  10  12  -2   25.80    5.50
  10  12  -2   22.90    5.70
   1 -13   7   23.80    4.20
   1 -13   7   20.20    5.60
   1 -13   7   29.40    4.60
   1 -13   7   21.40    5.20
  -1  13  -7   19.70    4.20
  -1  13  -7   20.40    4.50
   1  13   7   24.90    5.10
   3 -13   5   97.89    9.10
   3 -13   5  105.49    7.90
   3 -13   5   87.09    9.90
   3 -13   5   93.59    8.90
   3 -13   5  106.19    8.30
   3  13   5   93.79    9.50
   3  13   5   99.39    8.30
  -3  13  -5  104.89    7.40
   5 -13   3  452.75   25.60
  -5 -13  -3  409.06   26.30
   5 -13   3  502.85   29.00
   5 -13   3  457.65   26.50
   5 -13   3  475.85   26.00
   5 -13   3  481.65   25.80
   5  13   3  440.76   27.50
  -5  13  -3  448.36   25.10
   5  13   3  473.45   26.10
  -7 -13  -1  195.08   13.70
   7 -13   1  202.18   14.90
   7 -13   1  207.48   14.50
   7  13   1  178.08   13.50
  -7  13  -1  211.18   12.20
   7  13   1  205.38   13.00
  -9 -13   1  264.27   16.00
   9 -13  -1  250.07   14.80
   9 -13  -1  232.08   15.30
  -9  13   1  256.07   14.80
   9  13  -1  259.77   15.70
   9  13  -1  260.87   16.30
   9  13  -1  232.78   15.70
   9  13  -1  246.98   15.50
  11 -13  -3   49.40    6.00
  11 -13  -3   42.60    5.00
  11  13  -3   43.20    6.00
  11  13  -3   45.90    8.60
   0 -14   8  110.69    8.30
   0 -14   8  103.09    6.80
   0 -14   8  116.59    7.80
   2 -14   6   61.79    7.40
   2 -14   6   70.79    5.90
   2 -14   6   54.29    6.80
   2 -14   6   58.39    7.60
   2 -14   6   60.49    8.60
   2  14   6   69.19    6.90
  -4 -14  -4   69.29    9.30
   4 -14   4   52.79    9.10
   4 -14   4   52.79    7.50
   4 -14   4   52.79    7.10
   4 -14   4   41.40    5.90
   4 -14   4   41.80    7.20
   4  14   4   49.30    6.30
  -4  14  -4   61.39    7.30
  -4  14  -4   53.69    5.30
   4  14   4   34.70    6.80
   6 -14   2   49.20    7.20
   6 -14   2   29.10    5.60
  -6 -14  -2   33.20    6.70
   6  14   2   44.80    6.70
  -6  14  -2   24.50    5.00
   6  14   2   44.30    7.40
   6  14   2   36.40    6.60
  -8 -14   0   26.50    6.10
   8 -14   0   35.10    6.50
   8 -14   0   34.50    6.10
   8  14   0   40.20    6.80
   8  14   0   38.30    6.20
   8  14   0   30.80    6.20
  -8  14   0   26.80    5.80
   8  14   0   30.80    6.80
 -10 -14   2   87.29    8.80
  10 -14  -2   72.39    6.60
  10 -14  -2   71.09    6.00
  10  14  -2   63.79    6.90
  10  14  -2   59.09    6.80
 -10  14   2   59.39    6.00
   1 -15   7  148.29    9.80
   1 -15   7  149.99   10.70
   1 -15   7  145.59    9.20
   1 -15   7  146.99   10.30
   1  15   7  146.79   10.10
  -1  15  -7  161.38   10.40
  -1  15  -7  154.98    9.30
   3 -15   5   27.40    4.90
   3 -15   5   15.10    5.00
   3 -15   5   25.70    6.60
   3 -15   5   22.60    6.10
   3 -15   5   26.80    7.00
   3  15   5   22.80    5.30
  -3  15  -5   21.40    4.30
   5 -15   3  100.89    8.80
  -5 -15  -3  104.69    9.50
   5 -15   3   87.09    8.50
   5 -15   3  100.99    9.20
  -5  15  -3   92.29    7.00
  -5  15  -3  102.59    7.70
   5  15   3   85.29    8.80
   5  15   3   87.49    7.90
   7 -15   1   24.80    5.00
   7 -15   1   10.80    4.30
  -7 -15  -1    8.00    5.30
   7  15   1   26.40    6.30
   7  15   1   21.50    5.20
   7  15   1   22.50    5.30
  -7  15  -1   16.90    4.30
  -7  15  -1   14.20    3.20
  -9 -15   1  104.29   10.40
   9 -15  -1  108.29    7.80
   9 -15  -1  112.59    8.60
  -9  15   1  107.29    7.70
   9  15  -1  130.59    9.20
   9  15  -1  123.29    9.40
   9  15  -1  106.99    9.20
   2 -16   6  125.29    9.80
   2 -16   6  127.69    8.20
   2 -16   6  112.69    9.20
  -2  16  -6  123.79    8.10
   2  16   6  112.99    8.70
  -2  16  -6  144.29    8.70
   4 -16   4  174.08   11.50
   4 -16   4  195.88   13.40
   4 -16   4  175.78   12.40
   4 -16   4  182.48   12.20
   4  16   4  182.98   12.60
  -4  16  -4  189.78   12.20
   4  16   4  166.18   11.70
  -4  16  -4  187.68   10.90
   6 -16   2  199.48   12.90
   6 -16   2  193.58   12.60
  -6 -16  -2  194.48   12.90
   6  16   2  170.78   12.00
  -6  16  -2  179.58   11.40
  -6  16  -2  186.78   11.70
   6  16   2  193.98   12.90
   6  16   2  204.68   13.80
   8 -16   0  204.58   12.10
   8 -16   0  192.08   12.80
   8 -16   0  181.88   12.60
  -8 -16   0  219.78   13.20
  -8  16   0  213.88   12.10
   8  16   0  196.48   13.00
   8  16   0  191.38   13.40
  10 -16  -2   53.09    9.80
  10 -16  -2   42.80    5.50
  10 -16  -2   50.49    5.20
  10  16  -2   51.69    5.70
 -10  16   2   45.10    4.50
  10  16  -2   30.10    6.00
   3 -17   5   16.50    6.00
   3 -17   5   22.90    4.50
   3 -17   5   29.00    6.50
   3 -17   5   15.80    4.20
  -3 -17  -5   22.90    9.30
  -3  17  -5   15.60    3.30
   3  17   5   20.20    4.60
  -3  17  -5   12.90    3.60
   5 -17   3   16.60    4.60
   5 -17   3   16.40    6.40
   5 -17   3   24.30    6.30
   5  17   3   19.80    5.30
   5  17   3   18.40    4.40
  -5  17  -3   29.20    4.50
  -5  17  -3   14.80    3.10
   7 -17   1  109.69    8.70
   7 -17   1  111.39    9.10
  -7 -17  -1  113.19    9.00
  -7  17  -1  120.69   12.20
   7  17   1  109.19    8.80
   7  17   1  121.69    9.80
  -7  17  -1  104.49    7.70
   7  17   1   97.79    8.60
   9 -17  -1    3.40    2.90
  -9 -17   1   18.50    6.10
   9 -17  -1    6.80    4.20
   9 -17  -1    8.90    7.40
   9  17  -1    0.00    3.60
  -9  17   1    2.10    1.90
   9  17  -1    3.10    3.40
   2 -18   6   29.50    5.70
  -2  18  -6   45.60    7.70
  -2  18  -6   19.70    3.50
   2  18   6   33.10    4.40
   4 -18   4  184.68   12.00
   4 -18   4  180.68   16.30
  -4 -18  -4  179.48   12.90
   4 -18   4  185.48   12.60
  -4  18  -4  191.08   11.00
   4  18   4  181.38   11.40
  -6 -18  -2  170.88   11.50
   6 -18   2  168.98   11.00
   6 -18   2  160.08   11.40
   6  18   2  161.28   10.40
  -6  18  -2  140.39   10.40
  -6  18  -2  186.68   10.20
   6  18   2  152.38   10.90
   8 -18   0  222.38   13.10
  -8 -18   0  195.38   13.40
   8 -18   0  215.58   15.10
   8  18   0  237.68   13.50
   8  18   0  228.98   13.20
  -8  18   0  205.88   12.40
   3 -19   5   17.10    5.10
   3 -19   5   29.60    6.50
   3  19   5   25.90    5.10
  -3  19  -5   34.50    5.30
   5 -19   3   12.40    7.00
  -5 -19  -3   26.70    5.80
   5 -19   3   29.90    5.70
   5 -19   3   14.20    3.50
   5  19   3    2.60    6.70
   5  19   3   10.80    3.80
  -5  19  -3    5.20    3.10
  -5  19  -3   18.10    3.30
  -5  19  -3   11.70    7.40
  -7 -19  -1   -4.60    4.70
   7 -19   1    7.10    3.20
   7 -19   1   -8.10    5.60
  -7  19  -1    0.90    3.50
   7  19   1    1.80    5.10
  -7  19  -1    5.30    2.10
   4 -20   4   22.70    3.80
   4 -20   4   25.70    5.10
   4  20   4   19.20    4.20
   6 -20   2   95.89    8.80
  -6 -20  -2  115.69    8.70
  -6  20  -2  112.19    7.20
  -6  20  -2  110.49    7.40
   6  20   2  108.09    8.40
   0   0   9    2.30    4.00
   0   0   9    5.10    5.80
   0   0   9   10.00    6.20
   2   0   7    8.90    7.80
   2   0   7    3.50    5.80
   2   0   7    1.90    4.60
   2   0   7   11.00    4.60
   4   0   5    3.80    5.30
   4   0   5   -3.80    6.40
   4   0   5   -1.40    4.50
   4   0   5   -1.80    5.30
   6   0   3    1.90    5.10
   6   0   3    1.30    4.60
   6   0   3    4.90    7.70
   6   0   3    0.00    5.30
   6   0   3    6.30    7.30
  -6   0  -3    2.20    5.00
   8   0   1    5.50    5.30
  -8   0  -1    2.10    4.60
   8   0   1    4.50    8.10
   8   0   1   -2.10    5.60
   8   0   1    5.00    6.40
   8   0   1    4.10    4.60
   8   0   1    6.40    4.70
 -10   0   1    1.70    5.00
  10   0  -1   -2.60    7.50
  10   0  -1    2.50    6.00
  10   0  -1   -0.50    4.50
  10   0  -1    3.70    4.90
  10   0  -1    3.90    3.80
  12   0  -3   -3.30    3.60
  12   0  -3    5.10    3.60
  12   0  -3    3.50    4.50
   1  -1   8  470.65   25.60
   1  -1   8  452.15   26.00
   1  -1   8  464.15   25.40
   1  -1   8  456.25   25.80
   1   1   8  467.85   25.40
   1   1   8  454.95   26.20
   1   1   8  468.95   25.70
   1   1   8  475.75   25.70
   3  -1   6  525.95   31.20
   3  -1   6  620.24   32.10
   3  -1   6  664.13   35.20
   3  -1   6  584.14   31.70
   3   1   6  561.44   31.70
   3   1   6  500.05   31.30
   3   1   6  584.24   32.10
   5  -1   4  585.04   33.30
   5  -1   4  594.34   33.20
   5  -1   4  605.64   33.30
  -5  -1  -4  591.44   33.30
   5  -1   4  616.84   34.10
   5  -1   4  633.74   33.10
   5   1   4  592.24   33.00
   5   1   4  615.04   33.60
   5   1   4  624.34   33.90
  -5   1  -4  587.64   33.20
   5   1   4  587.34   33.40
   7  -1   2  315.47   19.50
   7  -1   2  344.27   19.40
  -7  -1  -2  311.87   19.30
   7  -1   2  335.57   19.80
   7  -1   2  331.27   20.00
   7  -1   2  338.37   20.70
   7  -1   2  337.97   20.00
   7   1   2  342.87   19.60
   7   1   2  317.57   20.00
   7   1   2  328.27   19.70
   7   1   2  328.57   20.00
  -7   1  -2  319.77   19.30
   7   1   2  332.27   20.00
   7   1   2  366.76   21.10
   9  -1   0  731.43   37.20
   9  -1   0  710.03   37.20
  -9  -1   0  667.03   37.00
   9  -1   0  707.73   37.40
   9  -1   0  686.03   36.70
   9   1   0  678.33   37.30
  -9   1   0  644.64   36.90
   9   1   0  623.34   39.20
   9   1   0  710.63   37.20
   9   1   0  620.14   38.00
   9   1   0  659.83   38.60
   9   1   0  704.53   36.80
  11  -1  -2  156.08   10.50
  11  -1  -2  163.68   10.50
  11  -1  -2  151.88   10.10
 -11  -1   2  118.59   10.90
  11   1  -2  162.18   10.50
 -11   1   2  130.39   10.70
  11   1  -2  156.28   10.50
  11   1  -2  158.28   10.30
   0  -2   9  103.69    9.40
   0  -2   9  123.59    8.40
   0  -2   9  121.29    8.80
   0  -2   9  113.29    8.20
   0   2   9   93.39    8.30
   0   2   9  123.19    8.70
   2  -2   7   20.60    6.30
   2  -2   7   11.80    5.00
   2  -2   7    7.80    4.00
   2  -2   7   10.20    7.20
   2   2   7    7.70    5.10
   2   2   7   18.70    6.60
   2   2   7    9.00    5.50
   2   2   7    1.30    8.20
   4  -2   5  522.05   30.10
   4  -2   5  547.85   30.70
   4  -2   5  553.04   30.90
   4  -2   5  586.84   31.50
   4   2   5  550.34   30.70
   4   2   5  549.54   30.90
   4   2   5  545.65   30.40
   4   2   5  556.14   31.10
  -4   2  -5  564.24   30.60
   6  -2   3   70.09    9.60
   6  -2   3   60.49    7.90
  -6  -2  -3   64.59    7.70
   6  -2   3   74.09    6.70
   6  -2   3   66.49    7.70
   6  -2   3   53.69    8.20
   6   2   3   47.00    7.80
   6   2   3   61.69    7.30
  -6   2  -3   57.29    6.90
   6   2   3   58.39    7.90
   6   2   3   94.29   11.60
   8  -2   1  121.99    9.20
  -8  -2  -1  107.39    9.60
   8  -2   1  114.99   10.00
   8  -2   1  133.49    9.90
   8  -2   1  124.29   10.00
   8  -2   1  135.39    9.70
   8   2   1  135.39   10.40
   8   2   1  135.89   10.20
   8   2   1  132.29   10.40
   8   2   1  120.19    9.20
  -8   2  -1  113.59    9.30
   8   2   1  116.89   10.60
  10  -2  -1   75.69    7.50
  10  -2  -1   72.59    6.90
  10  -2  -1   73.79    6.40
  10  -2  -1   81.29    7.70
 -10  -2   1   68.39    7.50
 -10   2   1   54.49    7.40
  10   2  -1   67.09    6.80
  10   2  -1   58.79    8.10
  10   2  -1   73.19    9.50
  10   2  -1   83.79    7.60
  10   2  -1   82.39    7.70
  12  -2  -3  104.59    7.70
  12  -2  -3  104.59    8.80
  12  -2  -3   98.09    7.60
  12   2  -3  108.69    7.70
  12   2  -3  100.69    7.70
 -12   2   3  100.29    9.30
  12   2  -3  120.09    9.10
   1  -3   8  675.23   35.70
   1  -3   8  645.44   35.30
   1  -3   8  669.63   35.90
   1  -3   8  677.43   36.10
   1   3   8  686.03   35.60
   1   3   8  665.13   35.60
   1   3   8  611.24   35.40
   3  -3   6  257.97   16.80
   3  -3   6  255.07   16.20
   3  -3   6  263.77   16.30
   3  -3   6  276.47   18.50
   3   3   6  268.87   16.20
   3   3   6  274.27   16.90
   5  -3   4  217.88   15.00
   5  -3   4  228.48   14.40
   5  -3   4  234.28   15.90
   5  -3   4  222.48   14.70
  -5  -3  -4  267.47   16.20
   5  -3   4  235.18   14.90
   5   3   4  232.58   14.50
  -5   3  -4  266.87   14.70
   5   3   4  201.98   16.30
   5   3   4  236.08   15.30
   5   3   4  223.38   15.00
   7  -3   2  447.86   25.10
  -7  -3  -2  412.26   24.60
   7  -3   2  427.86   25.80
   7  -3   2  422.56   24.30
   7  -3   2  433.66   24.80
   7  -3   2  443.46   25.00
   7   3   2  441.76   25.20
   7   3   2  433.66   24.60
   7   3   2  418.96   24.80
   7   3   2  457.05   25.30
  -7   3  -2  450.45   24.50
   9  -3   0  140.19   10.60
   9  -3   0  142.89   10.20
   9  -3   0  162.88   11.60
   9  -3   0  147.49   10.00
   9  -3   0  148.89   10.70
   9   3   0  136.19    9.80
   9   3   0  124.99   11.50
   9   3   0  121.39   12.70
   9   3   0  149.19   10.80
   9   3   0  139.59   10.80
  11  -3  -2   78.29    7.00
 -11  -3   2   80.99    8.30
  11  -3  -2   57.09    7.00
  11  -3  -2   84.39    6.90
  11   3  -2   67.99    7.90
  11   3  -2   84.29    7.30
   0  -4   9  162.68   10.50
   0  -4   9  176.58   10.90
   0  -4   9  161.28   11.40
   0  -4   9  198.18   11.90
   2  -4   7  182.38   12.30
   2  -4   7  168.88   11.40
   2  -4   7  152.58   10.80
   2  -4   7  159.48   13.30
   2   4   7  185.08   12.70
   2   4   7  164.38   11.50
   2   4   7  164.98   11.30
   2   4   7  166.28   11.70
   4  -4   5    3.00    4.90
   4  -4   5    5.30    4.90
   4  -4   5   14.10    5.60
   4  -4   5    4.30    6.70
  -4   4  -5    6.50    5.50
   4   4   5    1.30    4.50
   4   4   5   11.30    5.90
   4   4   5   11.30    5.90
   6  -4   3  202.28   14.30
  -6  -4  -3  158.48   13.00
   6  -4   3  204.08   12.30
   6  -4   3  183.08   12.90
   6  -4   3  192.28   12.90
   6  -4   3  202.08   13.00
  -6   4  -3  169.48   12.00
   6   4   3  185.98   12.70
   6   4   3  197.68   13.40
   6   4   3  205.28   13.50
   6   4   3  201.38   12.90
   8  -4   1  343.87   18.90
   8  -4   1  337.97   19.40
  -8  -4  -1  296.57   19.20
   8  -4   1  324.87   19.00
   8  -4   1  315.57   19.30
   8   4   1  327.77   19.40
   8   4   1  346.37   19.20
   8   4   1  338.67   19.80
   8   4   1  332.77   19.60
  -8   4  -1  292.37   18.80
  10  -4  -1  154.28   10.60
 -10  -4   1  140.59   10.90
  10  -4  -1  163.68   10.70
  10  -4  -1  148.79   10.20
  10   4  -1  144.89   11.40
  10   4  -1  165.48   10.80
  10   4  -1  165.38   11.90
  10   4  -1  142.79   10.10
 -10   4   1  142.69   10.30
  12  -4  -3   31.00    4.90
  12  -4  -3   20.80    5.30
  12   4  -3   14.60    4.10
  12   4  -3   16.10    4.00
  12   4  -3   27.90    6.50
 -12   4   3    3.00    4.60
   1  -5   8  376.96   21.00
   1  -5   8  356.66   21.20
   1  -5   8  377.76   21.60
   1  -5   8  420.46   22.20
   3  -5   6   59.79    9.50
   3  -5   6   57.89    8.80
   3  -5   6   48.90   10.70
   3  -5   6   61.19    8.50
  -3   5  -6   59.09    7.60
   3   5   6   64.09    7.10
   3   5   6   70.69    7.10
   3   5   6   65.29    7.70
   5  -5   4  110.69   10.70
   5  -5   4  104.59    8.80
   5  -5   4  114.79    9.50
   5  -5   4  117.39    9.30
   5  -5   4  122.89    8.80
   5   5   4  106.79    9.50
  -5   5  -4  131.59    8.80
   5   5   4  126.29   10.20
   5   5   4  107.49    9.10
   7  -5   2  415.26   24.60
   7  -5   2  404.26   23.70
   7  -5   2  413.76   23.70
  -7  -5  -2  411.66   23.60
   7  -5   2  430.06   23.20
   7  -5   2  399.06   23.30
   7   5   2  397.16   23.70
  -7   5  -2  414.16   23.20
   7   5   2  408.86   24.10
   7   5   2  414.76   24.00
   7   5   2  419.06   23.60
  -9  -5   0   35.20    6.80
   9   5   0   35.20    7.80
  -9   5   0   43.70    6.20
   9   5   0   66.59   13.30
  11  -5  -2  191.88   12.20
  11  -5  -2  189.78   12.00
  11   5  -2  184.98   14.40
  11   5  -2  195.08   12.20
 -11   5   2  196.08   14.20
   0  -6   9  122.29    7.70
   0  -6   9  123.99    8.70
   0  -6   9  106.19    8.00
   0  -6   9  123.99    7.70
   2  -6   7  210.08   12.50
   2  -6   7  201.38   13.60
   2  -6   7  223.08   14.60
   2  -6   7  218.98   13.20
   2   6   7  218.68   13.80
   2   6   7  209.18   13.10
  -2   6  -7  182.18   12.80
   2   6   7  199.68   13.20
   4  -6   5  746.23   39.20
   4  -6   5  723.13   40.20
   4  -6   5  723.33   38.80
   4  -6   5  719.33   39.30
   4   6   5  702.83   39.40
   4   6   5  730.93   39.30
  -6  -6  -3  261.57   16.30
   6  -6   3  250.87   15.80
   6  -6   3  244.28   15.70
   6  -6   3  267.87   15.70
   6  -6   3  250.67   15.20
   6  -6   3  243.58   16.90
  -6   6  -3  263.27   15.20
   6   6   3  251.67   15.80
   6   6   3  247.08   15.70
   6   6   3  271.07   16.30
   6   6   3  249.88   16.50
   8  -6   1  568.34   33.50
   8  -6   1  567.84   31.90
   8  -6   1  603.54   31.60
   8  -6   1  600.54   32.10
  -8  -6  -1  551.14   32.00
   8   6   1  577.54   32.50
  -8   6  -1  584.94   31.60
   8   6   1  582.64   32.30
   8   6   1  565.14   32.00
   8   6   1  582.74   31.80
  10  -6  -1  331.97   18.60
 -10  -6   1  301.57   18.90
  10  -6  -1  318.07   18.50
  10   6  -1  342.27   18.90
  10   6  -1  310.67   18.20
  10   6  -1  316.97   19.10
  10   6  -1  339.37   18.90
 -10   6   1  299.27   18.10
  12  -6  -3   54.99    5.10
  12   6  -3   75.79    5.90
  12   6  -3   60.89    5.50
   1  -7   8   22.80    4.60
   1  -7   8   25.00    4.30
   1  -7   8   22.10    5.90
   1  -7   8   26.90    5.70
   3  -7   6  134.79   12.00
   3  -7   6  132.49    9.20
   3  -7   6  138.49    9.70
   3  -7   6  121.79   10.10
  -3   7  -6  118.79    9.00
   3   7   6  132.69    9.40
   3   7   6  118.59    9.90
   3   7   6  143.09   10.90
   5  -7   4   75.79   13.60
   5  -7   4   82.99    7.30
   5  -7   4   67.89    7.30
   5  -7   4   88.59   14.20
   5  -7   4   71.79    7.10
   5  -7   4   73.09    7.70
   5  -7   4   60.79    8.60
   5   7   4   89.09    8.60
   5   7   4   68.89    7.70
  -5   7  -4   63.49    6.60
   5   7   4   48.70    8.80
   7  -7   2   64.09    7.90
   7  -7   2   55.69    7.10
   7  -7   2   53.89    7.10
   7  -7   2   58.69    8.90
   7  -7   2   67.79    6.50
  -7  -7  -2   76.49    7.90
  -7   7  -2   70.19    6.60
   7   7   2   64.99    7.90
   7   7   2   66.79    7.90
   7   7   2   58.79    8.30
   7   7   2   60.99    7.20
  -9  -7   0  311.27   18.50
   9  -7   0  307.07   18.00
   9  -7   0  296.77   17.90
   9   7   0  325.57   18.50
   9   7   0  307.27   17.70
   9   7   0  303.97   18.20
   9   7   0  293.27   18.50
  -9   7   0  297.87   17.50
  11  -7  -2  111.09    8.50
  11  -7  -2  121.69   10.90
 -11  -7   2  145.19   10.70
  11   7  -2  137.09   11.90
  11   7  -2  126.69    9.10
 -11   7   2  139.79    9.00
  11   7  -2  129.89    9.00
   2  -8   7  379.76   21.30
   2  -8   7  370.26   19.80
   2  -8   7  344.07   20.50
   2  -8   7  370.16   20.00
  -2   8  -7  339.87   19.60
   2   8   7  352.86   20.00
   2   8   7  314.17   20.10
   4  -8   5  247.08   17.70
   4  -8   5  235.58   14.80
   4  -8   5  231.78   16.70
   4  -8   5  248.08   15.20
   4  -8   5  215.38   18.70
   4   8   5  255.27   15.20
  -4   8  -5  236.18   14.40
   4   8   5  265.47   15.60
   4   8   5  256.27   16.00
   6  -8   3  369.66   23.00
   6  -8   3  396.76   24.40
   6  -8   3  411.56   22.50
   6  -8   3  405.56   23.10
   6  -8   3  393.76   23.90
  -6  -8  -3  430.06   23.60
   6  -8   3  394.56   22.90
  -6   8  -3  434.06   22.60
   6   8   3  386.36   23.50
   6   8   3  408.46   23.10
  -8  -8  -1  553.24   30.30
   8  -8   1  524.75   30.90
   8  -8   1  549.54   29.90
   8   8   1  529.45   29.80
   8   8   1  530.35   30.20
  -8   8  -1  567.64   29.60
   8   8   1  537.45   30.10
  10  -8  -1  153.58   10.20
  10  -8  -1  152.48   11.10
 -10  -8   1  136.49   13.40
  10   8  -1  178.28   11.00
  10   8  -1  159.78   10.70
 -10   8   1  157.28   10.60
  10   8  -1  149.39   11.20
  10   8  -1  168.38   10.80
  12  -8  -3  109.79    7.50
  12   8  -3  120.69    7.70
  12   8  -3  122.39    7.90
   1  -9   8   15.30    3.40
   1  -9   8    9.60    4.10
   1  -9   8    6.60    8.40
   1  -9   8   10.20    3.00
   3  -9   6  138.99   10.90
   3  -9   6  147.79   10.00
   3  -9   6  145.49   12.50
   3  -9   6  148.39    9.70
   3   9   6  130.79   10.20
  -3   9  -6  145.09    9.30
   3   9   6  151.38   10.30
   5  -9   4  248.88   15.70
   5  -9   4  240.58   16.70
  -5  -9  -4  210.48   17.20
   5  -9   4  260.27   15.10
   5  -9   4  247.68   18.30
   5   9   4  250.57   16.30
  -5   9  -4  246.78   14.60
   5   9   4  287.67   19.50
  -7  -9  -2   40.90    7.30
   7  -9   2   32.60    6.40
   7  -9   2   57.49    9.50
   7  -9   2   49.90    7.10
   7   9   2   53.19   13.50
  -7   9  -2   28.00    5.40
   7   9   2   32.10    7.10
   7   9   2   41.30    7.80
   9  -9   0   70.79    6.80
  -9  -9   0   62.09    7.70
   9  -9   0   67.39    7.60
   9  -9   0   69.09    9.80
  -9   9   0   60.09    6.20
   9   9   0   58.69    6.70
   9   9   0   66.99    7.50
   9   9   0   73.99    7.50
   9   9   0   63.19    7.80
  11  -9  -2   22.50    4.30
 -11  -9   2   35.60    7.40
 -11   9   2   15.20    3.00
  11   9  -2   19.40    4.10
  11   9  -2   26.40    4.70
  11   9  -2   18.50    8.80
   2 -10   7  286.47   16.30
   2 -10   7  260.07   16.90
   2 -10   7  273.57   15.30
   2 -10   7  267.07   15.50
   2  10   7  266.57   15.70
  -2  10  -7  263.57   15.20
   4 -10   5  256.87   17.20
   4 -10   5  299.07   18.80
   4 -10   5  269.07   16.40
   4 -10   5  293.97   18.10
   4 -10   5  267.57   16.60
   4  10   5  299.47   17.00
  -4  10  -5  293.27   16.10
   4  10   5  282.07   17.10
  -6 -10  -3  285.47   16.90
   6 -10   3  260.37   19.40
   6 -10   3  265.07   15.70
   6 -10   3  226.98   16.10
   6 -10   3  267.67   15.90
   6 -10   3  230.98   17.20
   6 -10   3  262.47   17.30
   6  10   3  259.37   16.10
   6  10   3  262.17   16.80
   6  10   3  281.47   17.10
  -6  10  -3  295.57   15.50
   8 -10   1  271.87   17.90
  -8 -10  -1  282.47   17.20
   8 -10   1  284.57   17.00
   8 -10   1  278.87   16.60
   8  10   1  270.77   16.90
   8  10   1  287.97   17.00
  -8  10  -1  292.47   16.20
   8  10   1  273.67   17.40
   8  10   1  277.67   16.60
 -10 -10   1   67.49    7.90
  10 -10  -1   63.99    6.10
  10  10  -1   69.79    6.90
  10  10  -1   66.39    7.30
  10  10  -1   61.99    6.60
 -10  10   1   76.69   10.20
 -10  10   1   76.69    6.40
   1 -11   8   16.90    4.20
   1 -11   8   13.20    3.00
   1 -11   8    4.00    4.80
   1 -11   8   19.00    3.50
   3 -11   6   87.99    8.30
   3 -11   6   96.89    7.20
   3 -11   6   90.39    7.50
   3 -11   6  101.29   10.20
  -3  11  -6   90.29    6.80
   3  11   6  100.89    8.00
   3  11   6  107.59    8.80
   5 -11   4   34.30    6.20
   5 -11   4   38.30    9.20
  -5 -11  -4   48.70    9.90
   5 -11   4   32.20    6.60
   5 -11   4   55.69    7.20
   5 -11   4   47.40    5.80
  -5  11  -4   41.00    4.90
   5  11   4   32.70    6.80
  -5  11  -4   38.30    6.20
   5  11   4   28.90    5.80
   7 -11   2  229.28   15.20
   7 -11   2  232.68   14.30
   7 -11   2  237.98   14.70
   7 -11   2  231.08   13.70
  -7 -11  -2  210.38   14.40
  -7  11  -2  216.48   13.30
   7  11   2  194.28   14.20
   7  11   2  215.68   14.80
   7  11   2  216.48   14.60
  -7  11  -2  229.78   13.60
   7  11   2  231.88   13.80
   9 -11   0   90.69    8.90
   9 -11   0   78.29    6.70
  -9 -11   0   65.59    7.80
   9  11   0   54.69    7.40
   9  11   0   71.69    8.10
   9  11   0   72.09    6.90
  -9  11   0   76.89    6.70
  -9  11   0   70.69    6.40
   9  11   0   67.79    7.40
  11 -11  -2   30.20    4.30
  11  11  -2   51.09    5.90
  11  11  -2   22.80    5.00
 -11  11   2   38.80    4.70
  11  11  -2   36.90    5.50
   2 -12   7  210.58   12.30
   2 -12   7  200.88   13.10
   2 -12   7  193.88   11.60
   2 -12   7  216.98   13.30
  -2  12  -7  183.58   11.60
  -2  12  -7  207.58   12.90
   2  12   7  183.58   14.90
   4 -12   5  330.97   20.10
   4 -12   5  349.67   20.80
   4 -12   5  320.67   19.60
   4 -12   5  343.47   18.90
   4 -12   5  338.87   19.10
  -4  12  -5  325.87   18.60
   4  12   5  343.07   19.50
   4  12   5  341.77   19.50
   6 -12   3   89.89   11.90
   6 -12   3   56.29    6.50
  -6 -12  -3   65.69    8.40
   6 -12   3   66.29    8.70
   6 -12   3   65.39    7.70
   6 -12   3   51.19    7.20
   6 -12   3   71.19    7.60
  -6  12  -3   54.79    6.50
   6  12   3   67.99    7.40
   6  12   3   73.79    6.90
  -6  12  -3   59.39    5.70
  -8 -12  -1   93.09    7.90
   8 -12   1   68.09    8.50
   8 -12   1   76.09    7.90
   8 -12   1   67.19    6.60
   8  12   1   70.29    7.80
   8  12   1   72.49    6.80
  -8  12  -1   83.09    6.20
   8  12   1   63.19    8.10
   8  12   1   71.89   13.40
 -10 -12   1  171.28   11.80
  10 -12  -1  165.58   10.50
  10 -12  -1  186.18   12.00
  10  12  -1  179.78   11.70
  10  12  -1  163.68   11.20
 -10  12   1  172.98   10.60
  10  12  -1  176.18   10.90
   3 -13   6   69.99    8.50
   3 -13   6   70.89    5.70
   3 -13   6   59.29    6.80
   3 -13   6   59.69    6.40
   3  13   6   68.19    6.50
  -3  13  -6   60.89    5.40
   5 -13   4   86.99   10.90
   5 -13   4   95.99    8.40
   5 -13   4   92.19    7.70
   5 -13   4  100.59    8.40
  -5 -13  -4   67.29   11.20
   5 -13   4  115.09    9.40
   5  13   4   92.29    7.90
  -5  13  -4   92.59    8.20
  -5  13  -4   96.29    6.80
   5  13   4   87.19    8.30
  -7 -13  -2   52.29    7.60
   7 -13   2   50.29    6.40
   7 -13   2   54.99    5.80
   7 -13   2   56.19    7.60
   7  13   2   50.79    6.90
   7  13   2   53.49    6.30
  -7  13  -2   55.19    5.50
  -7  13  -2   61.49    5.80
   9 -13   0  170.98   11.40
  -9 -13   0  173.38   13.10
   9 -13   0  162.38   10.10
   9 -13   0  169.08   11.00
   9  13   0  135.29   10.90
  -9  13   0  179.48   10.20
   9  13   0  163.48   11.00
  -9  13   0  134.99   11.30
   2 -14   7  100.39    7.20
   2 -14   7  114.69    6.90
   2 -14   7  108.89    8.50
   2  14   7  101.19    7.40
   4 -14   5   99.99   10.20
   4 -14   5   96.09   10.60
   4 -14   5   90.99    8.60
   4 -14   5   94.29    8.40
   4 -14   5  107.59    7.30
   4  14   5  110.99   11.10
  -4  14  -5  100.69    7.20
   4  14   5  101.99    7.60
   6 -14   3  125.79   12.00
   6 -14   3  109.59    8.90
  -6 -14  -3   99.49   10.40
   6 -14   3  118.39    9.50
   6  14   3  120.49    8.40
   6  14   3  102.59    8.80
  -6  14  -3  102.39    7.40
  -6  14  -3  111.59    8.00
   8 -14   1    6.90    4.40
   8 -14   1    1.80    3.90
   8 -14   1    6.90    4.60
   8  14   1    3.70    4.50
  -8  14  -1    4.00    4.30
  -8  14  -1   -1.00    2.10
   8  14   1    8.30    4.50
  10 -14  -1   74.19    5.70
  10 -14  -1   70.49    7.50
  10  14  -1   75.99    6.80
 -10  14   1   74.49    6.30
  10  14  -1   75.39    6.60
   3 -15   6   62.39    6.00
   3 -15   6   51.69    4.90
   3 -15   6   53.79    7.00
  -3  15  -6   49.90    5.30
  -3  15  -6   59.39    5.80
   5 -15   4  101.59   10.40
   5 -15   4   92.99    8.10
   5 -15   4  111.99    8.60
  -5 -15  -4   88.29   10.70
   5 -15   4   88.09    8.10
   5  15   4   97.89    8.30
   5  15   4   93.79    7.40
  -5  15  -4   84.29    6.60
  -5  15  -4  103.99    8.70
   7 -15   2   19.80    4.70
  -7 -15  -2   21.80    5.80
   7 -15   2   16.90    4.90
   7 -15   2   23.50    9.60
   7  15   2   26.40    4.60
  -7  15  -2   26.60    4.80
   9 -15   0  219.98   14.00
  -9 -15   0  236.48   14.40
   9 -15   0  235.38   14.00
   9 -15   0  246.78   14.30
  -9  15   0  248.48   13.40
   9  15   0  228.48   14.00
   4 -16   5   53.89    5.90
   4 -16   5   59.99    6.10
   4 -16   5   57.09    7.10
   4 -16   5   44.10    7.80
  -4  16  -5   52.49    5.10
   4  16   5   54.59    5.10
   6 -16   3   86.99   11.20
   6 -16   3   72.09    7.20
  -6 -16  -3   56.49    7.90
   6 -16   3   67.19    7.00
   6  16   3   72.49    5.80
  -6  16  -3   59.39    5.70
  -6  16  -3   55.49    7.20
   6  16   3   56.79    6.50
   8 -16   1  127.19   11.50
   8 -16   1  131.59    9.30
  -8 -16  -1  117.09    9.90
   8  16   1  146.39    9.20
  -8  16  -1  150.58    8.50
   5 -17   4   52.69    6.80
   5 -17   4   55.99    6.40
   5 -17   4   62.49    8.30
  -5  17  -4   60.29    5.40
   7 -17   2   55.89    6.00
   7 -17   2   53.59    6.60
  -7 -17  -2   37.80    6.70
  -7  17  -2   50.49    5.00
   7  17   2   52.89    5.70
   7  17   2   39.00    5.50
   6 -18   3    1.90    5.60
   6 -18   3    2.30    3.10
   6  18   3    7.60    3.00
   2   0   8  227.78   15.70
   2   0   8  270.47   15.10
   2   0   8  253.87   14.90
   4   0   6  603.54   32.50
   4   0   6  591.04   32.60
   4   0   6  590.74   32.30
   6   0   4  437.06   22.60
   6   0   4  382.46   23.00
  -6   0  -4  374.86   22.20
   6   0   4  380.56   22.40
   6   0   4  382.16   21.80
  -8   0  -2   14.00    4.80
   8   0   2   -6.40    4.60
   8   0   2   -0.20    7.60
   8   0   2   -1.40    4.40
   8   0   2   -1.60    3.70
   8   0   2   10.30    6.30
  10   0   0  124.89    8.90
  10   0   0  118.99    9.50
 -10   0   0  150.68    9.50
  10   0   0  133.79    8.80
  10   0   0  113.29   10.20
  10   0   0  120.29    9.20
  12   0  -2  136.39    8.90
   3  -1   7   40.30    5.60
   3  -1   7   35.50    5.00
   3  -1   7   46.50    6.70
   3   1   7   33.30    7.50
   3   1   7   41.90    5.70
   3   1   7   44.70    5.30
   5  -1   5   25.30    5.30
   5  -1   5   19.70    4.70
   5  -1   5   16.00    5.00
   5  -1   5   25.00    6.80
   5   1   5   23.40    5.10
  -5   1  -5   24.00    6.80
   5   1   5   23.60    4.90
   5   1   5   22.30    5.60
   5   1   5   29.50    7.50
   7  -1   3   17.20    7.90
  -7  -1  -3   -2.60    4.70
   7  -1   3    1.20    6.20
   7  -1   3   11.00    4.10
   7  -1   3    4.50    4.60
   7  -1   3    4.40    4.90
  -7   1  -3    7.10    4.50
   7   1   3   18.80    8.00
   7   1   3   -7.00    4.50
   7   1   3    7.50    4.10
   7   1   3    4.70    4.80
   9  -1   1   39.80    6.90
   9  -1   1   41.00    5.90
   9  -1   1   52.99    8.90
   9  -1   1   45.00    5.40
   9  -1   1   36.00    6.70
  -9  -1  -1   30.60    5.90
   9   1   1   34.00    5.60
   9   1   1   36.70    6.10
   9   1   1   32.70    4.90
   9   1   1   45.50    7.60
   9   1   1   48.00    6.70
  -9   1  -1   45.50    6.00
  11  -1  -1   39.00    5.40
 -11  -1   1   32.20    6.60
  11  -1  -1   36.20    5.30
 -11   1   1   32.70    6.10
  11   1  -1   38.10    8.20
  11   1  -1   30.60    5.20
   2  -2   8  251.67   15.40
   2  -2   8  270.17   15.00
   2  -2   8  274.77   15.40
   2   2   8  245.88   14.70
   2   2   8  263.87   14.90
   4  -2   6  222.48   13.50
   4  -2   6  224.68   13.90
   4  -2   6  234.78   14.50
   4  -2   6  207.48   13.60
   4   2   6  221.58   13.40
   4   2   6  221.78   13.90
   4   2   6  223.98   15.00
   4   2   6  224.08   13.70
   6  -2   4   93.29    7.90
   6  -2   4  102.79    7.40
   6  -2   4   84.59    7.70
  -6  -2  -4   72.69    9.10
   6  -2   4  104.59    9.50
   6   2   4   88.09    7.20
  -6   2  -4   84.69    7.80
   6   2   4   87.69    8.20
   6   2   4   78.49    7.70
   8  -2   2   46.30    8.30
  -8  -2  -2   39.30    6.10
   8  -2   2   41.20    6.10
   8  -2   2   45.10    6.20
   8  -2   2   51.39    6.80
   8  -2   2   42.50    5.10
   8   2   2   40.60    6.30
   8   2   2   38.80    5.20
   8   2   2   43.30    6.30
  -8   2  -2   54.39    6.00
 -10  -2   0  260.07   14.90
  10  -2   0  225.98   14.60
  10  -2   0  250.07   16.10
  10  -2   0  238.48   14.80
  10   2   0  235.18   14.90
  10   2   0  244.88   14.70
  10   2   0  254.17   15.40
  10   2   0  243.28   14.90
  10   2   0  246.78   14.30
 -10   2   0  253.97   14.60
  12  -2  -2  140.79    8.40
  12  -2  -2  118.29    8.20
 -12   2   2  120.89    8.80
  12   2  -2  141.89    9.20
   3  -3   7   30.30    5.00
   3  -3   7   28.50    4.60
   3  -3   7   33.50    6.10
   3   3   7   34.20    5.60
   3   3   7   25.50    4.90
   5  -3   5   72.69    6.60
   5  -3   5   84.89    8.80
   5  -3   5   82.39    7.30
   5  -3   5   74.09    6.80
   5   3   5   73.99    7.50
   5   3   5   89.19    7.10
  -5   3  -5   64.19    7.70
   5   3   5   66.09    7.30
   7  -3   3    8.50    4.60
   7  -3   3    3.70    6.70
   7  -3   3    4.90    3.90
  -7  -3  -3   15.10    5.30
   7  -3   3    7.70    5.70
   7  -3   3    4.70    4.60
   7   3   3    5.30    4.20
  -7   3  -3    2.80    4.40
   7   3   3    8.10    5.00
   7   3   3    6.50    4.80
   9  -3   1   79.29    6.60
  -9  -3  -1   81.59    7.80
   9  -3   1   92.79    7.50
   9  -3   1   81.29    7.70
   9  -3   1   86.09    8.20
   9  -3   1   96.49    9.30
   9   3   1   72.89    7.80
   9   3   1   89.39    7.10
   9   3   1   88.59    7.50
   9   3   1   64.39    7.40
  11  -3  -1   51.99    5.50
  11  -3  -1   56.49    6.00
 -11  -3   1   67.89    7.40
  11  -3  -1   45.40   10.10
  11   3  -1   65.39    5.70
 -11   3   1   46.40    6.80
  11   3  -1   56.29    5.90
   2  -4   8  195.28   11.70
   2  -4   8  167.58   10.20
   2  -4   8  136.29   10.70
   4  -4   6  101.39    8.00
   4  -4   6   93.09    9.20
   4  -4   6  100.79    7.70
   4   4   6  115.89    8.00
   4   4   6  106.09    8.80
   4   4   6  101.09    8.10
   6  -4   4   25.20    5.20
   6  -4   4   14.80    4.60
   6  -4   4   30.20    5.00
   6  -4   4   28.00    6.90
   6   4   4   22.40    5.50
   6   4   4   23.70    5.20
  -6   4  -4   14.80    4.70
   6   4   4   22.20    4.60
   8  -4   2  221.18   13.50
  -8  -4  -2  200.28   13.80
   8  -4   2  220.38   13.70
   8  -4   2  223.58   13.70
   8  -4   2  231.68   13.30
   8  -4   2  212.18   14.70
   8   4   2  218.98   14.00
   8   4   2  236.08   13.50
   8   4   2  228.68   13.80
   8   4   2  205.58   13.80
  -8   4  -2  214.38   13.40
  10  -4   0  199.48   12.20
  10  -4   0  194.58   12.20
 -10  -4   0  202.38   12.50
  10  -4   0  186.08   13.50
 -10   4   0  197.08   12.10
  10   4   0  195.78   12.40
  10   4   0  197.48   12.20
  10   4   0  202.88   11.90
  10   4   0  174.58   12.50
  12  -4  -2   95.69    6.70
  12  -4  -2  112.59    7.60
  12   4  -2   96.59    6.70
  12   4  -2   90.89    6.60
 -12   4   2  100.69    7.80
   3  -5   7  222.68   13.30
   3  -5   7  216.08   12.30
   3  -5   7  206.98   12.60
   3   5   7  209.68   12.60
   3   5   7  189.78   13.50
   3   5   7  208.18   13.20
   5  -5   5  296.47   17.50
   5  -5   5  293.57   18.10
   5  -5   5  315.27   17.30
   5  -5   5  293.77   17.00
   5   5   5  306.27   17.60
   5   5   5  297.07   17.40
  -5   5  -5  267.27   17.00
   5   5   5  310.57   17.30
   7  -5   3  102.39    9.60
   7  -5   3  105.69    7.60
   7  -5   3   97.09    8.20
   7  -5   3   97.79    7.90
  -7  -5  -3   99.69    8.80
   7  -5   3   98.69    8.20
  -7   5  -3  100.09    7.70
   7   5   3  102.29    7.70
   7   5   3   88.19    8.50
   7   5   3  100.19    8.70
  -9  -5  -1   77.19    7.40
   9  -5   1   65.29    8.10
   9  -5   1   60.99    6.80
   9  -5   1   67.39    6.70
   9   5   1   71.49    7.20
  -9   5  -1   84.19    6.50
   9   5   1   64.69    6.30
   9   5   1   59.39    7.20
   9   5   1   57.69    6.80
  11  -5  -1  109.69   11.30
  11  -5  -1  120.19    8.50
  11  -5  -1  126.89    8.20
 -11  -5   1  127.79    9.60
  11   5  -1  114.49    8.00
 -11   5   1  119.69    9.50
  11   5  -1  118.79    8.40
   2  -6   8   22.10    3.50
   2  -6   8   24.90    4.80
   2  -6   8   19.30    3.70
   4  -6   6  225.88   13.60
   4  -6   6  240.98   14.70
   4  -6   6  232.88   13.90
   4   6   6  233.68   14.50
  -4   6  -6  206.48   13.80
   4   6   6  246.98   13.90
   4   6   6  233.78   13.90
   6  -6   4  137.79    8.90
   6  -6   4  125.29   10.40
   6  -6   4  123.59    9.10
   6  -6   4  128.19    8.80
   6   6   4  130.69   10.00
  -6   6  -4  108.69    8.70
   6   6   4  127.99    9.60
   6   6   4  134.09    9.20
  -8  -6  -2   69.29    7.40
   8  -6   2   82.19    7.10
   8  -6   2   76.39    8.20
   8  -6   2   68.99    6.80
   8  -6   2   54.39    7.40
   8   6   2   79.99    6.70
   8   6   2   71.89    7.20
   8   6   2   72.39    7.20
  -8   6  -2   62.19    6.40
   8   6   2   68.99    7.40
 -10  -6   0   28.60    6.80
  10  -6   0   30.70    5.70
  10  -6   0   35.50    6.80
  10  -6   0   28.10    5.20
  10   6   0   23.90    4.70
  10   6   0   28.60    5.60
  10   6   0   23.00    4.80
  10   6   0   29.20    5.30
   3  -7   7  326.97   19.00
   3  -7   7  336.27   18.10
   3  -7   7  332.57   18.30
   3   7   7  325.57   18.30
   3   7   7  314.97   18.20
   5  -7   5  150.18   11.60
   5  -7   5  180.08   10.40
   5  -7   5  164.38   10.70
   5   7   5  142.59   11.30
   5   7   5  154.78   10.80
   5   7   5  168.48   10.60
  -5   7  -5  156.28   10.20
   7  -7   3  175.68   12.40
   7  -7   3  185.48   11.60
   7  -7   3  166.78   11.30
  -7  -7  -3  166.28   12.20
   7  -7   3  188.88   11.60
   7   7   3  192.28   12.30
  -7   7  -3  172.18   11.10
   7   7   3  180.68   11.30
   7   7   3  177.38   11.90
   9  -7   1  168.18   11.30
   9  -7   1  169.98   11.20
   9  -7   1  178.58   12.30
  -9  -7  -1  179.28   12.00
  -9   7  -1  189.08   11.10
   9   7   1  177.68   11.60
   9   7   1  185.68   11.50
   9   7   1  169.68   11.00
   9   7   1  176.38   11.70
  11  -7  -1  123.29    8.90
  11  -7  -1  107.79    7.60
 -11  -7   1  111.49    9.00
  11  -7  -1  105.19   10.90
  11   7  -1  106.59    8.80
  11   7  -1  117.69    8.00
 -11   7   1  130.79    8.10
  11   7  -1  121.79    7.80
   4  -8   6   68.59    7.20
   4  -8   6   67.99    5.90
   4  -8   6   65.19    6.20
  -4   8  -6   70.09    6.40
   4   8   6   77.29    6.50
   4   8   6   82.89    6.70
  -6  -8  -4  247.58   17.70
   6  -8   4  274.47   15.80
   6  -8   4  265.37   16.10
   6  -8   4  278.27   17.00
  -6   8  -4  265.17   16.20
  -6   8  -4  286.87   15.80
   6   8   4  288.77   16.60
   6   8   4  294.17   16.70
   8  -8   2   -1.10    5.00
   8  -8   2    4.10    4.50
  -8  -8  -2   11.40    5.10
   8  -8   2    0.50    6.50
   8  -8   2    0.70    4.20
  -8   8  -2    9.10    3.80
   8   8   2    8.70    5.00
   8   8   2    2.30    4.40
   8   8   2    6.30    4.00
  10  -8   0   54.59    9.10
  10  -8   0   36.90    4.60
  10  -8   0   34.00    6.00
 -10  -8   0   42.70    6.30
 -10   8   0   24.30    5.80
  10   8   0   56.49    8.70
  10   8   0   43.60    5.90
  10   8   0   30.20    5.40
  10   8   0   47.20    6.00
   3  -9   7  358.16   19.50
[truncated: 1,302,378 more chars]
