# Supplementary material for: Crystal structures of 2-amino-4,4,7,7-tetra­methyl-4,5,6,7-tetra­hydro-1,3-benzo­thia­zol-3-ium benzoate and 2-amino-4,4,7,7-tetra­methyl-4,5,6,7-tetra­hydro-1,3-benzo­thia­zol-3-ium picrate
Source: Acta Crystallogr E Crystallogr Commun. 2017 Aug 8;73(Pt 9):1320–5. doi: 10.1107/S2056989017011446 (PMC5588571; doi:10.1107/S2056989017011446)
Supplement: Supplementary file 2 [file e-73-01320-Isup2.hkl]

data_I                                                                          
_shelx_title ' r3cge'                                                           
_shelx_refln_list_code          4                                               
_shelx_F_calc_maximum       76.28                                               
_exptl_crystal_F_000       712.00                                               
_reflns_d_resolution_high  0.8082                                               
                                                                                
loop_                                                                           
 _space_group_symop_operation_xyz                                               
 'x, y, z'                                                                      
 'x, -y, z+1/2'                                                                 
 'x+1/2, y+1/2, z'                                                              
 'x+1/2, -y+1/2, z+1/2'                                                         
                                                                                
_cell_length_a    10.6089                                                       
_cell_length_b    22.7141                                                       
_cell_length_c     8.8959                                                       
_cell_angle_alpha  90.000                                                       
_cell_angle_beta  122.211                                                       
_cell_angle_gamma  90.000                                                       
                                                                                
_shelx_F_squared_multiplier     1.000                                           
                                                                                
loop_                                                                           
 _refln_index_h                                                                 
 _refln_index_k                                                                 
 _refln_index_l                                                                 
 _refln_F_squared_calc                                                          
 _refln_F_squared_meas                                                          
 _refln_F_squared_sigma                                                         
 _refln_observed_status                                                         
   6   0 -10        132.79        132.59         7.05 o                         
   8   0 -10          2.64          4.63         1.92 o                         
  10   0 -10        264.20        260.26        11.01 o                         
   5   1 -10         28.31         29.17         2.51 o                         
   7   1 -10         58.95         60.52         3.44 o                         
   9   1 -10         52.32         49.07         2.27 o                         
   6   2 -10        103.04         97.77         4.08 o                         
   8   2 -10         55.27         59.17         5.20 o                         
  10   2 -10         97.87         95.09         2.99 o                         
   5   3 -10         65.54         66.55         4.93 o                         
   7   3 -10         80.28         72.90         5.04 o                         
   9   3 -10         27.51         28.92         1.75 o                         
   4   4 -10         21.46         33.65         4.00 o                         
   6   4 -10        150.94        153.62         6.56 o                         
   8   4 -10         39.63         40.63         3.06 o                         
  10   4 -10         20.93         17.74         1.62 o                         
   5   5 -10         87.05         77.68         5.53 o                         
   7   5 -10         66.80         59.61         3.57 o                         
   9   5 -10          8.29         10.36         1.35 o                         
   4   6 -10          1.59          4.00         2.65 o                         
   6   6 -10         90.96         91.02         4.29 o                         
   8   6 -10         39.48         34.54         2.76 o                         
  10   6 -10         18.93         23.74         2.73 o                         
   5   7 -10          8.57         13.63         2.49 o                         
   7   7 -10         48.49         45.00         3.44 o                         
   9   7 -10          2.01          4.08         1.28 o                         
   4   8 -10         56.25         49.06         5.74 o                         
   6   8 -10          1.42          2.21         5.25 o                         
   8   8 -10         45.16         44.60         2.51 o                         
   5   9 -10         35.10         36.53         3.30 o                         
   7   9 -10          5.68          8.02         1.95 o                         
   9   9 -10         37.27         38.93         2.07 o                         
   6  10 -10         28.57         32.69         3.03 o                         
   8  10 -10         15.48         15.95         2.16 o                         
   7  11 -10         42.72         44.29         3.57 o                         
   5   1  -9         68.71         57.70         3.35 o                         
   7   1  -9          5.52         10.49         1.95 o                         
   9   1  -9          6.93          6.24         1.23 o                         
  11   1  -9         47.12         54.65         2.15 o                         
   4   2  -9        156.22        142.57         8.89 o                         
   6   2  -9         37.40         29.45         3.57 o                         
   8   2  -9          1.79          5.59         1.83 o                         
  10   2  -9        148.48        160.50         4.59 o                         
  12   2  -9         60.49         59.26         2.27 o                         
   3   3  -9         30.66         31.87         4.06 o                         
   5   3  -9        117.74        108.24         4.77 o                         
   7   3  -9         17.59         16.86         1.92 o                         
   9   3  -9         85.97         92.90         3.41 o                         
  11   3  -9        162.27        160.57         5.25 o                         
   4   4  -9        220.41        210.70        12.70 o                         
   6   4  -9         27.69         19.01         2.00 o                         
   8   4  -9        124.30        125.26         4.41 o                         
  10   4  -9        107.24        115.16         4.02 o                         
   3   5  -9         38.65         35.07         4.11 o                         
   5   5  -9        141.08        153.35         6.46 o                         
   7   5  -9         60.95         52.68         3.84 o                         
   9   5  -9        181.74        188.83         6.02 o                         
  11   5  -9         54.39         55.58         2.14 o                         
   2   6  -9         60.08         69.95         5.85 o                         
   4   6  -9         67.94         61.99         4.77 o                         
   6   6  -9         76.20         68.05         4.17 o                         
   8   6  -9        284.58        280.63         9.74 o                         
  10   6  -9         38.15         39.14         3.26 o                         
   5   7  -9        128.91        129.49         4.93 o                         
   7   7  -9         80.56         71.92         4.51 o                         
   9   7  -9         87.57         88.82         3.27 o                         
  11   7  -9         15.09         11.63         1.56 o                         
   2   8  -9         52.62         50.56         4.44 o                         
   4   8  -9          3.01          4.06         2.33 o                         
   6   8  -9         97.34         96.44         3.70 o                         
   8   8  -9         64.03         63.19         2.63 o                         
  10   8  -9         61.55         70.27         2.59 o                         
   5   9  -9         21.84         21.72         2.19 o                         
   7   9  -9        212.93        217.81         6.97 o                         
   9   9  -9         63.00         70.05         2.95 o                         
   2  10  -9         54.65         49.81         4.12 o                         
   4  10  -9         61.23         69.09         4.28 o                         
   6  10  -9        157.60        160.82         5.34 o                         
   8  10  -9          9.19         13.30         1.47 o                         
  10  10  -9        105.32        106.21         3.19 o                         
   3  11  -9        131.17        128.59         7.21 o                         
   5  11  -9        132.69        124.76         4.22 o                         
   7  11  -9         48.93         41.49         2.49 o                         
   9  11  -9        189.30        196.45         5.34 o                         
   2  12  -9        152.15        151.88         8.74 o                         
   4  12  -9        119.15        112.98         4.52 o                         
   6  12  -9        167.91        169.16         5.65 o                         
   8  12  -9         39.86         42.15         1.77 o                         
   3  13  -9        127.12        124.83         7.10 o                         
   5  13  -9        196.95        201.00         7.66 o                         
   7  13  -9         12.63         13.82         1.55 o                         
   9  13  -9         85.88         82.13         2.95 o                         
   4  14  -9         57.16         57.33         3.16 o                         
   6  14  -9        132.03        141.67         7.05 o                         
   8  14  -9         32.00         27.87         3.09 o                         
   5  15  -9         75.06         73.94         3.61 o                         
   7  15  -9        100.83        101.51         4.47 o                         
   6  16  -9         27.94         26.63         2.76 o                         
   4   0  -8        717.45        633.60        38.46 o                         
   6   0  -8        208.10        202.28        10.42 o                         
   8   0  -8        157.24        160.67         9.60 o                         
  10   0  -8        202.60        210.89         8.40 o                         
  12   0  -8        128.91        140.56         5.73 o                         
   5   1  -8        211.71        188.18         6.98 o                         
   7   1  -8        138.63        129.04         9.16 o                         
   9   1  -8        340.79        362.11        10.13 o                         
  11   1  -8         67.93         69.09         2.87 o                         
   4   2  -8        305.45        257.96        11.82 o                         
   6   2  -8        222.54        229.53         8.69 o                         
   8   2  -8        230.83        228.58         9.13 o                         
  10   2  -8        149.13        162.64         4.72 o                         
  12   2  -8         50.88         48.22         2.18 o                         
   5   3  -8        303.72        294.58        16.38 o                         
   7   3  -8        238.89        238.49         9.04 o                         
   9   3  -8        212.52        222.26         7.20 o                         
  11   3  -8         25.91         32.91         2.06 o                         
   4   4  -8        274.66        248.34        13.03 o                         
   8   4  -8        422.92        425.11        11.07 o                         
  10   4  -8         68.48         69.02         2.33 o                         
  12   4  -8         13.40         15.77         2.42 o                         
   1   5  -8         37.05         28.95         4.17 o                         
   3   5  -8        341.10        331.67        16.63 o                         
   5   5  -8        363.84        341.34        21.69 o                         
   7   5  -8        315.46        309.32         8.24 o                         
   9   5  -8        125.47        123.96         3.68 o                         
  11   5  -8         31.99         32.56         1.70 o                         
   0   6  -8         26.95         27.92         3.79 o                         
   2   6  -8        227.97        236.97        12.75 o                         
   4   6  -8         32.46         44.86         4.06 o                         
   6   6  -8         59.21         46.32         2.34 o                         
   8   6  -8        169.51        191.29         6.04 o                         
  10   6  -8         79.18         79.23         2.49 o                         
  12   6  -8         33.09         22.12         2.07 o                         
   1   7  -8         42.71         42.76         3.90 o                         
   3   7  -8        311.32        319.10        17.11 o                         
   5   7  -8        155.22        154.10         7.51 o                         
   7   7  -8        223.24        218.08         6.89 o                         
   9   7  -8         19.79         19.83         1.64 o                         
  11   7  -8         20.23         20.21         1.57 o                         
   0   8  -8         39.14         36.59         3.68 o                         
   2   8  -8         79.49         82.74         5.31 o                         
   4   8  -8        269.95        247.14        14.23 o                         
   6   8  -8        272.09        260.52         8.03 o                         
   8   8  -8         23.09         31.53         2.69 o                         
  10   8  -8         37.42         38.49         2.02 o                         
   1   9  -8         15.57         16.72         2.87 o                         
   3   9  -8         92.75         94.94         6.34 o                         
   5   9  -8         35.28         33.80         2.39 o                         
   7   9  -8         54.98         59.50         2.76 o                         
   9   9  -8         57.91         59.68         2.61 o                         
  11   9  -8          8.90         10.00         1.99 o                         
   0  10  -8         27.02         27.76         2.98 o                         
   2  10  -8         41.86         42.21         3.52 o                         
   4  10  -8         97.10         92.18         4.66 o                         
   6  10  -8         45.69         41.53         2.16 o                         
   8  10  -8         92.37         96.68         3.48 o                         
  10  10  -8          8.14          4.57         1.23 o                         
   1  11  -8          1.80          5.79         2.11 o                         
   3  11  -8         42.84         44.49         3.46 o                         
   5  11  -8         42.55         46.23         3.90 o                         
   7  11  -8        122.80        130.56         4.33 o                         
   9  11  -8         40.79         38.72         2.41 o                         
  11  11  -8          2.19          3.36         1.57 o                         
   0  12  -8         18.39         13.64         2.54 o                         
   2  12  -8         13.34         14.34         2.38 o                         
   4  12  -8         27.60         32.08         2.46 o                         
   6  12  -8         91.18         91.67         3.20 o                         
   8  12  -8         68.00         71.04         2.45 o                         
  10  12  -8          5.59          2.21         1.26 o                         
   1  13  -8         70.17         64.55         4.60 o                         
   3  13  -8         31.38         37.18         3.08 o                         
   5  13  -8         16.45         16.01         3.27 o                         
   7  13  -8         73.71         68.10         2.39 o                         
   9  13  -8         13.19         15.88         1.38 o                         
   4  14  -8         76.12         76.47         5.04 o                         
   6  14  -8         74.48         76.50         2.67 o                         
   8  14  -8         24.51         24.64         1.93 o                         
  10  14  -8         15.68         17.31         1.66 o                         
   1  15  -8         87.27         81.65         5.36 o                         
   3  15  -8         99.88        103.75         6.07 o                         
   5  15  -8         59.39         51.66         2.99 o                         
   7  15  -8         70.62         72.60         4.14 o                         
   9  15  -8         29.20         33.13         1.79 o                         
   2  16  -8         72.68         78.87         4.60 o                         
   4  16  -8        172.89        173.32        11.07 o                         
   6  16  -8         22.02         19.67         1.70 o                         
   8  16  -8         82.38         88.39         2.80 o                         
   3  17  -8        149.74        139.62         8.25 o                         
   5  17  -8        123.74        122.05         5.56 o                         
   7  17  -8         58.73         63.43         4.47 o                         
   4  18  -8        275.27        266.49        13.84 o                         
   6  18  -8          0.91          2.49         1.49 o                         
   5  19  -8         38.27         42.87         3.36 o                         
   5   1  -7         12.15         10.23         1.84 o                         
   7   1  -7         54.06         52.28         4.20 o                         
   9   1  -7         85.19         91.74         3.10 o                         
  11   1  -7         51.12         59.61         3.29 o                         
   4   2  -7         73.75         67.66         3.59 o                         
   6   2  -7        128.55        125.56         5.12 o                         
   8   2  -7         91.31         87.69         3.58 o                         
  10   2  -7         29.45         35.15         1.83 o                         
  12   2  -7         27.03         27.22         2.83 o                         
   3   3  -7       1254.52       1187.94        65.34 o                         
   5   3  -7        109.77        109.08         4.46 o                         
   7   3  -7         76.68         58.35         2.87 o                         
   9   3  -7         69.14         68.52         2.72 o                         
  11   3  -7          7.88         12.02         2.56 o                         
   2   4  -7        315.68        305.76        17.50 o                         
   4   4  -7         77.89         69.53         5.25 o                         
   6   4  -7        287.97        293.43         8.77 o                         
   8   4  -7         89.00         96.46         3.44 o                         
  10   4  -7         94.94        114.39         3.30 o                         
  12   4  -7          6.71         11.88         1.69 o                         
   1   5  -7        653.88        591.80        30.51 o                         
   3   5  -7       1059.07       1039.32        58.95 o                         
   5   5  -7        189.11        176.10         8.90 o                         
   7   5  -7        410.85        410.49        11.59 o                         
   9   5  -7         96.61        102.43         3.24 o                         
  11   5  -7         86.70         93.12         3.10 o                         
  -2   6  -7        107.15         98.71         6.94 o                         
   0   6  -7        103.14         97.45         6.61 o                         
   2   6  -7        431.56        399.94        22.37 o                         
   6   6  -7        634.62        640.50        17.39 o                         
   8   6  -7        498.39        489.47        19.50 o                         
  10   6  -7        295.25        281.28         7.00 o                         
  12   6  -7          2.93          0.96         1.03 o                         
  -1   7  -7         93.66         88.55         6.18 o                         
   1   7  -7        717.76        703.48        36.82 o                         
   3   7  -7         36.66         31.60         2.92 o                         
   5   7  -7        850.89        828.57        49.97 o                         
   7   7  -7        758.32        776.76        20.68 o                         
   9   7  -7         46.40         43.05         2.64 o                         
  11   7  -7        144.40        158.33         4.61 o                         
  -2   8  -7        190.88        184.41        10.63 o                         
   0   8  -7        247.49        235.57        13.08 o                         
   2   8  -7        434.69        421.71        21.44 o                         
   4   8  -7        181.02        184.73         7.67 o                         
   6   8  -7        819.06        814.06        24.42 o                         
   8   8  -7        349.55        359.76         9.55 o                         
  10   8  -7         85.84         97.55         2.85 o                         
  12   8  -7         51.91         49.93         2.21 o                         
  -1   9  -7         69.06         71.31         5.09 o                         
   1   9  -7        404.16        410.94        22.19 o                         
   5   9  -7        668.17        658.82        34.06 o                         
   7   9  -7        338.61        330.83        12.79 o                         
   9   9  -7        159.43        167.98         5.72 o                         
  11   9  -7         52.55         57.30         2.21 o                         
  -2  10  -7        138.24        142.91         8.24 o                         
   0  10  -7        263.54        256.59        13.68 o                         
   4  10  -7        378.80        350.78        17.51 o                         
   6  10  -7        298.41        302.19        15.54 o                         
   8  10  -7        223.71        226.59         7.14 o                         
  10  10  -7         22.66         24.99         1.85 o                         
  12  10  -7        112.15        102.89         4.28 o                         
  -1  11  -7         11.97         14.72         2.49 o                         
   1  11  -7        300.53        309.45        12.33 o                         
   3  11  -7        238.59        248.46        11.01 o                         
   5  11  -7        170.36        169.14         8.19 o                         
   7  11  -7         61.10         59.21         2.63 o                         
   9  11  -7         91.72        102.71         3.23 o                         
  11  11  -7         52.14         47.44         3.80 o                         
  -2  12  -7         94.96        105.70         6.50 o                         
   0  12  -7         68.48         79.09         3.66 o                         
   2  12  -7        215.68        220.00        13.46 o                         
   4  12  -7        126.42        125.90         5.25 o                         
   6  12  -7         67.20         65.25         3.17 o                         
   8  12  -7         66.63         72.80         3.59 o                         
  10  12  -7         11.37          8.62         1.26 o                         
  -1  13  -7          8.38         10.84         1.66 o                         
   1  13  -7        146.09        155.68         6.25 o                         
   3  13  -7        168.61        171.32         6.74 o                         
   5  13  -7          9.57         11.68         2.25 o                         
   7  13  -7        105.62        103.71         3.62 o                         
   9  13  -7         22.40         20.84         1.77 o                         
  11  13  -7         59.47         66.28         3.60 o                         
   0  14  -7          3.46          6.03         2.03 o                         
   2  14  -7        358.91        353.83        13.51 o                         
   4  14  -7         71.85         63.85         3.95 o                         
   6  14  -7         21.86         27.01         1.68 o                         
   8  14  -7         61.65         61.00         2.53 o                         
  10  14  -7         92.46         85.42         3.27 o                         
  -1  15  -7         80.17         85.54         3.76 o                         
   1  15  -7         33.26         37.46         5.47 o                         
   3  15  -7         29.81         21.43         4.87 o                         
   5  15  -7          5.33          8.41         1.57 o                         
   7  15  -7         14.40         17.18         1.52 o                         
   9  15  -7         26.63         22.08         1.64 o                         
   0  16  -7         69.67         66.10         8.29 o                         
   2  16  -7         25.68         30.12         2.39 o                         
   4  16  -7         17.89         20.99         2.38 o                         
   6  16  -7         17.14         16.94         1.82 o                         
   8  16  -7          4.40          4.54         2.23 o                         
  10  16  -7        118.89        116.15         3.88 o                         
   1  17  -7          6.39          9.16         1.91 o                         
   3  17  -7         40.69         38.97         2.26 o                         
   5  17  -7         23.86         22.08         1.54 o                         
   7  17  -7         17.77         20.23         2.31 o                         
   9  17  -7         32.06         41.19         4.22 o                         
   0  18  -7         29.39         22.26         2.60 o                         
   2  18  -7         27.48         22.29         2.24 o                         
   4  18  -7         38.65         36.44         1.91 o                         
   6  18  -7         65.25         70.33         3.35 o                         
   8  18  -7         12.01         13.65         1.41 o                         
   1  19  -7         23.37         24.84         2.27 o                         
   3  19  -7         53.13         57.28         3.19 o                         
   5  19  -7         39.52         42.62         2.64 o                         
   7  19  -7          9.62         12.98         1.84 o                         
   2  20  -7         72.84         77.75         3.90 o                         
   4  20  -7          1.08          1.12         1.14 o                         
   6  20  -7         16.29         14.18         2.76 o                         
   3  21  -7         24.54         29.33         2.71 o                         
   5  21  -7          8.93          6.24         1.31 o                         
   4   0  -6       1094.19       1077.53        55.34 o                         
   6   0  -6        306.24        317.06        18.59 o                         
   8   0  -6        268.55        216.58        13.85 o                         
  10   0  -6        151.10        149.30         5.37 o                         
  12   0  -6        179.79        180.59        10.25 o                         
   3   1  -6       1432.71       1256.02        68.49 o                         
   5   1  -6        990.63        959.34        37.60 o                         
   9   1  -6        292.70        297.07         7.34 o                         
  11   1  -6        107.83        120.89         3.30 o                         
  13   1  -6        101.42         85.69         4.96 o                         
   4   2  -6       1267.32       1236.03        68.66 o                         
   6   2  -6        161.19        139.34         4.91 o                         
   8   2  -6        187.49        177.97         5.57 o                         
  10   2  -6        197.42        207.41         5.37 o                         
  12   2  -6         46.30         44.73         2.28 o                         
   3   3  -6        322.36        327.44        16.74 o                         
   5   3  -6       1681.20       1610.26        63.30 o                         
   7   3  -6         33.61         32.22         2.09 o                         
   9   3  -6        225.24        235.85         5.95 o                         
  11   3  -6         71.35         77.71         2.83 o                         
  13   3  -6         27.71         25.18         2.27 o                         
   4   4  -6        556.19        555.17        28.37 o                         
   6   4  -6        124.71        119.43         4.35 o                         
   8   4  -6        577.12        595.83        16.06 o                         
  10   4  -6        185.74        185.71         5.43 o                         
  12   4  -6         10.89         13.49         1.47 o                         
  -3   5  -6         23.80         31.98         4.11 o                         
   1   5  -6        193.14        182.52         9.87 o                         
   3   5  -6        234.69        228.20        14.11 o                         
   5   5  -6         88.01         82.90         3.79 o                         
   7   5  -6       1029.98       1047.45        27.65 o                         
   9   5  -6         14.02         15.86         2.01 o                         
  11   5  -6         70.00         65.58         2.50 o                         
  -4   6  -6        116.75        111.91         7.48 o                         
  -2   6  -6         80.12         81.38         6.17 o                         
   0   6  -6        464.89        433.25        22.98 o                         
   2   6  -6        443.18        429.26        23.36 o                         
   4   6  -6         31.17         28.02         2.27 o                         
   6   6  -6        346.16        326.61         9.42 o                         
   8   6  -6        382.75        393.55        10.17 o                         
  10   6  -6         79.51         88.83         3.10 o                         
  12   6  -6         16.45         20.10         1.53 o                         
  -3   7  -6         70.76         64.33         4.87 o                         
   1   7  -6         36.33         32.68         3.36 o                         
   3   7  -6        409.32        415.51        23.51 o                         
   5   7  -6         49.68         47.07         2.43 o                         
   7   7  -6        241.60        243.43         6.60 o                         
   9   7  -6         65.02         63.62         2.31 o                         
  11   7  -6         46.59         50.06         2.15 o                         
  -4   8  -6         41.74         37.94         3.46 o                         
  -2   8  -6         34.58         27.33         3.30 o                         
   0   8  -6         51.36         48.61         3.74 o                         
   2   8  -6         19.13         18.83         2.54 o                         
   4   8  -6          2.10          3.40         1.49 o                         
   6   8  -6        259.37        268.15         8.84 o                         
   8   8  -6        696.58        734.44        18.71 o                         
  10   8  -6        147.11        139.83         5.98 o                         
  12   8  -6          1.50          3.99         1.27 o                         
  -3   9  -6         73.60         78.57         5.04 o                         
  -1   9  -6          6.37         10.17         2.38 o                         
   1   9  -6         26.11         19.75         2.71 o                         
   3   9  -6         49.64         54.18         3.90 o                         
   5   9  -6        548.17        545.71        20.20 o                         
   7   9  -6        162.04        158.68         5.85 o                         
   9   9  -6        135.35        139.65         4.30 o                         
  11   9  -6          2.15          0.80         1.27 o                         
  -4  10  -6         19.79         19.26         2.60 o                         
  -2  10  -6        142.36        125.53         7.70 o                         
   0  10  -6        134.85        122.85         7.26 o                         
   2  10  -6        284.83        290.27        15.26 o                         
   4  10  -6        196.48        200.09         8.14 o                         
   6  10  -6        995.63        988.54        29.87 o                         
   8  10  -6        106.00        111.93         3.58 o                         
  10  10  -6         51.97         48.56         2.18 o                         
  12  10  -6          1.36          0.39         1.54 o                         
  -3  11  -6         49.69         48.88         3.68 o                         
  -1  11  -6         29.25         27.27         2.81 o                         
   1  11  -6        115.13        114.91         6.45 o                         
   3  11  -6        204.26        199.38         6.55 o                         
   5  11  -6        151.21        156.79         5.95 o                         
   7  11  -6         94.62        106.47         3.99 o                         
   9  11  -6         45.37         43.43         2.11 o                         
  11  11  -6          2.48          1.75         1.53 o                         
  -4  12  -6         36.29         39.68         3.36 o                         
  -2  12  -6         26.17         23.59         2.76 o                         
   0  12  -6        478.22        446.92        23.03 o                         
   4  12  -6        285.99        292.11         9.17 o                         
   6  12  -6        404.38        419.06        11.56 o                         
   8  12  -6         17.01         21.28         2.51 o                         
  10  12  -6         48.77         42.25         2.52 o                         
  -3  13  -6         32.29         32.96         2.92 o                         
  -1  13  -6         55.10         55.00         3.95 o                         
   1  13  -6         27.20         27.11         2.87 o                         
   3  13  -6        106.16         96.37         3.93 o                         
   5  13  -6        517.21        549.50        16.31 o                         
   7  13  -6         40.77         46.70         2.08 o                         
   9  13  -6         24.36         26.64         2.06 o                         
  11  13  -6         20.01         16.20         1.73 o                         
   0  14  -6        113.62        121.25         7.04 o                         
   2  14  -6         14.48         15.47         3.41 o                         
   4  14  -6        117.68        110.62         9.35 o                         
   6  14  -6        429.02        442.50        10.38 o                         
   8  14  -6         12.96         17.32         2.22 o                         
  10  14  -6         23.97         28.97         2.54 o                         
  -3  15  -6         24.31         29.57         2.57 o                         
  -1  15  -6         48.20         52.99         2.84 o                         
   1  15  -6         10.47         13.48         1.99 o                         
   3  15  -6         63.73         57.87         2.56 o                         
   5  15  -6        170.38        157.35         4.64 o                         
   7  15  -6         46.89         45.95         2.03 o                         
   9  15  -6        102.49         98.98         4.06 o                         
  -2  16  -6         64.40         72.62         5.55 o                         
   0  16  -6          4.76          7.39         1.39 o                         
   2  16  -6        348.95        342.56        10.62 o                         
   4  16  -6         55.32         50.72         4.66 o                         
   6  16  -6         64.10         64.26         2.81 o                         
   8  16  -6        119.15        108.61         3.27 o                         
  10  16  -6        126.26        131.37         4.48 o                         
  -1  17  -6         88.46        101.18         4.15 o                         
   1  17  -6         94.62         95.25         3.71 o                         
   3  17  -6         21.30         20.93         2.38 o                         
   5  17  -6         77.83         73.46         3.21 o                         
   7  17  -6         91.31         99.85         3.26 o                         
   9  17  -6        135.20        122.78         5.18 o                         
  -2  18  -6         10.43         15.19         7.01 o                         
   0  18  -6         95.94         93.08         3.58 o                         
   2  18  -6        157.51        160.44         5.22 o                         
   4  18  -6          2.96          7.42         2.41 o                         
   6  18  -6         50.25         60.98         2.41 o                         
   8  18  -6        102.39         90.24         3.16 o                         
  -1  19  -6         77.30         72.21         4.88 o                         
   1  19  -6        111.63        114.20         4.46 o                         
   3  19  -6         29.57         29.81         2.62 o                         
   5  19  -6         97.39        102.28         3.93 o                         
   7  19  -6         14.99         13.45         1.38 o                         
   9  19  -6        167.33        158.41         5.94 o                         
   0  20  -6        165.26        154.56         5.65 o                         
   2  20  -6         20.81         21.87         2.11 o                         
   4  20  -6        103.64        113.24         4.05 o                         
   6  20  -6         25.73         23.99         1.87 o                         
   8  20  -6         89.56         95.37         3.51 o                         
   1  21  -6         99.17         90.23         4.46 o                         
   3  21  -6         69.94         75.00         2.83 o                         
   5  21  -6         75.95         82.99         3.90 o                         
   7  21  -6         17.31         17.35         1.65 o                         
   2  22  -6         42.48         44.20         3.82 o                         
   4  22  -6         82.26         80.24         2.67 o                         
   6  22  -6         37.88         40.36         1.86 o                         
   3  23  -6         15.27         18.16         1.64 o                         
   5  23  -6         13.49         16.21         2.29 o                         
  -5   1  -5          8.07         12.98         3.68 o                         
   1   1  -5         41.46         47.81         3.37 o                         
   3   1  -5        978.18       1025.74        26.46 o                         
   5   1  -5       1852.62       1894.58        56.49 o                         
   7   1  -5        300.64        311.22         9.71 o                         
   9   1  -5        105.67        101.17         2.81 o                         
  11   1  -5         25.80         23.70         1.69 o                         
  13   1  -5          6.20          8.80         1.22 o                         
  -4   2  -5        326.04        306.62        16.63 o                         
   2   2  -5        119.16        127.80         3.77 o                         
   4   2  -5       1227.82       1247.83        37.39 o                         
   6   2  -5        435.88        417.72        13.56 o                         
   8   2  -5        292.82        306.12         8.34 o                         
  10   2  -5          2.57          2.37         1.42 o                         
  12   2  -5        118.70        122.73         4.31 o                         
  -5   3  -5         29.20         34.74         4.17 o                         
   1   3  -5        973.88        988.86        29.09 o                         
   3   3  -5       1303.63       1398.88        30.24 o                         
   5   3  -5       1119.08       1145.28        40.12 o                         
   7   3  -5         39.17         37.19         1.83 o                         
   9   3  -5        506.26        540.46        12.86 o                         
  11   3  -5         26.44         27.20         1.78 o                         
  -6   4  -5        111.78         96.10         6.67 o                         
  -4   4  -5          3.68          3.52         2.98 o                         
   0   4  -5        211.94        226.45        11.94 o                         
   2   4  -5       1154.77       1197.19        33.10 o                         
   4   4  -5        856.28        916.45        28.54 o                         
   6   4  -5          6.63         10.40         1.35 o                         
   8   4  -5        472.42        506.80        13.49 o                         
  10   4  -5         85.26         74.30         2.87 o                         
  12   4  -5         90.88         99.53         3.62 o                         
  -5   5  -5        160.07        144.93         9.22 o                         
   1   5  -5       1934.41       1807.19        66.10 o                         
   3   5  -5        179.47        173.44         6.23 o                         
   5   5  -5        595.06        599.94        32.55 o                         
   7   5  -5        114.07        108.39         3.26 o                         
   9   5  -5        439.44        440.29        11.88 o                         
  11   5  -5        198.29        202.63         5.80 o                         
  -6   6  -5        112.21        105.92         6.23 o                         
   0   6  -5        384.38        373.74        22.25 o                         
   2   6  -5       2116.68       2058.78        63.06 o                         
   4   6  -5        368.60        336.18        20.68 o                         
   6   6  -5        158.17        148.56         7.86 o                         
   8   6  -5        303.80        295.45         8.13 o                         
  10   6  -5        144.25        147.26         4.52 o                         
  12   6  -5         81.45         87.34         3.13 o                         
  -5   7  -5         83.60         84.65         5.52 o                         
  -1   7  -5       1544.07       1455.43        77.11 o                         
   1   7  -5        493.61        492.25        27.63 o                         
   5   7  -5        243.31        229.89        14.93 o                         
   7   7  -5        439.40        415.90        10.70 o                         
   9   7  -5        139.20        137.70         4.30 o                         
  11   7  -5         68.75         76.96         2.75 o                         
  -4   8  -5        111.55        127.97         7.80 o                         
  -2   8  -5        644.11        590.91        34.38 o                         
   0   8  -5        307.84        299.05        18.09 o                         
   2   8  -5        308.12        309.08        15.16 o                         
   4   8  -5        675.04        630.56        32.19 o                         
   6   8  -5        597.15        567.40        16.57 o                         
   8   8  -5        279.31        258.84         7.04 o                         
  10   8  -5         26.03         31.77         1.99 o                         
  12   8  -5         87.89         88.84         3.15 o                         
  -5   9  -5         31.14         36.85         3.73 o                         
  -3   9  -5        191.99        197.52        11.66 o                         
  -1   9  -5       1053.02       1029.26        53.63 o                         
   3   9  -5        626.17        609.34        19.01 o                         
   5   9  -5        333.00        331.70        11.52 o                         
   7   9  -5        427.69        424.02        10.94 o                         
   9   9  -5         34.25         39.60         1.90 o                         
  11   9  -5         60.85         69.46         2.71 o                         
  -4  10  -5        165.60        159.03         8.73 o                         
   0  10  -5        393.32        366.28        20.40 o                         
   4  10  -5        629.13        625.37        19.58 o                         
   6  10  -5        926.89        894.75        23.26 o                         
   8  10  -5         15.26         22.01         3.43 o                         
  10  10  -5         55.77         57.84         2.43 o                         
  12  10  -5         60.63         53.70         3.82 o                         
  -5  11  -5        128.60        129.25         8.13 o                         
  -3  11  -5        205.12        202.23        10.63 o                         
  -1  11  -5        315.27        299.23        15.38 o                         
   1  11  -5         90.69         77.51         4.71 o                         
   3  11  -5        824.03        823.40        24.96 o                         
   5  11  -5        260.60        259.95         8.30 o                         
   7  11  -5        816.43        826.20        21.53 o                         
   9  11  -5         23.56         24.56         2.49 o                         
  11  11  -5         87.21         88.04         3.10 o                         
  -4  12  -5        171.83        176.75        10.09 o                         
  -2  12  -5         76.77         80.79         4.87 o                         
   0  12  -5        398.52        404.07        19.31 o                         
   2  12  -5        585.20        557.35        15.90 o                         
   4  12  -5       1265.47       1201.75        38.76 o                         
   6  12  -5       1977.32       2028.88        51.14 o                         
   8  12  -5        342.42        354.15         7.95 o                         
  10  12  -5         31.69         35.43         1.82 o                         
  -5  13  -5         91.01         82.15         4.99 o                         
  -3  13  -5         50.12         56.78         4.01 o                         
  -1  13  -5        245.91        242.50        12.59 o                         
   1  13  -5         50.21         53.34         2.87 o                         
   3  13  -5        969.64        917.78        27.21 o                         
   5  13  -5         74.40         85.07         3.44 o                         
   7  13  -5        736.39        710.55        16.92 o                         
   9  13  -5         78.00         75.94         3.09 o                         
  11  13  -5         20.53         19.35         3.17 o                         
  -4  14  -5         54.81         54.52         3.90 o                         
  -2  14  -5        153.69        153.08         8.29 o                         
   0  14  -5         68.59         67.41         5.31 o                         
   2  14  -5        261.18        238.81        12.11 o                         
   4  14  -5       1353.85       1344.87        34.65 o                         
   6  14  -5          1.52          2.10         1.19 o                         
   8  14  -5        313.93        297.56         9.62 o                         
  10  14  -5         29.92         38.25         2.29 o                         
  -3  15  -5         10.51         11.58         2.33 o                         
  -1  15  -5         87.27         89.46         5.90 o                         
   1  15  -5         74.16         70.53         4.01 o                         
   3  15  -5        359.70        381.40        11.06 o                         
   5  15  -5        409.92        425.33        10.07 o                         
   7  15  -5         53.69         49.87         2.72 o                         
   9  15  -5        120.64        123.13         4.54 o                         
  11  15  -5          6.31          7.27         1.79 o                         
  -4  16  -5         30.38         28.41         2.76 o                         
  -2  16  -5          2.22          3.81         1.76 o                         
   0  16  -5        117.73        123.65         5.65 o                         
   2  16  -5         43.64         45.83         2.94 o                         
   4  16  -5        648.52        647.85        16.68 o                         
   6  16  -5         79.19         75.11         3.44 o                         
   8  16  -5         75.03         69.96         2.69 o                         
  10  16  -5          8.14          4.32         3.59 o                         
  -3  17  -5          7.36          8.37         1.29 o                         
  -1  17  -5         53.72         49.56         2.50 o                         
   1  17  -5        144.64        151.68         5.01 o                         
   3  17  -5         31.99         28.21         1.99 o                         
   5  17  -5         25.65         26.31         1.93 o                         
   7  17  -5          8.20          9.10         1.57 o                         
   9  17  -5         31.40         29.40         1.79 o                         
  -2  18  -5         15.90         14.13         1.86 o                         
   0  18  -5          5.63          3.06         1.59 o                         
   2  18  -5         57.07         56.75         2.66 o                         
   4  18  -5        155.56        153.73         5.19 o                         
   6  18  -5         52.46         52.83         2.73 o                         
   8  18  -5          1.06          3.31         1.22 o                         
  10  18  -5          0.28          0.00         1.47 o                         
  -3  19  -5         10.95         18.67         2.87 o                         
  -1  19  -5         37.78         36.90         2.12 o                         
   1  19  -5         13.83         13.88         1.45 o                         
   3  19  -5          0.44          1.14         1.30 o                         
   5  19  -5          2.96          3.59         1.60 o                         
   7  19  -5         31.73         26.94         1.76 o                         
   9  19  -5         16.84         20.64         1.75 o                         
  -2  20  -5         17.73         17.01         3.00 o                         
   0  20  -5        110.60        109.77         3.89 o                         
   2  20  -5         78.33         87.55         2.94 o                         
   4  20  -5         28.30         31.01         2.05 o                         
   6  20  -5          5.44          7.19         1.28 o                         
   8  20  -5         82.40         84.04         2.82 o                         
  -1  21  -5          7.46         11.04         2.04 o                         
   1  21  -5         41.32         43.64         2.53 o                         
   3  21  -5         21.72         21.25         1.78 o                         
   5  21  -5          8.20         11.65         1.53 o                         
   7  21  -5          3.10          4.06         1.13 o                         
   0  22  -5         47.53         47.72         3.52 o                         
   2  22  -5         29.79         30.84         1.79 o                         
   4  22  -5         14.51         14.99         1.32 o                         
   6  22  -5          8.61          7.70         1.17 o                         
   1  23  -5         26.69         22.98         1.79 o                         
   3  23  -5         35.88         34.78         1.82 o                         
   5  23  -5          0.54          1.37         1.10 o                         
   7  23  -5         49.19         51.92         2.90 o                         
   2  24  -5         12.71         15.92         1.64 o                         
   4  24  -5         10.67         12.52         1.49 o                         
  -6   0  -4        204.19        203.38        12.04 o                         
   0   0  -4       1774.46       1907.13        98.62 o                         
   2   0  -4       5757.98       6033.56       310.61 o                         
   4   0  -4         33.70         26.27         1.73 o                         
   6   0  -4       2449.89       2327.55        85.27 o                         
   8   0  -4        586.14        577.28        21.33 o                         
  10   0  -4        278.70        307.22        13.52 o                         
  12   0  -4         25.80         24.21         2.22 o                         
  -7   1  -4        149.13        139.57         5.89 o                         
  -5   1  -4        330.15        320.37        12.78 o                         
  -1   1  -4        926.61        885.26        32.72 o                         
   1   1  -4       1728.46       1740.01        44.85 o                         
   5   1  -4        923.18        986.36        24.23 o                         
   7   1  -4       2060.42       2035.69        47.59 o                         
   9   1  -4        479.83        499.97        12.75 o                         
  11   1  -4        171.18        181.56         5.29 o                         
  -6   2  -4         41.73         43.33         3.25 o                         
  -4   2  -4        499.05        440.79        22.88 o                         
   0   2  -4       2165.61       2283.70        61.73 o                         
   2   2  -4       1421.34       1484.71        36.90 o                         
   4   2  -4         96.98         80.05         2.53 o                         
   6   2  -4       1491.01       1420.76        42.90 o                         
   8   2  -4        348.18        351.20         8.51 o                         
  10   2  -4        314.11        322.30         7.94 o                         
  12   2  -4         19.46         20.41         2.05 o                         
  -7   3  -4         79.26         75.64         4.17 o                         
  -5   3  -4        131.15        144.77         5.90 o                         
  -1   3  -4        742.71        732.23        24.14 o                         
   1   3  -4       1189.57       1230.95        31.81 o                         
   3   3  -4       2011.79       2239.12        77.26 o                         
   5   3  -4        564.71        545.88        14.92 o                         
   7   3  -4        460.31        459.54        11.79 o                         
   9   3  -4        102.89        110.06         3.76 o                         
  11   3  -4        288.32        285.66         7.91 o                         
  -6   4  -4          5.59          8.01         2.54 o                         
  -4   4  -4        249.68        235.51        12.48 o                         
   0   4  -4        166.74        164.61         5.21 o                         
   2   4  -4        235.76        215.47         5.82 o                         
   4   4  -4       1025.64        967.84        22.19 o                         
   6   4  -4        773.32        702.76        18.06 o                         
   8   4  -4          3.69         10.89         1.31 o                         
  10   4  -4        314.04        308.07         7.63 o                         
  12   4  -4         42.35         43.21         2.48 o                         
  -7   5  -4         34.72         33.50         3.52 o                         
  -5   5  -4         72.81         71.26         4.77 o                         
  -1   5  -4         14.34         15.47         2.33 o                         
   1   5  -4       1734.66       1799.53        45.79 o                         
   3   5  -4        212.54        242.97         7.77 o                         
   5   5  -4       1408.00       1410.72        32.26 o                         
   7   5  -4        120.81        119.80         3.66 o                         
   9   5  -4        120.21        113.74         3.78 o                         
  11   5  -4        107.28        111.15         3.26 o                         
  -6   6  -4         58.95         58.85         4.71 o                         
  -2   6  -4        354.38        339.36        20.50 o                         
   0   6  -4       1019.31       1096.73        27.18 o                         
   2   6  -4        634.85        717.31        16.65 o                         
   4   6  -4        225.02        200.06         4.81 o                         
   6   6  -4        328.05        346.19         7.95 o                         
   8   6  -4         99.15         95.93         3.25 o                         
  10   6  -4        103.50        103.91         3.20 o                         
  12   6  -4         43.65         41.62         2.40 o                         
  -7   7  -4         52.55         49.14         2.75 o                         
  -5   7  -4         24.94         34.36         3.57 o                         
  -3   7  -4        212.79        222.11        13.62 o                         
   1   7  -4       2239.69       2268.83        52.33 o                         
   3   7  -4        401.57        434.43        11.50 o                         
   5   7  -4        571.83        560.82        21.27 o                         
   7   7  -4        127.21        119.10         3.80 o                         
   9   7  -4         82.94         90.54         2.94 o                         
  11   7  -4          0.97          1.44         1.59 o                         
  -6   8  -4        154.34        145.82         5.50 o                         
  -4   8  -4         40.91         36.69         3.73 o                         
  -2   8  -4         77.61         62.54         4.55 o                         
   0   8  -4        470.80        501.43        17.69 o                         
   2   8  -4        111.31        111.65         2.92 o                         
   4   8  -4        357.90        322.80         8.93 o                         
   6   8  -4         64.23         55.72         2.13 o                         
   8   8  -4         33.86         32.63         1.66 o                         
  10   8  -4         64.94         61.66         3.12 o                         
  12   8  -4         31.16         34.07         2.18 o                         
  -7   9  -4         29.84         26.90         2.65 o                         
  -5   9  -4        145.97        126.28         9.84 o                         
  -3   9  -4        277.24        280.24        15.48 o                         
  -1   9  -4         72.35         79.33         4.93 o                         
   1   9  -4        159.19        197.81         7.40 o                         
   3   9  -4        479.18        464.92        12.03 o                         
   5   9  -4       1269.92       1276.60        29.84 o                         
   7   9  -4         74.51         64.22         2.78 o                         
   9   9  -4        121.10        124.94         3.71 o                         
  11   9  -4         47.54         55.16         2.38 o                         
  -6  10  -4         28.45         31.00         2.34 o                         
  -4  10  -4         48.99         45.38         5.58 o                         
  -2  10  -4          8.15         14.02         2.29 o                         
   0  10  -4         20.40         17.10         2.49 o                         
   2  10  -4        161.72        173.81         5.04 o                         
   4  10  -4        529.62        571.56        13.37 o                         
   6  10  -4        167.53        174.38         6.18 o                         
   8  10  -4         68.89         66.01         2.22 o                         
  10  10  -4         77.13         66.15         2.46 o                         
  12  10  -4          9.75         12.07         2.16 o                         
  -5  11  -4         18.55         22.38         1.94 o                         
  -3  11  -4         16.59         15.99         1.97 o                         
  -1  11  -4         19.96         19.15         2.43 o                         
   1  11  -4         52.77         49.53         3.46 o                         
   3  11  -4        459.55        449.41        12.40 o                         
   5  11  -4        272.38        283.78         8.37 o                         
   7  11  -4         63.86         78.22         2.62 o                         
   9  11  -4         67.73         62.56         2.41 o                         
  11  11  -4         64.42         56.21         2.27 o                         
  -6  12  -4         33.50         34.15         2.76 o                         
  -4  12  -4         17.98         20.84         2.36 o                         
  -2  12  -4        214.04        213.97         8.40 o                         
   0  12  -4         13.43         14.28         2.27 o                         
   2  12  -4         45.37         46.22         5.20 o                         
   4  12  -4        106.39        105.74         4.17 o                         
   6  12  -4        679.73        682.29        15.83 o                         
   8  12  -4          1.66         -1.06         1.31 o                         
  10  12  -4         33.90         27.98         1.99 o                         
  -5  13  -4         45.71         49.33         3.89 o                         
  -3  13  -4        334.56        322.81        10.29 o                         
  -1  13  -4         67.00         67.82         5.01 o                         
   1  13  -4          0.55          4.87         2.33 o                         
   3  13  -4         95.41         91.67         3.24 o                         
   5  13  -4        461.88        440.65        11.13 o                         
   7  13  -4        193.26        195.68         6.45 o                         
   9  13  -4         23.48         22.33         2.13 o                         
  11  13  -4         14.78         17.27         1.67 o                         
  -6  14  -4          9.88         10.60         2.33 o                         
  -4  14  -4         30.17         32.05         2.27 o                         
  -2  14  -4        841.87        833.80        44.27 o                         
   0  14  -4         64.88         61.05         2.90 o                         
   4  14  -4        645.99        654.66        23.18 o                         
   6  14  -4        268.26        260.26         7.33 o                         
   8  14  -4        139.56        136.13         3.85 o                         
  10  14  -4         22.65         23.98         1.74 o                         
  -5  15  -4         50.35         49.64         2.95 o                         
  -3  15  -4        235.96        233.11         7.58 o                         
  -1  15  -4        171.84        181.75         5.69 o                         
   1  15  -4        299.01        291.82        11.73 o                         
   3  15  -4        297.66        300.18         9.48 o                         
   5  15  -4        296.58        272.35         7.04 o                         
   7  15  -4        188.28        217.99         6.29 o                         
   9  15  -4         34.06         32.01         1.88 o                         
  11  15  -4         28.02         25.87         3.46 o                         
  -4  16  -4        103.54        102.20         4.40 o                         
  -2  16  -4        245.36        242.48         8.10 o                         
   0  16  -4        413.79        420.18        15.14 o                         
   2  16  -4        632.53        612.35        24.87 o                         
   4  16  -4        760.79        739.62        22.09 o                         
   6  16  -4        277.17        274.54         9.22 o                         
   8  16  -4        115.22        111.10         7.53 o                         
  10  16  -4         15.61          8.36         1.14 o                         
  -5  17  -4         34.58         32.64         2.92 o                         
  -3  17  -4        108.31        107.33         4.02 o                         
  -1  17  -4         24.12         28.21         2.13 o                         
   1  17  -4       1546.98       1589.19        46.63 o                         
   3  17  -4        314.80        336.96        11.33 o                         
   5  17  -4        198.54        214.57         6.06 o                         
   7  17  -4        138.08        134.23         4.22 o                         
   9  17  -4         28.96         30.79         1.91 o                         
  -4  18  -4        107.65        101.01         4.54 o                         
  -2  18  -4         26.37         32.15         3.19 o                         
   0  18  -4        100.74        103.77         3.64 o                         
   2  18  -4        936.45       1012.31        33.43 o                         
   4  18  -4        124.38        120.85         4.50 o                         
   6  18  -4        133.39        132.30         4.21 o                         
   8  18  -4        107.33        108.25         3.57 o                         
  10  18  -4         65.67         55.98         2.72 o                         
  -3  19  -4         47.54         44.17         5.44 o                         
  -1  19  -4        135.13        130.22         4.93 o                         
   1  19  -4        499.45        519.08        13.09 o                         
   3  19  -4        226.84        226.16         7.37 o                         
   5  19  -4         50.14         52.64         2.34 o                         
   7  19  -4         69.66         59.22         2.26 o                         
   9  19  -4         31.01         32.65         3.79 o                         
  -2  20  -4         26.49         22.40         2.81 o                         
   0  20  -4         47.05         48.36         2.96 o                         
   2  20  -4        236.15        233.15         7.26 o                         
   4  20  -4        123.73        145.13         4.99 o                         
   6  20  -4         48.93         45.84         2.90 o                         
   8  20  -4         12.48         13.31         1.31 o                         
  -3  21  -4          2.27          4.64         1.70 o                         
  -1  21  -4         83.38         92.59         3.98 o                         
   1  21  -4         47.04         44.94         2.27 o                         
   3  21  -4        282.30        292.01        11.10 o                         
   5  21  -4         63.93         60.32         2.18 o                         
   7  21  -4         57.86         66.26         4.79 o                         
  -2  22  -4         27.13         22.30         3.68 o                         
   0  22  -4         23.21         18.22         2.10 o                         
   2  22  -4         43.94         47.97         2.09 o                         
   4  22  -4         58.08         52.57         2.32 o                         
   6  22  -4         72.73         76.09         2.65 o                         
   8  22  -4         13.19         18.70         1.80 o                         
  -1  23  -4         39.78         38.97         2.51 o                         
   1  23  -4         38.84         46.45         2.16 o                         
   3  23  -4         54.96         59.58         2.53 o                         
   5  23  -4          3.61          3.78         1.13 o                         
   7  23  -4         58.09         77.78         4.12 o                         
   0  24  -4         15.73         13.26         2.54 o                         
   2  24  -4         44.24         47.59         3.08 o                         
   4  24  -4         29.95         26.58         2.03 o                         
   6  24  -4         91.99         98.36         4.72 o                         
   1  25  -4         28.33         32.07         2.33 o                         
   3  25  -4         15.73         14.45         1.99 o                         
   5  25  -4         56.63         70.12         5.98 o                         
   2  26  -4         13.74         15.48         2.60 o                         
  -7   1  -3          1.63          1.27         2.62 o                         
  -5   1  -3         18.51         19.88         3.17 o                         
  -3   1  -3        175.22        156.65         8.68 o                         
  -1   1  -3        486.52        553.77        14.35 o                         
   1   1  -3        373.59        418.48         9.64 o                         
   3   1  -3        438.51        489.09        17.97 o                         
   5   1  -3       1067.39       1015.10        37.50 o                         
   7   1  -3         71.61         80.71         2.40 o                         
   9   1  -3         71.08         66.59         2.29 o                         
  11   1  -3         18.86         22.55         1.76 o                         
  -8   2  -3         11.43         14.92         1.95 o                         
  -6   2  -3         33.29         32.88         2.78 o                         
  -4   2  -3        421.57        398.50        21.88 o                         
  -2   2  -3       1377.10       1643.70        42.39 o                         
   0   2  -3        388.54        392.34        10.21 o                         
   2   2  -3        999.60       1032.58        30.19 o                         
   4   2  -3        587.92        615.14        23.93 o                         
   6   2  -3        260.38        257.77         6.62 o                         
   8   2  -3          5.03          6.54         1.66 o                         
  10   2  -3         63.85         69.08         2.73 o                         
  12   2  -3         64.43         57.33         1.78 o                         
  -7   3  -3          1.61          4.53         3.33 o                         
  -5   3  -3        243.72        214.45         8.90 o                         
  -3   3  -3        779.39        652.32        38.99 o                         
  -1   3  -3        555.10        639.24        16.60 o                         
   1   3  -3       2366.35       2391.07       130.94 o                         
   3   3  -3       4053.19       4151.02       123.27 o                         
   5   3  -3       1433.52       1426.84        44.86 o                         
   7   3  -3        207.36        222.84         4.85 o                         
   9   3  -3        137.51        143.18         3.77 o                         
  11   3  -3         42.02         44.78         2.09 o                         
  -8   4  -3         74.63         85.16         3.82 o                         
  -6   4  -3         93.93         89.16         4.78 o                         
  -4   4  -3       1152.11       1167.52        58.73 o                         
  -2   4  -3       1617.29       1853.42        55.04 o                         
   2   4  -3        536.18        486.81        16.98 o                         
   4   4  -3         66.47         72.13         3.29 o                         
   6   4  -3         77.61         87.74         2.78 o                         
   8   4  -3        513.48        496.85        15.65 o                         
  10   4  -3         29.24         34.34         1.83 o                         
  12   4  -3          5.88         12.17         1.62 o                         
  -7   5  -3         52.21         54.09         3.14 o                         
  -5   5  -3        480.45        459.65        17.56 o                         
  -3   5  -3        756.43        727.87        43.23 o                         
  -1   5  -3        414.47        412.07        10.79 o                         
   3   5  -3       1784.43       1766.30        50.80 o                         
   5   5  -3        411.10        388.89         8.70 o                         
   7   5  -3        810.83        784.28        18.31 o                         
   9   5  -3        236.71        242.43         5.41 o                         
  11   5  -3         35.73         39.90         2.42 o                         
  -8   6  -3         85.33         78.33         5.66 o                         
  -6   6  -3        139.75        142.27         6.03 o                         
  -4   6  -3        440.30        433.22        21.94 o                         
  -2   6  -3         35.39         37.38         2.55 o                         
   0   6  -3       2145.57       2278.50        67.72 o                         
   2   6  -3       1119.75       1111.31        29.21 o                         
   4   6  -3       2762.92       2721.56        78.92 o                         
   6   6  -3        279.53        265.27         7.35 o                         
   8   6  -3        728.23        708.70        16.69 o                         
  10   6  -3        146.88        151.63         4.95 o                         
  12   6  -3         32.43         34.67         3.06 o                         
  -7   7  -3         99.72         91.86         4.45 o                         
  -5   7  -3        644.94        605.07        21.92 o                         
  -3   7  -3        611.87        602.21        33.19 o                         
  -1   7  -3        424.49        413.97         9.05 o                         
   1   7  -3       1189.64       1273.03        28.40 o                         
   3   7  -3       2473.79       2488.02        52.04 o                         
   5   7  -3       2108.16       2169.50        50.14 o                         
   7   7  -3        300.36        280.94         6.93 o                         
   9   7  -3        279.64        269.96         6.36 o                         
  11   7  -3        146.48        155.51         3.99 o                         
  -8   8  -3         13.01          9.73         1.29 o                         
  -6   8  -3        252.87        234.61         8.86 o                         
  -4   8  -3        114.73        108.46         6.50 o                         
   0   8  -3         52.16         45.60         1.43 o                         
   2   8  -3       2212.99       2137.02        44.38 o                         
   4   8  -3       3072.40       3138.68        65.47 o                         
   6   8  -3        319.35        321.08         7.62 o                         
   8   8  -3        545.95        520.63        12.62 o                         
  10   8  -3        221.95        237.40         5.69 o                         
  12   8  -3         61.07         63.74         2.41 o                         
  -7   9  -3         26.47         33.08         4.30 o                         
  -5   9  -3        208.67        177.43         6.98 o                         
  -3   9  -3        699.72        651.83        35.08 o                         
  -1   9  -3       1426.66       1406.01        52.85 o                         
   1   9  -3        322.93        351.46         8.04 o                         
   3   9  -3        704.64        678.92        12.97 o                         
   5   9  -3       2886.28       2889.92        75.23 o                         
   7   9  -3        301.95        270.31         7.73 o                         
   9   9  -3        325.08        335.41         8.35 o                         
  11   9  -3         99.37         92.10         3.18 o                         
  -8  10  -3         21.06         24.08         2.71 o                         
  -6  10  -3        164.41        157.81         6.19 o                         
  -4  10  -3        711.34        717.83        41.79 o                         
  -2  10  -3       1009.11       1028.60        46.73 o                         
   0  10  -3       1781.77       1811.32        51.32 o                         
   2  10  -3        364.25        323.93         6.52 o                         
   4  10  -3        878.25        846.13        20.40 o                         
   6  10  -3       1341.33       1374.42        31.79 o                         
   8  10  -3        186.70        179.23         4.88 o                         
  10  10  -3        167.72        172.93         4.70 o                         
  -7  11  -3         11.10         16.61         2.65 o                         
  -5  11  -3        191.08        172.83         9.71 o                         
  -3  11  -3        709.68        693.36        30.10 o                         
  -1  11  -3        956.05        884.76        30.47 o                         
   1  11  -3        645.05        638.06        15.21 o                         
   3  11  -3        162.54        162.04         3.92 o                         
   5  11  -3       1865.71       1862.47        55.63 o                         
   7  11  -3         22.27         23.41         2.97 o                         
   9  11  -3        275.39        266.43         7.51 o                         
  11  11  -3          5.24          5.81         1.49 o                         
  -6  12  -3         34.06         32.13         2.07 o                         
  -4  12  -3        358.52        355.30        12.35 o                         
  -2  12  -3         29.56         30.94         2.34 o                         
   0  12  -3       1534.58       1510.42        44.10 o                         
   2  12  -3        571.56        513.26        11.70 o                         
   4  12  -3         78.30         76.06         3.81 o                         
   6  12  -3        432.23        414.31        10.03 o                         
   8  12  -3        535.76        507.40        13.38 o                         
  10  12  -3         79.54         83.27         2.75 o                         
  -7  13  -3         22.66         22.05         3.52 o                         
  -5  13  -3        245.90        233.71        10.67 o                         
  -3  13  -3         79.16         84.87         4.39 o                         
  -1  13  -3        237.32        225.55         7.28 o                         
   1  13  -3        458.82        433.89        13.64 o                         
   3  13  -3        612.85        581.60        14.34 o                         
   5  13  -3         30.36         27.50         2.91 o                         
   7  13  -3          4.61          0.97         1.40 o                         
   9  13  -3        153.70        157.62         6.98 o                         
  11  13  -3         29.09         24.40         1.64 o                         
  -6  14  -3         54.51         57.03         2.61 o                         
  -4  14  -3         23.47         23.67         1.91 o                         
  -2  14  -3        118.95        121.25         4.44 o                         
   0  14  -3        248.72        249.21         8.16 o                         
   2  14  -3        307.81        303.09         8.82 o                         
   4  14  -3         84.64         76.78         2.47 o                         
   6  14  -3         50.86         51.85         2.24 o                         
   8  14  -3         14.07         17.49         1.71 o                         
  10  14  -3         70.33         64.33         2.18 o                         
  -5  15  -3         45.66         53.61         2.46 o                         
  -1  15  -3        308.52        304.49        10.10 o                         
   1  15  -3         50.37         52.26         2.24 o                         
   3  15  -3        359.38        333.73         9.56 o                         
   5  15  -3         38.63         44.02         2.05 o                         
   7  15  -3         21.16         25.88         2.22 o                         
   9  15  -3          7.19          7.07         1.35 o                         
  -6  16  -3         32.89         31.18         2.11 o                         
  -4  16  -3         46.96         45.46         2.37 o                         
  -2  16  -3         21.37         19.10         1.85 o                         
   0  16  -3         26.80         25.94         1.92 o                         
   2  16  -3        730.76        782.46        20.81 o                         
   4  16  -3         50.91         51.92         2.12 o                         
   6  16  -3         34.61         34.89         3.42 o                         
   8  16  -3         36.04         29.17         2.34 o                         
  10  16  -3        115.04        100.54         3.70 o                         
  -5  17  -3         10.59         11.77         3.90 o                         
  -3  17  -3        110.92        107.55         3.69 o                         
  -1  17  -3         49.50         54.54         2.67 o                         
   1  17  -3        275.16        271.20         7.53 o                         
   3  17  -3        407.06        388.26         9.44 o                         
   5  17  -3         20.22         19.79         1.61 o                         
   7  17  -3         24.32         27.64         1.96 o                         
   9  17  -3         29.65         27.77         2.96 o                         
  -4  18  -3         13.32         11.70         2.43 o                         
  -2  18  -3         98.44        104.82         3.75 o                         
   0  18  -3        143.26        142.39         4.09 o                         
   2  18  -3        109.90        108.41         3.62 o                         
   4  18  -3         34.17         31.37         1.91 o                         
   6  18  -3          8.59          9.60         1.55 o                         
   8  18  -3         45.10         38.30         2.13 o                         
  -5  19  -3          6.09          8.63         2.18 o                         
  -3  19  -3         23.10         23.23         1.92 o                         
  -1  19  -3        519.62        536.84        14.34 o                         
   1  19  -3         36.00         42.73         1.97 o                         
   3  19  -3         11.38         19.37         2.10 o                         
   5  19  -3         28.55         31.71         1.90 o                         
   7  19  -3         35.70         35.75         2.04 o                         
   9  19  -3          9.14          6.01         1.10 o                         
  -4  20  -3          0.77          0.28         0.89 o                         
  -2  20  -3          8.61         13.26         1.37 o                         
   0  20  -3        234.12        241.24         6.18 o                         
   2  20  -3        462.40        478.08        12.94 o                         
   4  20  -3         66.54         69.90         3.10 o                         
   6  20  -3         11.16          8.77         1.38 o                         
   8  20  -3         12.66          9.75         1.58 o                         
  -3  21  -3         38.12         35.65         2.09 o                         
  -1  21  -3         74.59         69.42         2.83 o                         
   1  21  -3         32.30         31.45         2.25 o                         
   3  21  -3         18.89         19.92         1.63 o                         
   5  21  -3         12.64         13.33         1.30 o                         
   7  21  -3         17.36         16.04         1.55 o                         
  -4  22  -3          6.63          7.44         1.89 o                         
  -2  22  -3         80.25         84.02         3.24 o                         
   0  22  -3        232.40        243.50         6.72 o                         
   2  22  -3        111.08        110.00         4.27 o                         
   4  22  -3         37.19         40.60         2.03 o                         
   6  22  -3         26.18         23.16         1.90 o                         
   8  22  -3         10.18         13.33         1.31 o                         
  -3  23  -3         16.17         19.50         3.83 o                         
  -1  23  -3        180.41        175.06         5.53 o                         
   1  23  -3        124.62        125.84         4.34 o                         
   3  23  -3         46.03         43.74         2.27 o                         
   5  23  -3         17.87         16.43         2.22 o                         
   7  23  -3         13.98         17.58         1.72 o                         
  -2  24  -3          2.65          4.80         1.36 o                         
   0  24  -3        250.63        251.64         7.80 o                         
   2  24  -3          7.47          8.86         2.11 o                         
   4  24  -3         75.53         75.41         3.22 o                         
   6  24  -3         39.38         38.59         4.41 o                         
  -1  25  -3         18.01         18.28         2.46 o                         
   1  25  -3         40.13         41.86         3.35 o                         
   3  25  -3         55.96         56.82         4.04 o                         
   5  25  -3         85.36         84.52         3.97 o                         
   0  26  -3         17.73         23.64         3.44 o                         
   2  26  -3          9.83          9.38         2.03 o                         
   4  26  -3         69.36         64.19         5.53 o                         
  -8   0  -2          5.98          7.57         2.60 o                         
  -6   0  -2       1876.60       1760.69        94.68 o                         
  -4   0  -2        881.44       1038.60        39.53 o                         
   2   0  -2        878.66        840.37        38.28 o                         
   4   0  -2        397.68        397.00        19.88 o                         
   6   0  -2       2172.50       2277.12       116.49 o                         
   8   0  -2        455.07        436.85        16.90 o                         
  10   0  -2        248.44        263.15         8.10 o                         
  12   0  -2         74.63         73.90         4.82 o                         
  -9   1  -2         90.50        102.11         4.48 o                         
  -7   1  -2        177.09        171.29         7.40 o                         
  -5   1  -2       1081.16       1043.19        43.05 o                         
  -3   1  -2        180.36        222.95         4.91 o                         
   1   1  -2       1474.79       1551.17        56.45 o                         
   3   1  -2        736.71        729.23        24.66 o                         
   5   1  -2        272.39        254.36         6.34 o                         
   7   1  -2       1035.08       1034.17        18.27 o                         
   9   1  -2        351.49        359.06         7.41 o                         
  11   1  -2         90.21         85.63         2.30 o                         
  -8   2  -2         25.51         26.07         4.08 o                         
  -6   2  -2        904.28        856.02        32.69 o                         
  -4   2  -2        445.22        406.59        11.46 o                         
  -2   2  -2        930.49        963.24        23.37 o                         
   0   2  -2         57.06         71.79         2.01 o                         
   4   2  -2       1236.18       1178.57        63.60 o                         
   6   2  -2        234.33        228.85         6.60 o                         
   8   2  -2        637.25        660.78        13.36 o                         
  10   2  -2         35.93         31.63         1.95 o                         
  12   2  -2         69.43         72.51         3.90 o                         
  -9   3  -2         71.33         65.29         3.56 o                         
  -7   3  -2        250.70        234.65        10.37 o                         
  -5   3  -2        233.86        246.91        10.19 o                         
  -3   3  -2       2099.02       2006.70        51.71 o                         
  -1   3  -2       2928.05       2831.34       105.33 o                         
   1   3  -2        220.42        237.29         7.05 o                         
   5   3  -2       1946.58       2021.34        76.04 o                         
   7   3  -2        322.81        306.22         5.92 o                         
   9   3  -2        186.93        184.30         4.26 o                         
  11   3  -2         38.11         41.20         2.48 o                         
  -8   4  -2        125.05        112.61         5.21 o                         
  -6   4  -2        264.34        253.43         9.83 o                         
  -4   4  -2       1965.20       1960.65        61.50 o                         
  -2   4  -2       1334.10       1267.54        28.76 o                         
   2   4  -2       2939.88       2735.07       136.81 o                         
   4   4  -2       5818.12       5686.92       206.92 o                         
   6   4  -2        123.01        135.09        13.35 o                         
   8   4  -2        268.24        270.55         5.14 o                         
  10   4  -2        101.63        108.85         3.82 o                         
  12   4  -2         58.14         53.45         2.09 o                         
  -9   5  -2         19.93         19.02         4.55 o                         
  -7   5  -2        241.59        224.13         8.98 o                         
  -5   5  -2        260.50        257.47        10.31 o                         
  -3   5  -2       1001.44       1057.86        24.12 o                         
  -1   5  -2       3967.95       3855.57       114.94 o                         
   1   5  -2        367.86        354.90         9.83 o                         
   3   5  -2       1034.95       1094.78        28.65 o                         
   5   5  -2       3171.75       2965.60        69.41 o                         
   7   5  -2        230.59        227.49         4.55 o                         
   9   5  -2         98.63        103.54         2.60 o                         
  11   5  -2        107.28        103.44         3.41 o                         
  -8   6  -2         42.11         35.41         2.62 o                         
  -6   6  -2         65.26         60.99         3.31 o                         
  -4   6  -2        568.17        557.54        29.74 o                         
  -2   6  -2       1971.42       2124.52        47.80 o                         
   0   6  -2       1437.75       1504.18        38.23 o                         
   2   6  -2        862.87        786.98        18.60 o                         
   4   6  -2       3902.66       3963.05       121.17 o                         
   6   6  -2        295.25        290.80         6.81 o                         
   8   6  -2         92.92         92.85         2.58 o                         
  10   6  -2        101.49        105.90         3.04 o                         
  -9   7  -2          9.74          9.35         1.20 o                         
  -7   7  -2         36.48         39.46         2.74 o                         
  -5   7  -2        222.51        220.60        12.62 o                         
  -3   7  -2         34.20         36.93         1.62 o                         
  -1   7  -2       2731.19       2915.94        84.44 o                         
   1   7  -2       1200.65       1204.69        28.27 o                         
   3   7  -2       4545.20       4600.67       138.66 o                         
   5   7  -2       2027.24       2075.40        74.41 o                         
   7   7  -2        794.14        777.99        16.75 o                         
   9   7  -2          6.33          5.55         1.21 o                         
  11   7  -2         69.92         67.48         2.34 o                         
  -8   8  -2          2.84          5.45         1.65 o                         
  -6   8  -2        102.24        111.72         8.48 o                         
  -4   8  -2        309.10        310.52        12.30 o                         
  -2   8  -2         86.05         94.31         2.57 o                         
   0   8  -2        717.29        835.26        17.50 o                         
   2   8  -2         44.74         58.62         1.54 o                         
   4   8  -2       1856.00       1873.05        56.74 o                         
   6   8  -2       1307.20       1259.84        29.33 o                         
   8   8  -2          1.80          0.91         1.28 o                         
  10   8  -2         39.62         42.73         2.06 o                         
  -9   9  -2          6.05          4.11         1.14 o                         
  -7   9  -2         18.65         18.25         3.49 o                         
  -5   9  -2        354.89        340.01        13.34 o                         
  -3   9  -2        297.72        293.88        11.24 o                         
  -1   9  -2        766.21        870.80        19.66 o                         
   1   9  -2        586.72        601.82        13.90 o                         
   3   9  -2        199.32        187.41         3.90 o                         
   5   9  -2        259.90        271.20         7.45 o                         
   7   9  -2         66.81         72.86         2.87 o                         
   9   9  -2        205.64        213.28         5.12 o                         
  11   9  -2          8.74         12.13         1.31 o                         
  -8  10  -2          0.06          1.39         1.70 o                         
  -6  10  -2        225.22        215.58        10.53 o                         
  -4  10  -2        158.78        165.05         9.19 o                         
  -2  10  -2        218.36        210.84         6.58 o                         
   0  10  -2          1.81          2.75         0.54 o                         
   2  10  -2       1045.45       1122.02        21.78 o                         
   4  10  -2        831.26        898.37        20.99 o                         
   6  10  -2         16.22         21.04         2.19 o                         
   8  10  -2        283.24        273.61         7.73 o                         
  10  10  -2         29.75         31.49         1.98 o                         
  -7  11  -2        127.56        118.93         4.30 o                         
  -5  11  -2        337.00        324.16        17.50 o                         
  -3  11  -2         11.54         15.67         4.82 o                         
  -1  11  -2        791.10        801.06        18.10 o                         
   1  11  -2        212.18        209.39         4.29 o                         
   3  11  -2        772.24        852.67        18.43 o                         
   5  11  -2         24.71         26.80         1.73 o                         
   7  11  -2        550.70        523.15        14.00 o                         
   9  11  -2        143.59        145.72         4.20 o                         
  11  11  -2         14.16         19.66         2.73 o                         
  -8  12  -2         41.80         41.24         2.34 o                         
  -6  12  -2         64.36         60.54         2.74 o                         
  -4  12  -2        824.91        790.31        33.00 o                         
  -2  12  -2        118.78        115.77         4.77 o                         
   0  12  -2        111.87        130.24         3.32 o                         
   2  12  -2        209.93        230.90         5.03 o                         
   4  12  -2       1054.59       1009.54        24.63 o                         
   6  12  -2        592.07        601.21        15.86 o                         
   8  12  -2         21.99         28.18         3.00 o                         
  10  12  -2         16.94         15.65         1.50 o                         
  -7  13  -2         36.65         30.93         1.91 o                         
  -5  13  -2        160.91        148.66         5.49 o                         
  -3  13  -2       1397.07       1361.22        40.90 o                         
  -1  13  -2        217.87        220.21        12.43 o                         
   1  13  -2         76.60         67.77         1.94 o                         
   3  13  -2        478.59        491.42        10.65 o                         
   5  13  -2        164.12        166.79         4.09 o                         
   7  13  -2        202.21        211.48         5.73 o                         
   9  13  -2          2.56          5.83         1.20 o                         
  -8  14  -2         50.53         46.41         5.36 o                         
  -6  14  -2         19.87         15.28         2.35 o                         
  -4  14  -2        169.51        168.36         5.62 o                         
  -2  14  -2        189.02        189.52         6.51 o                         
   0  14  -2         98.39         94.84         3.13 o                         
   2  14  -2        533.45        546.91        12.41 o                         
   4  14  -2        563.95        588.79        14.17 o                         
   6  14  -2         33.76         25.88         1.75 o                         
   8  14  -2         48.05         49.79         2.36 o                         
  10  14  -2         33.12         36.49         1.77 o                         
  -7  15  -2          7.13         13.46         2.00 o                         
  -5  15  -2         11.72         15.50         2.08 o                         
  -3  15  -2        142.34        137.40         5.14 o                         
  -1  15  -2        553.75        587.30        14.92 o                         
   1  15  -2        108.96        113.85         3.19 o                         
   3  15  -2        379.06        365.71        10.24 o                         
   5  15  -2         39.75         39.60         1.95 o                         
   7  15  -2        125.16        129.18         3.79 o                         
   9  15  -2         60.28         64.77         2.29 o                         
  -6  16  -2         95.33        101.05         3.74 o                         
  -4  16  -2         26.35         26.39         2.04 o                         
  -2  16  -2        125.68        121.81         4.79 o                         
   0  16  -2        396.03        386.38        11.52 o                         
   2  16  -2         27.78         28.22         2.02 o                         
   4  16  -2        141.96        139.19         4.01 o                         
   6  16  -2        194.19        185.75         4.89 o                         
   8  16  -2        140.33        158.00         4.92 o                         
  10  16  -2         30.60         25.21         1.94 o                         
  -7  17  -2         24.69         25.31         3.43 o                         
  -5  17  -2        264.62        273.54         8.50 o                         
  -3  17  -2        163.53        143.09         6.56 o                         
  -1  17  -2        952.53        939.63        23.90 o                         
   1  17  -2        369.43        360.86        10.70 o                         
   3  17  -2        294.71        284.28         6.86 o                         
   5  17  -2          3.96          3.72         1.26 o                         
   7  17  -2        304.07        325.67        10.26 o                         
   9  17  -2         29.52         29.58         1.64 o                         
  -6  18  -2         91.84         91.19         6.24 o                         
  -4  18  -2         65.06         62.97         2.77 o                         
  -2  18  -2        220.16        209.48         6.42 o                         
   0  18  -2        342.60        340.42         9.09 o                         
   2  18  -2        848.38        841.48        25.38 o                         
   4  18  -2        126.72        122.78         3.73 o                         
   6  18  -2         68.33         66.25         2.74 o                         
   8  18  -2         87.46         75.62         3.33 o                         
  -5  19  -2         70.43         75.53         2.95 o                         
  -3  19  -2        218.57        225.13         6.61 o                         
  -1  19  -2        340.95        337.08         8.76 o                         
   1  19  -2        535.24        534.55        14.89 o                         
   3  19  -2        308.31        313.60         7.00 o                         
   5  19  -2         32.76         36.83         2.12 o                         
   7  19  -2        100.03         95.23         3.33 o                         
   9  19  -2         43.83         39.00         2.35 o                         
  -6  20  -2         57.19         60.94         2.40 o                         
  -4  20  -2        120.68        119.77         3.65 o                         
  -2  20  -2        208.95        206.67         8.35 o                         
   0  20  -2        169.26        186.95         6.54 o                         
   2  20  -2        270.99        281.53         7.14 o                         
   4  20  -2        130.41        129.67         3.56 o                         
   6  20  -2         54.61         56.98         2.64 o                         
   8  20  -2         59.05         56.33         2.54 o                         
  -5  21  -2          7.26          8.99         1.68 o                         
  -3  21  -2        261.82        268.99         8.31 o                         
  -1  21  -2        197.63        216.13         6.31 o                         
   1  21  -2        254.66        261.72         7.32 o                         
   3  21  -2         87.42         84.56         2.99 o                         
   5  21  -2        116.10        102.37         3.57 o                         
   7  21  -2         40.36         46.19         2.55 o                         
  -4  22  -2         42.73         39.96         7.82 o                         
  -2  22  -2        167.20        173.85         5.95 o                         
   0  22  -2        284.93        291.53         9.21 o                         
   2  22  -2         79.24         77.60         3.09 o                         
   4  22  -2         24.93         28.81         2.05 o                         
   6  22  -2         58.28         53.45         2.73 o                         
  -3  23  -2         82.25         79.56         2.96 o                         
  -1  23  -2         38.43         45.96         2.49 o                         
   1  23  -2         91.62         86.11         3.13 o                         
   3  23  -2         40.83         39.57         2.28 o                         
   5  23  -2         18.92         22.09         3.41 o                         
   7  23  -2          8.14          9.20         1.24 o                         
  -4  24  -2          5.80          5.00         1.11 o                         
  -2  24  -2         84.46         78.89         3.08 o                         
   0  24  -2          5.75          9.60         1.48 o                         
   2  24  -2         13.52         11.35         1.29 o                         
   4  24  -2         16.71         16.42         1.80 o                         
   6  24  -2          4.68          6.73         1.62 o                         
  -3  25  -2          4.37         11.87         4.65 o                         
  -1  25  -2         14.32         19.53         1.86 o                         
   1  25  -2          2.01          0.34         1.31 o                         
   3  25  -2          3.74          1.76         1.60 o                         
   5  25  -2         17.11         16.30         2.41 o                         
  -2  26  -2         21.05         20.41         2.16 o                         
   0  26  -2          8.84         12.06         3.11 o                         
   2  26  -2          1.89          3.02         1.41 o                         
   4  26  -2         19.97         22.93         2.12 o                         
   1  27  -2          6.32          4.84         1.59 o                         
   3  27  -2         17.34         19.06         2.06 o                         
  -9   1  -1         19.51         21.31         4.03 o                         
  -7   1  -1         24.15         17.36         2.37 o                         
  -5   1  -1         43.75         46.34         3.82 o                         
  -3   1  -1        196.75        214.84         6.61 o                         
  -1   1  -1       1266.85       1138.40        40.81 o                         
   3   1  -1       2617.53       2621.94        94.71 o                         
   5   1  -1        149.71        162.49         5.60 o                         
   7   1  -1        119.11        121.20         2.65 o                         
   9   1  -1         89.63         81.71         2.17 o                         
  11   1  -1         15.76         19.40         1.55 o                         
 -10   2  -1         18.77         16.12         1.99 o                         
  -8   2  -1         60.36         59.92         3.62 o                         
  -6   2  -1        160.76        167.36         6.88 o                         
  -4   2  -1       1434.15       1553.99        39.09 o                         
   4   2  -1        382.46        474.77        12.70 o                         
   6   2  -1        866.04        873.32        16.33 o                         
   8   2  -1        152.26        146.04         3.26 o                         
  10   2  -1         37.51         40.56         1.34 o                         
  -9   3  -1         53.66         44.17         4.22 o                         
  -7   3  -1         49.93         52.18         3.18 o                         
  -5   3  -1        117.23        109.99         4.99 o                         
  -3   3  -1         55.54         60.13         2.07 o                         
  -1   3  -1        850.84        774.45        17.09 o                         
   5   3  -1        149.63        143.61         7.83 o                         
   7   3  -1        401.08        415.09         7.66 o                         
   9   3  -1        327.32        344.73         7.03 o                         
  11   3  -1         30.10         30.94         1.50 o                         
 -10   4  -1          6.37          8.74         1.67 o                         
  -8   4  -1        168.94        159.65         7.28 o                         
  -6   4  -1        320.11        311.53        15.11 o                         
  -4   4  -1        352.06        309.66         6.92 o                         
  -2   4  -1       1827.08       1833.81        52.05 o                         
   0   4  -1       2294.95       2273.27       116.97 o                         
   4   4  -1       1884.89       2014.72        53.72 o                         
   6   4  -1       1191.72       1127.71        20.91 o                         
   8   4  -1         99.84         98.08         2.32 o                         
  10   4  -1         77.54         84.01         2.20 o                         
  -9   5  -1         44.26         44.00         2.64 o                         
  -7   5  -1       1028.78        996.98        38.75 o                         
  -5   5  -1          4.78         10.87         2.43 o                         
  -3   5  -1         41.05         38.14         1.35 o                         
  -1   5  -1       2711.95       2841.75       102.54 o                         
   3   5  -1       3567.66       3423.74       132.11 o                         
   5   5  -1       1738.04       1734.15        47.68 o                         
   7   5  -1        508.81        491.93        10.23 o                         
   9   5  -1        178.39        183.24         3.72 o                         
  11   5  -1         65.68         64.48         2.10 o                         
 -10   6  -1         11.76         10.77         1.79 o                         
  -8   6  -1        303.29        308.99        12.22 o                         
  -6   6  -1        417.37        428.66        17.83 o                         
  -4   6  -1        803.64        808.98        19.19 o                         
  -2   6  -1        459.13        467.34        11.13 o                         
   0   6  -1       1885.91       1838.33        41.04 o                         
   4   6  -1        866.63        841.98        18.71 o                         
   6   6  -1       1237.29       1215.73        22.82 o                         
   8   6  -1         24.06         28.42         1.45 o                         
  10   6  -1        170.55        177.23         4.14 o                         
  -9   7  -1        101.20        100.07         4.42 o                         
  -7   7  -1        585.19        560.63        23.60 o                         
  -5   7  -1        778.25        721.17        27.01 o                         
  -3   7  -1        695.48        633.09        14.69 o                         
  -1   7  -1        454.26        447.82        10.94 o                         
   3   7  -1       3159.57       3307.70       128.06 o                         
   5   7  -1       1370.75       1310.25        39.54 o                         
   7   7  -1         14.75         18.66         1.51 o                         
   9   7  -1         34.69         32.78         1.81 o                         
  11   7  -1         67.88         62.16         1.88 o                         
  -8   8  -1        316.14        304.69        11.51 o                         
  -6   8  -1        697.25        688.35        28.73 o                         
  -4   8  -1       2817.28       2792.02        80.79 o                         
  -2   8  -1       3886.90       3771.39        88.78 o                         
   0   8  -1         55.60         56.60         1.34 o                         
   2   8  -1       3558.05       3525.58        84.09 o                         
   4   8  -1       4621.66       4542.32       136.18 o                         
   6   8  -1        106.79         97.63         2.78 o                         
   8   8  -1         48.01         50.09         1.79 o                         
  10   8  -1         79.48         87.14         2.39 o                         
  -9   9  -1        118.96        119.43         5.64 o                         
  -7   9  -1         64.23         71.39         3.68 o                         
  -5   9  -1       1502.27       1485.90        56.30 o                         
  -3   9  -1        978.62        990.77        23.05 o                         
  -1   9  -1        294.35        323.16         9.04 o                         
   1   9  -1        893.37        876.78        18.91 o                         
   5   9  -1        101.36        119.69         3.14 o                         
   7   9  -1        110.91        104.63         2.70 o                         
   9   9  -1        108.98        112.44         2.96 o                         
  11   9  -1         77.81         78.31         2.21 o                         
  -8  10  -1        160.96        156.08         6.39 o                         
  -4  10  -1        663.48        626.18        22.40 o                         
  -2  10  -1       4126.88       4224.65        89.07 o                         
   0  10  -1       1278.64       1298.73        32.82 o                         
   2  10  -1         69.90         74.47         2.21 o                         
   4  10  -1        213.51        203.88         5.54 o                         
   6  10  -1        801.66        783.33        20.75 o                         
   8  10  -1        135.51        155.33         3.74 o                         
  10  10  -1         36.47         35.44         1.81 o                         
  -9  11  -1         29.32         31.08         2.33 o                         
  -7  11  -1        551.47        556.35        20.31 o                         
  -5  11  -1        390.68        372.37        16.12 o                         
  -3  11  -1       1509.96       1524.40        45.53 o                         
  -1  11  -1       1470.49       1570.39        29.47 o                         
   1  11  -1       3524.79       3416.66        80.09 o                         
   3  11  -1        380.16        429.58        19.66 o                         
   5  11  -1        407.43        365.54         8.08 o                         
   7  11  -1        547.13        558.99        13.41 o                         
   9  11  -1         78.88         82.85         2.54 o                         
  -8  12  -1         57.05         47.20         2.71 o                         
  -4  12  -1        219.31        200.77        10.37 o                         
  -2  12  -1        781.12        776.76        20.15 o                         
   0  12  -1        927.92        900.99        17.36 o                         
   2  12  -1        810.73        809.96        19.43 o                         
   4  12  -1        468.33        444.71         9.41 o                         
   6  12  -1        577.95        600.43        16.02 o                         
   8  12  -1        219.90        225.22         5.87 o                         
  10  12  -1         97.61         94.33         2.72 o                         
  -9  13  -1          2.12          7.31         4.06 o                         
  -7  13  -1        117.01        110.74         4.94 o                         
  -5  13  -1         72.95         71.74         2.89 o                         
  -3  13  -1       1330.79       1312.90        38.72 o                         
  -1  13  -1         12.38         11.09         1.18 o                         
   1  13  -1       2150.08       2282.66        43.93 o                         
   3  13  -1         12.93         15.84         1.66 o                         
   5  13  -1        925.08        887.52        23.78 o                         
   7  13  -1        258.32        239.80         6.96 o                         
   9  13  -1        123.72        134.07         3.44 o                         
  -8  14  -1          1.52          0.35         1.35 o                         
  -6  14  -1         94.57         92.34         3.52 o                         
  -4  14  -1        353.63        380.75        10.96 o                         
  -2  14  -1        329.60        339.37        10.81 o                         
   0  14  -1        292.76        287.89         5.72 o                         
   2  14  -1        238.34        237.30         6.46 o                         
   4  14  -1        473.56        468.86        11.09 o                         
   6  14  -1        163.91        144.17         4.06 o                         
   8  14  -1        195.03        194.59         7.80 o                         
  10  14  -1         39.99         40.20         1.77 o                         
  -7  15  -1          8.79          7.49         1.25 o                         
  -5  15  -1        711.69        685.72        34.96 o                         
  -3  15  -1        166.38        152.31         5.34 o                         
  -1  15  -1        197.50        192.64         5.41 o                         
   1  15  -1        559.93        565.52        16.28 o                         
   3  15  -1          9.04         10.08         1.47 o                         
   5  15  -1        161.71        145.04         3.81 o                         
   7  15  -1        121.77        126.54         3.82 o                         
   9  15  -1         64.01         62.99         2.29 o                         
  -8  16  -1         74.93         74.96         9.07 o                         
  -6  16  -1         18.90         14.98         2.18 o                         
  -4  16  -1        168.94        184.02         6.01 o                         
  -2  16  -1        111.56         99.75         3.59 o                         
   0  16  -1        346.61        358.81         8.95 o                         
   2  16  -1         17.37         19.09         2.18 o                         
   4  16  -1        165.32        158.02         4.10 o                         
   6  16  -1         34.80         42.00         2.27 o                         
   8  16  -1         36.80         38.26         1.86 o                         
  -7  17  -1         56.58         60.03         2.86 o                         
  -5  17  -1         75.56         86.87         3.33 o                         
  -3  17  -1         15.28         13.33         3.44 o                         
  -1  17  -1         29.13         35.82         2.11 o                         
   1  17  -1        385.38        432.61        16.64 o                         
   3  17  -1         88.81         83.42         2.57 o                         
   5  17  -1         16.12         15.12         1.61 o                         
   7  17  -1         32.37         35.83         2.49 o                         
   9  17  -1          3.95          2.06         0.90 o                         
  -6  18  -1         15.92         19.59         2.16 o                         
  -4  18  -1         72.16         80.94         3.81 o                         
  -2  18  -1         18.80         16.39         1.49 o                         
   0  18  -1        244.01        261.14         7.42 o                         
   2  18  -1         51.47         48.38         2.13 o                         
   4  18  -1        110.38        104.79         3.09 o                         
   6  18  -1          8.18         10.66         2.00 o                         
   8  18  -1          6.43          8.06         1.88 o                         
  -7  19  -1          0.73          1.00         1.38 o                         
  -5  19  -1         29.83         31.36         2.53 o                         
  -3  19  -1         33.88         36.55         1.95 o                         
  -1  19  -1        195.47        196.99         5.78 o                         
   1  19  -1         36.59         34.55         2.04 o                         
   3  19  -1         68.22         57.46         2.36 o                         
   5  19  -1         44.50         44.34         2.43 o                         
   7  19  -1          3.27          3.37         1.42 o                         
  -6  20  -1          6.06          5.14         1.33 o                         
  -4  20  -1         87.23         84.14         5.28 o                         
  -2  20  -1         15.76         13.67         2.44 o                         
   0  20  -1         32.81         36.65         2.12 o                         
   2  20  -1         26.23         32.19         2.31 o                         
   4  20  -1        190.47        179.31         5.50 o                         
   6  20  -1          2.00          2.07         1.36 o                         
   8  20  -1          5.26          4.04         1.78 o                         
  -5  21  -1         13.16         10.75         2.12 o                         
  -3  21  -1         65.28         62.85         4.01 o                         
  -1  21  -1         40.73         42.55         2.26 o                         
   1  21  -1        304.03        300.50         8.36 o                         
   3  21  -1         23.82         24.82         1.77 o                         
   5  21  -1         13.81         14.58         1.44 o                         
   7  21  -1         24.93         23.89         1.86 o                         
  -6  22  -1         46.53         51.18         2.61 o                         
  -4  22  -1          8.28          9.11         2.02 o                         
  -2  22  -1         63.03         66.64         4.03 o                         
   0  22  -1         56.68         49.02         2.72 o                         
   2  22  -1         12.47          9.94         1.40 o                         
   4  22  -1         36.74         35.04         2.61 o                         
   6  22  -1         48.40         43.35         2.48 o                         
  -5  23  -1          8.51         10.64         1.15 o                         
  -3  23  -1         25.10         27.26         2.13 o                         
  -1  23  -1        108.37        103.93         3.62 o                         
   1  23  -1         72.25         78.01         4.90 o                         
   3  23  -1         62.60         59.35         3.11 o                         
   5  23  -1         12.54         13.20         1.54 o                         
  -4  24  -1         29.26         34.30         3.84 o                         
  -2  24  -1        120.93        123.98         4.47 o                         
   0  24  -1         66.66         62.70         2.70 o                         
   2  24  -1         12.04         12.30         2.36 o                         
   4  24  -1          0.46          1.05         1.10 o                         
   6  24  -1         20.22         16.52         1.62 o                         
  -3  25  -1         26.09         26.87         1.99 o                         
  -1  25  -1        132.78        138.22         5.12 o                         
   1  25  -1          5.96          4.77         1.20 o                         
   3  25  -1         46.86         44.62         2.46 o                         
   5  25  -1          0.05          1.86         1.94 o                         
  -2  26  -1         92.95         91.17         4.67 o                         
   0  26  -1         20.33         21.71         2.02 o                         
   2  26  -1         11.79         10.93         1.56 o                         
   4  26  -1          2.85          2.62         1.43 o                         
  -1  27  -1         37.71         27.22         2.38 o                         
   1  27  -1         11.70         12.19         2.25 o                         
   3  27  -1         22.26         18.02         2.39 o                         
 -10   0   0         79.43         81.61         5.15 o                         
  -8   0   0       1180.18       1298.46        67.56 o                         
  -6   0   0        375.88        389.13        18.88 o                         
  -4   0   0       1243.36       1249.79        61.96 o                         
   4   0   0       1170.33       1143.70        61.76 o                         
   6   0   0        340.61        338.77         9.52 o                         
   8   0   0       1189.03       1293.87        33.80 o                         
  10   0   0         69.11         66.75         2.25 o                         
  -9   1   0        379.98        356.76        14.21 o                         
  -7   1   0        227.53        217.01         8.37 o                         
  -5   1   0       1766.47       1842.51        46.11 o                         
  -3   1   0       3689.01       3497.16       179.98 o                         
   5   1   0       1612.66       1660.63        64.90 o                         
   7   1   0        203.12        204.82         4.92 o                         
   9   1   0        388.83        373.20         6.46 o                         
  11   1   0         47.65         50.37         2.57 o                         
 -10   2   0        133.16        139.31         5.65 o                         
  -8   2   0        498.61        500.70        20.31 o                         
  -4   2   0       3367.66       3420.43       174.01 o                         
  -2   2   0       2620.27       2563.85       131.93 o                         
   4   2   0       3249.34       3127.17       170.54 o                         
   6   2   0         53.02         50.68         1.56 o                         
   8   2   0        532.48        548.45         9.65 o                         
  10   2   0        125.74        131.37         2.86 o                         
  -7   3   0        467.14        432.77        18.08 o                         
  -5   3   0        662.47        682.57        16.91 o                         
  -3   3   0       3141.77       3025.65       144.84 o                         
  -1   3   0        634.59        577.93        15.02 o                         
   1   3   0        637.94        588.50        17.33 o                         
   3   3   0       3180.41       3069.53        90.64 o                         
   5   3   0        562.14        570.68        23.67 o                         
   7   3   0        509.79        493.88         9.79 o                         
   9   3   0         66.02         77.23         1.85 o                         
  11   3   0         63.62         57.31         2.92 o                         
 -10   4   0        110.17        108.21         4.71 o                         
  -8   4   0         20.38         17.10         3.35 o                         
  -6   4   0        237.57        227.54         9.52 o                         
  -4   4   0        638.31        714.93        19.15 o                         
   4   4   0        722.02        777.35        37.81 o                         
   6   4   0        261.09        248.30         4.42 o                         
   8   4   0         33.55         24.58         1.30 o                         
  10   4   0        114.91        105.01         2.54 o                         
  -9   5   0         18.62         21.80         2.48 o                         
  -7   5   0        169.28        176.80         8.26 o                         
  -5   5   0        539.46        598.91        15.54 o                         
  -3   5   0        465.10        462.01        12.43 o                         
  -1   5   0       1764.49       1671.06        41.50 o                         
   1   5   0       1603.96       1528.54        47.66 o                         
   3   5   0        563.57        539.46        24.88 o                         
   5   5   0        547.98        587.18        12.81 o                         
   7   5   0        202.01        212.88         3.75 o                         
   9   5   0         21.09         25.74         8.49 o                         
 -10   6   0         13.68         15.47         3.68 o                         
  -8   6   0         23.25         24.62         2.53 o                         
  -6   6   0        718.87        704.23        28.63 o                         
  -4   6   0        576.49        631.69        15.11 o                         
  -2   6   0       3964.63       3984.01       196.72 o                         
   0   6   0        894.06        852.16        17.94 o                         
   2   6   0       3718.81       3640.39       195.52 o                         
   4   6   0        650.17        686.64        23.96 o                         
   6   6   0        771.65        793.58        15.43 o                         
   8   6   0         14.84         20.01         1.52 o                         
  10   6   0         13.08         15.21         1.09 o                         
  -9   7   0        174.07        165.05         6.89 o                         
  -7   7   0        308.22        310.05        12.20 o                         
  -5   7   0       1126.79       1110.67        33.16 o                         
  -3   7   0        713.66        711.73        21.26 o                         
  -1   7   0       1376.89       1370.92        31.43 o                         
   1   7   0       1399.10       1362.44        28.72 o                         
   3   7   0        715.09        697.30        25.89 o                         
   5   7   0       1138.31       1099.28        21.76 o                         
   7   7   0        311.87        314.49         5.84 o                         
   9   7   0        168.55        165.89         4.01 o                         
 -10   8   0         25.02         19.11         4.98 o                         
  -8   8   0         54.82         64.20         3.64 o                         
  -6   8   0        145.77        139.77         5.65 o                         
  -4   8   0        126.74        128.32         3.38 o                         
  -2   8   0        348.23        339.63         9.09 o                         
   0   8   0        365.69        319.74         6.83 o                         
   2   8   0        365.53        355.58        12.77 o                         
   4   8   0        141.24        135.13         7.27 o                         
   6   8   0        133.53        127.49         3.71 o                         
   8   8   0         55.40         69.94         2.19 o                         
  10   8   0         22.29         22.68         1.86 o                         
  -9   9   0         33.70         32.96         2.61 o                         
  -7   9   0        188.93        186.83         9.68 o                         
  -5   9   0         88.83         76.93         3.67 o                         
  -3   9   0        254.30        289.96         6.36 o                         
  -1   9   0        374.33        408.01         9.54 o                         
   1   9   0        369.99        407.13         8.69 o                         
   3   9   0        260.64        288.43        10.88 o                         
   5   9   0         88.55         78.52         2.12 o                         
   7   9   0        186.38        181.14         4.20 o                         
   9   9   0         31.74         36.40         1.54 o                         
 -10  10   0          0.37          1.62         2.54 o                         
  -8  10   0          3.72          2.76         1.92 o                         
  -6  10   0        531.48        481.60        18.59 o                         
  -4  10   0        109.38        111.36         4.30 o                         
  -2  10   0       1138.23       1197.04        24.51 o                         
   0  10   0        212.21        255.66         6.43 o                         
   2  10   0       1121.67       1115.59        26.80 o                         
   4  10   0        104.09        116.92         3.42 o                         
   6  10   0        539.61        497.47        11.93 o                         
   8  10   0          4.44          3.54         1.10 o                         
  10  10   0          0.55          3.31         0.99 o                         
  -9  11   0         37.49         38.88         2.15 o                         
  -5  11   0         38.63         35.37         2.43 o                         
  -3  11   0        206.70        232.86         5.27 o                         
  -1  11   0        736.55        883.05        18.12 o                         
   1  11   0        692.92        817.36        19.80 o                         
   3  11   0        226.08        238.12         6.65 o                         
   5  11   0         37.62         32.94         1.71 o                         
   7  11   0        130.21        138.66         3.43 o                         
   9  11   0         40.81         39.65         1.99 o                         
 -10  12   0         29.55         35.02         2.60 o                         
  -8  12   0         76.13         77.24         3.59 o                         
  -6  12   0         17.00         19.34         5.14 o                         
  -4  12   0         97.57        101.10         4.74 o                         
  -2  12   0        333.10        364.63         8.30 o                         
   0  12   0        839.35        910.51        19.33 o                         
   2  12   0        306.38        315.82        10.61 o                         
   4  12   0        109.43        108.44         2.82 o                         
   6  12   0         10.72         14.52         1.59 o                         
   8  12   0         85.81         95.65         2.80 o                         
  10  12   0         28.29         30.16         1.60 o                         
  -9  13   0         88.34         89.64         6.69 o                         
  -7  13   0         10.63         12.75         2.52 o                         
  -5  13   0        126.39        125.05         4.38 o                         
  -3  13   0        491.58        496.82        13.65 o                         
  -1  13   0       1220.05       1408.15        28.56 o                         
   1  13   0       1117.43       1291.33        30.18 o                         
   3  13   0        541.25        522.70         9.73 o                         
   5  13   0        124.49        122.24         3.52 o                         
   7  13   0          5.72          6.59         1.26 o                         
   9  13   0         86.55         87.28         2.63 o                         
  -8  14   0          9.12         14.42         2.27 o                         
  -6  14   0        144.44        134.61         4.62 o                         
  -4  14   0        234.30        219.10        23.96 o                         
  -2  14   0       1040.04       1051.17        22.37 o                         
   0  14   0          2.89          6.64         0.99 o                         
   2  14   0       1032.24       1046.83        20.71 o                         
   4  14   0        237.50        229.36         6.62 o                         
   6  14   0        127.89        121.46         3.57 o                         
   8  14   0         11.81         19.07         1.42 o                         
  -9  15   0        133.34        131.83         5.32 o                         
  -7  15   0         26.49         28.73         2.12 o                         
  -5  15   0        468.40        455.12        14.10 o                         
  -3  15   0        343.86        350.50        10.40 o                         
  -1  15   0       1104.99       1154.81        27.79 o                         
   1  15   0       1196.14       1223.71        25.43 o                         
   3  15   0        321.79        324.71         6.95 o                         
   5  15   0        461.53        456.39         9.42 o                         
   7  15   0         17.32         22.14         1.82 o                         
   9  15   0        130.76        126.32         3.82 o                         
  -8  16   0        106.77        117.38         4.83 o                         
  -6  16   0        208.42        215.65         6.81 o                         
  -4  16   0        225.80        222.77         7.24 o                         
  -2  16   0        321.43        346.39         9.09 o                         
   0  16   0       1256.17       1279.49        29.83 o                         
   2  16   0        303.47        322.74         6.90 o                         
   4  16   0        237.33        221.76         5.36 o                         
   6  16   0        200.27        199.67         5.00 o                         
   8  16   0        102.74        105.01         3.09 o                         
  -7  17   0         74.12         81.38         3.88 o                         
  -5  17   0        565.66        588.35        17.99 o                         
  -3  17   0        129.24        122.84         4.18 o                         
  -1  17   0        525.69        529.99        16.89 o                         
   1  17   0        574.31        561.70        14.66 o                         
   3  17   0        110.64        103.60         3.27 o                         
   5  17   0        567.26        587.88        12.90 o                         
   7  17   0         65.77         75.14         2.86 o                         
  -8  18   0        113.69        109.06         4.93 o                         
  -6  18   0        115.75        127.68         8.64 o                         
  -4  18   0        357.89        387.18        14.91 o                         
  -2  18   0        269.70        255.47         6.58 o                         
   0  18   0        471.30        488.80        13.16 o                         
   2  18   0        218.23        202.61         5.90 o                         
   4  18   0        382.24        386.54         9.59 o                         
   6  18   0        111.89        107.85         3.71 o                         
   8  18   0        117.11        123.04         3.70 o                         
  -7  19   0        124.82        115.65         8.43 o                         
  -5  19   0        130.56        140.45         6.03 o                         
  -3  19   0        292.85        287.76         9.54 o                         
  -1  19   0         35.42         30.79         4.82 o                         
   1  19   0         19.91         19.97         1.46 o                         
   3  19   0        317.19        306.10         7.61 o                         
   5  19   0        124.61        137.11         3.75 o                         
   7  19   0        126.10        120.96         3.74 o                         
  -6  20   0         92.99         84.51         3.19 o                         
  -4  20   0         74.30         74.53         3.23 o                         
  -2  20   0        152.09        154.39         5.13 o                         
   0  20   0         43.58         41.34         2.03 o                         
   2  20   0        183.55        180.40         4.30 o                         
   4  20   0         81.37         80.56         3.78 o                         
   6  20   0         83.71         75.46         2.74 o                         
  -7  21   0         16.26         18.83         3.73 o                         
  -5  21   0         61.50         60.00         2.69 o                         
  -3  21   0        129.28        131.49         5.08 o                         
  -1  21   0         59.47         62.73         2.88 o                         
   1  21   0         70.65         73.40         3.02 o                         
   3  21   0        156.44        157.39         4.73 o                         
   5  21   0         53.62         48.56         6.58 o                         
   7  21   0         16.22         16.63         2.00 o                         
  -6  22   0         26.40         26.33         2.24 o                         
  -4  22   0         31.70         31.78         2.14 o                         
  -2  22   0         37.82         37.27         2.49 o                         
   0  22   0        145.14        144.67         4.09 o                         
   2  22   0         50.87         44.79         2.76 o                         
   4  22   0         32.25         29.79         2.00 o                         
   6  22   0         27.40         31.08         1.91 o                         
  -5  23   0         35.42         39.44         4.90 o                         
  -3  23   0         29.01         27.16         2.19 o                         
  -1  23   0         57.28         51.21         2.48 o                         
   1  23   0         48.91         41.14         3.40 o                         
   3  23   0         35.01         35.40         2.13 o                         
   5  23   0         36.07         33.74         2.27 o                         
  -4  24   0         27.56         28.52         4.27 o                         
  -2  24   0         18.77         20.25         1.64 o                         
   0  24   0        128.97        136.84         4.35 o                         
   2  24   0         14.28         14.85         2.40 o                         
   4  24   0         29.59         34.13         1.86 o                         
  -5  25   0          2.15          2.81         1.03 o                         
  -3  25   0         44.95         48.16         3.59 o                         
  -1  25   0         48.23         46.18         2.47 o                         
   1  25   0         43.76         41.64         2.90 o                         
   3  25   0         45.94         50.74         2.57 o                         
   5  25   0          1.22         -1.66         1.66 o                         
  -4  26   0         14.72         13.04         2.00 o                         
  -2  26   0         58.22         56.13         3.34 o                         
   0  26   0          7.02          4.98         1.30 o                         
   2  26   0         56.54         59.74         2.75 o                         
   4  26   0         13.59         16.43         2.07 o                         
  -3  27   0         60.13         58.50         3.85 o                         
  -1  27   0          0.14          2.13         2.76 o                         
   1  27   0          0.10         -0.42         1.01 o                         
   3  27   0         57.78         60.23         4.23 o                         
   0  28   0         16.01         18.17         2.02 o                         
 -11   1   1         14.17         17.57         2.42 o                         
  -9   1   1         86.09         66.58         4.02 o                         
  -7   1   1        125.08        128.79         5.31 o                         
  -5   1   1        163.39        182.19         4.80 o                         
  -3   1   1       2554.91       2577.82        94.54 o                         
   1   1   1       1230.41       1083.52        57.66 o                         
   3   1   1        204.06        217.36         6.59 o                         
   5   1   1         43.48         41.58         1.43 o                         
   7   1   1         21.60         19.98         1.22 o                         
   9   1   1         18.05         22.03         1.06 o                         
 -10   2   1         30.89         33.63         3.76 o                         
  -8   2   1        151.83        148.78         6.29 o                         
  -6   2   1        876.81        916.58        32.63 o                         
  -4   2   1        419.18        514.51        18.02 o                         
   4   2   1       1403.06       1424.47        55.07 o                         
   6   2   1        144.36        168.51         7.35 o                         
   8   2   1         67.32         68.97         1.70 o                         
  10   2   1         16.61         18.57         2.20 o                         
 -11   3   1         27.36         31.54         5.82 o                         
  -9   3   1        306.85        309.23        13.00 o                         
  -7   3   1        428.99        466.72        16.17 o                         
  -5   3   1        143.17        147.11         4.70 o                         
   1   3   1        781.63        699.05        19.05 o                         
   5   3   1        104.75        104.85         2.46 o                         
   7   3   1         48.70         54.11         1.57 o                         
   9   3   1         47.20         45.44         1.52 o                         
 -10   4   1         71.16         76.74         4.05 o                         
  -8   4   1         90.36         88.32         4.54 o                         
  -6   4   1       1194.33       1147.06        29.49 o                         
  -4   4   1       2020.59       2230.07        76.23 o                         
   2   4   1       1660.53       1661.20        51.80 o                         
   4   4   1        412.73        365.99        17.27 o                         
   6   4   1        273.88        266.96         4.65 o                         
   8   4   1        184.67        181.02         3.70 o                         
  10   4   1          5.06          6.71         0.96 o                         
 -11   5   1         72.64         67.07         3.66 o                         
  -9   5   1        146.30        151.75         7.26 o                         
  -7   5   1        561.45        575.23        26.94 o                         
  -5   5   1       1649.45       1677.64        43.99 o                         
  -3   5   1       3856.62       3861.35       132.97 o                         
   1   5   1       2526.78       2759.16       144.37 o                         
   5   5   1          7.96         14.18         1.24 o                         
   7   5   1       1057.82       1060.69        18.34 o                         
   9   5   1         36.34         34.68         1.42 o                         
 -10   6   1        160.16        162.88         7.09 o                         
  -8   6   1         30.69         28.25         2.57 o                         
  -6   6   1       1308.35       1299.22        37.28 o                         
  -4   6   1        715.48        714.40        29.57 o                         
   0   6   1       1786.74       1724.96        40.93 o                         
   2   6   1        385.24        369.53        12.72 o                         
   4   6   1        831.29        839.76        19.37 o                         
   6   6   1        466.46        484.32         9.04 o                         
   8   6   1        296.82        315.92         6.18 o                         
  10   6   1         13.79         13.29         1.05 o                         
 -11   7   1         73.92         66.58         5.23 o                         
  -9   7   1         23.86         29.38         3.52 o                         
  -5   7   1       1359.41       1323.80        30.57 o                         
  -3   7   1       3492.54       3687.17       105.30 o                         
  -1   7   1       3732.25       3520.39       181.16 o                         
   1   7   1        547.90        512.00        18.50 o                         
   3   7   1        722.46        621.62        23.24 o                         
   5   7   1        784.90        728.95        12.16 o                         
   7   7   1        634.07        641.17        10.60 o                         
   9   7   1         92.34         94.88         2.35 o                         
 -10   8   1         77.15         81.22         5.63 o                         
  -6   8   1        108.16        102.72         4.46 o                         
  -4   8   1       4555.57       4608.64       105.39 o                         
  -2   8   1       3966.52       3904.90       109.52 o                         
   2   8   1       4184.14       4095.87       141.03 o                         
   4   8   1       2642.60       2673.53        52.93 o                         
   6   8   1        806.25        793.66        13.68 o                         
   8   8   1        314.00        290.48         7.33 o                         
 -11   9   1         74.40         73.79         4.66 o                         
  -9   9   1        120.06        117.99         5.17 o                         
  -7   9   1         88.03         87.39         5.39 o                         
  -1   9   1        723.49        712.16        24.30 o                         
   1   9   1        369.53        387.17        12.93 o                         
   5   9   1       1558.00       1549.81        28.32 o                         
   7   9   1         53.79         61.33         1.98 o                         
   9   9   1        115.23        105.19         2.53 o                         
 -10  10   1         37.88         40.05         2.42 o                         
  -8  10   1        142.35        164.08         6.73 o                         
  -6  10   1        801.49        793.04        29.19 o                         
  -4  10   1        229.75        229.77         5.42 o                         
  -2  10   1         73.59         69.10         2.54 o                         
   0  10   1       1164.15       1227.57        37.85 o                         
   2  10   1       4306.67       4285.65       154.73 o                         
   4  10   1        621.53        581.25         9.96 o                         
   6  10   1         43.57         48.20         1.83 o                         
   8  10   1        155.78        150.81         3.49 o                         
  -9  11   1         89.30         91.28         3.42 o                         
  -7  11   1        549.61        552.40        20.96 o                         
  -5  11   1        394.52        356.38        11.48 o                         
  -3  11   1        284.57        348.60         9.71 o                         
  -1  11   1       3657.87       3546.60        80.29 o                         
   1  11   1       1294.05       1357.33        44.89 o                         
   3  11   1       1498.36       1519.92        29.98 o                         
   5  11   1        473.01        451.81        13.97 o                         
   7  11   1        509.96        533.77        10.23 o                         
   9  11   1         26.11         23.98         1.54 o                         
 -10  12   1         95.35         93.32         4.27 o                         
  -8  12   1        224.59        223.26         7.35 o                         
  -6  12   1        571.88        591.83        22.38 o                         
  -4  12   1        389.01        386.90        13.22 o                         
  -2  12   1        834.72        876.08        25.18 o                         
   0  12   1        870.04        851.68        22.98 o                         
   2  12   1        785.37        765.65        16.59 o                         
   4  12   1        179.76        171.97         4.10 o                         
   6  12   1        182.72        174.02         3.83 o                         
   8  12   1         41.50         37.87         1.62 o                         
  -9  13   1        126.54        140.87         5.89 o                         
  -7  13   1        252.47        237.96        13.52 o                         
  -5  13   1        879.86        926.85        33.27 o                         
  -3  13   1          4.29          9.41         1.07 o                         
  -1  13   1       2114.79       2211.68        47.52 o                         
   1  13   1          3.24          3.87         1.11 o                         
   3  13   1       1300.09       1282.48        25.48 o                         
   5  13   1         51.10         56.32         2.49 o                         
   7  13   1        112.42        107.63         3.77 o                         
   9  13   1          1.28          3.79         1.90 o                         
 -10  14   1         38.66         40.33         3.41 o                         
  -8  14   1        201.65        182.13        14.16 o                         
  -6  14   1        149.43        128.08         4.83 o                         
  -4  14   1        444.81        444.13        14.11 o                         
  -2  14   1        216.36        221.00         5.45 o                         
   0  14   1        264.87        258.14         6.96 o                         
   2  14   1        359.38        353.12         7.26 o                         
   4  14   1        312.44        334.50         7.33 o                         
   6  14   1         88.05         87.08         3.51 o                         
   8  14   1          1.41          2.93         1.05 o                         
  -9  15   1         59.42         57.53         3.35 o                         
  -7  15   1        121.93        119.93         4.53 o                         
  -5  15   1        156.04        146.43         5.06 o                         
  -3  15   1         11.85         13.64         1.80 o                         
  -1  15   1        512.30        511.73        11.56 o                         
   1  15   1        226.51        221.92         4.33 o                         
   3  15   1        187.76        164.02         3.91 o                         
   5  15   1        673.10        654.19        15.80 o                         
   7  15   1         13.74         11.61         1.24 o                         
  -8  16   1         37.17         41.69         2.77 o                         
  -6  16   1         34.67         49.46         3.06 o                         
  -4  16   1        155.64        158.17         6.67 o                         
  -2  16   1         10.17         13.02         1.28 o                         
   0  16   1        380.17        382.92         8.32 o                         
   2  16   1        110.13         93.71         3.69 o                         
   4  16   1        161.35        175.52         4.51 o                         
   6  16   1         14.06         14.53         2.33 o                         
   8  16   1         79.46         74.04         3.10 o                         
  -9  17   1          2.75          3.26         4.44 o                         
  -7  17   1         34.56         34.23         3.38 o                         
  -5  17   1         12.30         16.12         2.40 o                         
  -3  17   1         82.82         78.82         3.58 o                         
  -1  17   1        407.42        430.90        16.47 o                         
   1  17   1         36.37         39.54         2.90 o                         
   3  17   1         13.85         11.27         1.24 o                         
   5  17   1         71.47         82.29         2.44 o                         
   7  17   1         58.13         59.48         2.17 o                         
  -8  18   1          5.46          4.56         1.35 o                         
  -6  18   1          8.60          9.98         2.06 o                         
  -4  18   1        109.19        108.18         4.14 o                         
  -2  18   1         51.01         47.52         2.18 o                         
   0  18   1        252.17        266.49         6.12 o                         
   2  18   1         17.58         15.61         1.48 o                         
   4  18   1         74.30         81.79         2.72 o                         
   6  18   1         14.96         20.71         1.58 o                         
  -7  19   1          3.59          0.49         1.11 o                         
  -5  19   1         41.77         37.87         2.69 o                         
  -3  19   1         66.51         59.34         3.09 o                         
  -1  19   1         36.05         32.17         1.97 o                         
   1  19   1        197.16        196.68         4.85 o                         
   3  19   1         33.14         33.55         2.15 o                         
   5  19   1         30.26         28.71         1.78 o                         
   7  19   1          0.60          0.89         1.96 o                         
  -8  20   1          4.66          5.30         1.24 o                         
  -6  20   1          2.51          1.88         1.31 o                         
  -4  20   1        181.57        177.60         6.11 o                         
  -2  20   1         28.81         31.01         3.02 o                         
   0  20   1         35.46         34.81         1.88 o                         
   2  20   1         13.74         11.86         1.59 o                         
   4  20   1         84.95         81.94         3.18 o                         
   6  20   1          5.21          4.73         1.30 o                         
  -7  21   1         22.84         22.56         2.19 o                         
  -5  21   1         14.25         11.99         1.73 o                         
  -3  21   1         23.83         24.96         2.03 o                         
  -1  21   1        307.61        295.85         7.48 o                         
   1  21   1         39.18         41.90         2.19 o                         
   3  21   1         65.29         60.23         3.20 o                         
   5  21   1         10.95          8.85         1.28 o                         
  -6  22   1         45.74         43.42         3.00 o                         
  -4  22   1         42.54         41.88         2.90 o                         
  -2  22   1         11.19         10.82         2.55 o                         
   0  22   1         59.56         52.07         2.51 o                         
   2  22   1         69.91         69.72         3.50 o                         
   4  22   1          8.00          7.31         1.18 o                         
   6  22   1         45.38         42.72         3.03 o                         
  -5  23   1          9.08         14.45         3.90 o                         
  -3  23   1         73.97         70.93         3.08 o                         
  -1  23   1         67.69         64.13         3.21 o                         
   1  23   1        120.41        115.65         4.56 o                         
   3  23   1         26.93         25.11         1.83 o                         
   5  23   1          8.44          9.90         2.52 o                         
  -6  24   1         19.98         17.64         3.14 o                         
  -4  24   1          1.59          0.61         1.35 o                         
  -2  24   1         11.80         10.53         1.37 o                         
   0  24   1         75.94         77.37         2.88 o                         
   2  24   1        131.70        128.67         3.70 o                         
   4  24   1         24.17         35.27         3.84 o                         
  -5  25   1          0.19          0.34         1.38 o                         
  -3  25   1         47.41         47.42         2.77 o                         
  -1  25   1          3.13          1.40         1.25 o                         
   1  25   1        141.87        135.00         5.17 o                         
   3  25   1         27.96         26.52         3.26 o                         
  -4  26   1          1.15          0.70         1.03 o                         
  -2  26   1          8.64          8.37         1.31 o                         
   0  26   1         22.65         18.60         2.33 o                         
   2  26   1         96.29        100.52         4.36 o                         
  -3  27   1         22.24         27.11         3.46 o                         
  -1  27   1         11.44          9.04         1.62 o                         
   1  27   1         33.52         26.50         2.13 o                         
 -10   0   2        200.80        207.75        13.83 o                         
  -8   0   2        464.30        454.01        23.80 o                         
  -6   0   2       2220.14       2245.10        82.44 o                         
  -4   0   2        343.99        360.25        19.80 o                         
  -2   0   2        676.21        638.02        37.94 o                         
   4   0   2        904.59       1094.75        25.19 o                         
   6   0   2       1888.06       1838.30        38.77 o                         
   8   0   2          1.22         -0.29         1.17 o                         
 -11   1   2         67.39         67.62         4.13 o                         
  -9   1   2        342.23        348.42        13.76 o                         
  -7   1   2       1066.54       1107.53        38.63 o                         
  -5   1   2        212.63        196.63         8.87 o                         
  -3   1   2        604.14        614.05        24.50 o                         
   3   1   2        147.36        177.39         6.28 o                         
   5   1   2       1174.87       1198.65        19.38 o                         
   7   1   2        176.63        181.71         3.13 o                         
   9   1   2         86.40        101.01         2.50 o                         
 -12   2   2         65.60         65.49         4.77 o                         
 -10   2   2         24.92         20.47         2.66 o                         
  -8   2   2        648.80        686.35        24.88 o                         
  -6   2   2        245.25        240.24         6.43 o                         
  -4   2   2       1331.65       1259.39        45.07 o                         
   0   2   2         81.12         83.95         3.96 o                         
   2   2   2       1101.23       1142.43        37.28 o                         
   4   2   2        479.48        443.69         7.37 o                         
   6   2   2        888.38        885.81        14.01 o                         
   8   2   2         21.45         23.45         1.17 o                         
 -11   3   2         36.58         43.84         4.49 o                         
  -9   3   2        219.82        212.98         7.94 o                         
  -7   3   2        293.37        285.14        11.58 o                         
  -5   3   2       1995.27       2126.86        62.14 o                         
  -1   3   2        221.91        230.40         7.00 o                         
   1   3   2       3178.02       3037.03       149.93 o                         
   5   3   2        238.45        262.85         4.45 o                         
   7   3   2        241.27        236.90         4.52 o                         
   9   3   2         79.16         77.91         1.96 o                         
 -12   4   2         54.12         54.54         4.22 o                         
 -10   4   2        121.99        133.66         5.42 o                         
  -8   4   2        268.49        282.29        10.71 o                         
  -6   4   2        171.47        150.79         4.17 o                         
  -2   4   2       2794.68       2569.72       136.23 o                         
   2   4   2       1142.68       1138.75        64.39 o                         
   4   4   2       2025.20       2092.40        32.25 o                         
   6   4   2        241.36        245.81         4.69 o                         
   8   4   2        119.12        120.67         2.49 o                         
 -11   5   2        113.20        106.26         7.70 o                         
  -7   5   2        211.19        212.74         8.82 o                         
  -5   5   2       3224.68       3075.20        77.70 o                         
  -3   5   2       1089.21       1138.12        40.57 o                         
  -1   5   2        424.80        411.07        11.42 o                         
   1   5   2       3994.93       3919.08       199.43 o                         
   3   5   2        923.92        943.41        54.19 o                         
   5   5   2        268.33        266.08         7.27 o                         
   7   5   2        228.61        223.37         4.30 o                         
   9   5   2         23.13         20.40         1.65 o                         
 -10   6   2        111.26        117.84         5.13 o                         
  -8   6   2        113.32        112.09         6.34 o                         
  -6   6   2        248.02        243.24         8.63 o                         
  -4   6   2       3963.78       4254.56       148.62 o                         
  -2   6   2        910.93        833.84        24.04 o                         
   0   6   2       1551.18       1459.93        44.20 o                         
   2   6   2       1875.45       1945.10       103.76 o                         
   4   6   2        580.42        565.47         9.53 o                         
   6   6   2         54.33         54.51         1.70 o                         
   8   6   2         42.63         39.48         1.38 o                         
 -11   7   2         72.27         76.95         3.73 o                         
  -9   7   2         10.18         10.50         3.25 o                         
  -7   7   2        794.98        774.40        28.84 o                         
  -5   7   2       1973.73       2031.23        47.14 o                         
  -3   7   2       4642.50       4762.47       180.91 o                         
  -1   7   2       1273.65       1262.80        36.62 o                         
   1   7   2       2682.02       2604.74       145.85 o                         
   3   7   2         32.08         34.44         1.54 o                         
   5   7   2        232.71        238.03         4.28 o                         
   7   7   2         33.14         33.42         1.36 o                         
   9   7   2          7.57         11.21         1.25 o                         
 -10   8   2         40.44         46.01         3.25 o                         
  -8   8   2          2.18          0.97         1.93 o                         
  -6   8   2       1281.13       1251.51        37.80 o                         
  -4   8   2       1909.14       1934.49        54.87 o                         
  -2   8   2         34.86         53.65         2.45 o                         
   0   8   2        698.17        807.19        30.28 o                         
   2   8   2         77.53         81.47         3.00 o                         
   4   8   2        318.59        321.62         5.61 o                         
   6   8   2        100.37        108.24         2.36 o                         
   8   8   2          3.19          1.73         0.95 o                         
 -11   9   2          9.71         11.29         5.52 o                         
  -9   9   2        203.84        205.51         8.55 o                         
  -7   9   2         71.55         77.23         3.84 o                         
  -5   9   2        251.21        267.91         7.43 o                         
  -3   9   2        192.20        183.85         6.05 o                         
  -1   9   2        582.50        584.22        26.20 o                         
   1   9   2        760.24        787.02        30.90 o                         
   3   9   2        298.83        291.22         5.73 o                         
   5   9   2        353.67        348.26         6.07 o                         
   7   9   2         19.97         23.62         2.20 o                         
   9   9   2          5.72          5.99         2.20 o                         
 -10  10   2         32.20         39.48         3.90 o                         
  -8  10   2        289.53        265.28        13.82 o                         
  -6  10   2         15.68         17.94         2.25 o                         
  -4  10   2        818.90        911.38        27.21 o                         
  -2  10   2       1037.52       1100.32        34.82 o                         
   0  10   2          1.96          2.13         0.60 o                         
   2  10   2        208.77        200.26         5.92 o                         
   4  10   2        163.13        166.97         4.40 o                         
   6  10   2        222.67        219.48         4.28 o                         
   8  10   2          0.01          1.63         1.11 o                         
 -11  11   2         13.42         20.99         2.54 o                         
  -9  11   2        155.63        156.49         6.49 o                         
  -7  11   2        542.68        510.38        19.53 o                         
  -5  11   2         31.09         29.60         2.47 o                         
  -3  11   2        788.71        899.60        26.16 o                         
  -1  11   2        215.06        208.99         6.73 o                         
   1  11   2        768.11        731.05        23.60 o                         
   3  11   2         10.11         16.19         1.33 o                         
   5  11   2        350.46        342.62         6.68 o                         
   7  11   2        122.24        121.66         2.76 o                         
 -10  12   2         19.86         24.49         6.27 o                         
  -8  12   2         29.69         28.71         2.37 o                         
  -6  12   2        584.20        586.58        18.17 o                         
  -4  12   2       1094.54       1113.40        27.57 o                         
  -2  12   2        175.56        196.73         7.00 o                         
   0  12   2         95.23        111.20         4.52 o                         
   2  12   2        111.09        106.16         2.63 o                         
   4  12   2        855.94        831.31        15.45 o                         
   6  12   2         53.96         55.51         2.24 o                         
   8  12   2         37.86         36.41         3.31 o                         
  -9  13   2          2.55          1.16         1.89 o                         
  -7  13   2        217.62        226.23         8.90 o                         
  -5  13   2        154.35        160.63         6.88 o                         
  -3  13   2        465.38        489.00        10.75 o                         
  -1  13   2         63.50         57.55         2.36 o                         
   1  13   2        247.30        235.42         4.71 o                         
   3  13   2       1379.41       1363.53        26.90 o                         
   5  13   2        174.03        166.06         3.61 o                         
   7  13   2         34.53         28.80         1.58 o                         
 -10  14   2         30.72         38.27         7.55 o                         
  -8  14   2         39.84         39.92         3.13 o                         
  -6  14   2         39.82         29.79         2.70 o                         
  -4  14   2        586.39        605.98        17.48 o                         
  -2  14   2        459.73        492.95        11.29 o                         
   0  14   2        109.13         99.94         2.70 o                         
   2  14   2        220.76        205.38         4.23 o                         
   4  14   2        168.02        164.94         3.32 o                         
   6  14   2         26.83         22.11         1.73 o                         
   8  14   2         43.76         36.00         1.82 o                         
  -9  15   2         58.66         67.32         3.56 o                         
  -7  15   2        110.94        117.69         5.66 o                         
  -5  15   2         26.27         27.41         2.71 o                         
  -3  15   2        395.47        390.18        10.37 o                         
  -1  15   2        102.96        108.32         3.08 o                         
   1  15   2        529.20        547.49        11.39 o                         
   3  15   2        160.61        156.83         3.23 o                         
   5  15   2         11.77         16.88         1.46 o                         
   7  15   2          9.40         11.97         1.42 o                         
 -10  16   2         23.60         24.41         2.44 o                         
  -8  16   2        144.13        171.66         6.85 o                         
  -6  16   2        158.74        151.97         7.32 o                         
  -4  16   2        165.38        156.33         9.95 o                         
  -2  16   2         16.21         18.61         3.63 o                         
   0  16   2        393.69        362.17         9.26 o                         
   2  16   2        101.13         95.92         3.17 o                         
   4  16   2         42.22         36.93         1.81 o                         
   6  16   2         97.71        104.17         3.10 o                         
  -9  17   2         32.05         32.38         4.25 o                         
  -7  17   2        276.04        304.59        12.32 o                         
  -5  17   2         10.48         10.42         2.03 o                         
  -3  17   2        270.89        257.89         7.69 o                         
  -1  17   2        435.87        425.13         9.02 o                         
   1  17   2        914.87        895.80        18.18 o                         
   3  17   2        164.15        151.22         3.26 o                         
   5  17   2        262.21        264.26         6.78 o                         
   7  17   2         28.27         27.45         1.71 o                         
  -8  18   2         91.94         83.31         4.13 o                         
  -6  18   2         47.12         48.46         3.52 o                         
  -4  18   2        136.51        135.42         5.87 o                         
  -2  18   2        821.25        828.78        22.04 o                         
   0  18   2        408.43        407.79         8.56 o                         
   2  18   2        192.29        184.67         4.80 o                         
   4  18   2         59.76         57.65         5.75 o                         
   6  18   2         85.46         87.16         2.95 o                         
  -9  19   2         46.59         39.09         2.92 o                         
  -7  19   2         93.57         92.65         4.56 o                         
  -5  19   2         45.62         44.87         4.22 o                         
  -3  19   2        276.65        294.14         8.57 o                         
  -1  19   2        574.92        573.68        12.35 o                         
   1  19   2        369.85        379.34         8.21 o                         
   3  19   2        183.58        186.85         4.90 o                         
   5  19   2         62.22         59.99         2.36 o                         
  -8  20   2         56.59         59.67         4.01 o                         
  -6  20   2         59.01         60.58         3.56 o                         
  -4  20   2        150.05        160.22         6.97 o                         
  -2  20   2        263.82        278.53         8.08 o                         
   0  20   2        177.06        192.66         4.77 o                         
   2  20   2        213.22        207.47         5.04 o                         
   4  20   2        110.54        104.45         3.39 o                         
   6  20   2         54.69         55.59         3.30 o                         
  -7  21   2         44.95         56.03         5.60 o                         
  -5  21   2        113.89         92.59         6.75 o                         
  -3  21   2        110.92         99.54         5.13 o                         
  -1  21   2        244.26        251.83         7.36 o                         
   1  21   2        202.87        214.69         5.19 o                         
   3  21   2        257.83        250.57         7.31 o                         
   5  21   2          4.33          4.65         1.48 o                         
  -6  22   2         65.63         58.05         4.22 o                         
  -4  22   2         22.02         27.97         2.87 o                         
  -2  22   2         92.82         95.96         3.68 o                         
   0  22   2        272.81        282.20         8.15 o                         
   2  22   2        180.10        180.83         4.83 o                         
   4  22   2         34.60         33.41         2.31 o                         
  -7  23   2          8.81         12.07         1.95 o                         
  -5  23   2         18.63         21.81         2.87 o                         
  -3  23   2         45.91         47.82         3.06 o                         
  -1  23   2         86.75         89.40         3.70 o                         
   1  23   2         41.82         51.86         2.40 o                         
   3  23   2         77.63         67.96         2.69 o                         
  -6  24   2          5.69          5.90         1.35 o                         
  -4  24   2         15.19         13.86         1.97 o                         
  -2  24   2         15.07         14.75         1.75 o                         
   0  24   2          3.90          5.67         1.71 o                         
   2  24   2         82.65         76.58         2.84 o                         
  -5  25   2         18.96         23.70         1.88 o                         
  -3  25   2          2.32         -0.74         1.14 o                         
  -1  25   2          0.90         -0.57         1.12 o                         
   1  25   2         12.87         18.02         2.45 o                         
   3  25   2          3.03          9.25         2.60 o                         
  -4  26   2         20.96         21.27         2.71 o                         
  -2  26   2          1.17          3.04         1.20 o                         
   0  26   2          8.18          6.09         1.59 o                         
   2  26   2         18.90         14.00         2.21 o                         
  -3  27   2         17.48         16.61         2.44 o                         
  -1  27   2          5.73          2.75         1.11 o                         
   1  27   2         10.06          5.14         1.30 o                         
 -11   1   3         19.19         31.03         3.33 o                         
  -9   1   3         66.84         58.12         3.60 o                         
  -7   1   3         77.95         88.19         3.00 o                         
  -5   1   3       1080.86       1025.63        37.45 o                         
  -3   1   3        432.11        487.15        25.38 o                         
  -1   1   3        382.34        396.58        21.42 o                         
   3   1   3        177.17        161.96         2.92 o                         
   5   1   3         19.56         21.28         1.14 o                         
   7   1   3          2.09          3.25         1.12 o                         
 -12   2   3         67.90         54.32         5.04 o                         
 -10   2   3         58.33         61.31         3.87 o                         
  -8   2   3          8.36         10.49         3.44 o                         
  -6   2   3        281.91        291.18         7.41 o                         
  -4   2   3        637.96        685.77        23.94 o                         
  -2   2   3        987.29        981.77        36.85 o                         
   4   2   3        414.67        408.84         6.40 o                         
   6   2   3         38.63         35.41         1.89 o                         
   8   2   3         13.50         17.40         1.67 o                         
 -11   3   3         37.91         32.52         5.20 o                         
  -9   3   3        140.46        143.54         6.23 o                         
  -7   3   3        214.46        232.63         6.49 o                         
  -5   3   3       1547.30       1624.02        55.10 o                         
  -1   3   3       2523.69       2306.29       121.65 o                         
   3   3   3        804.10        748.97        11.81 o                         
   5   3   3        243.53        220.00         4.05 o                         
   7   3   3          1.65          3.34         0.91 o                         
 -12   4   3          6.53          1.62         2.49 o                         
 -10   4   3         33.69         33.64         3.21 o                         
  -8   4   3        517.12        527.49        19.00 o                         
  -6   4   3         93.69        104.20         3.04 o                         
  -2   4   3        618.15        549.67        15.50 o                         
   2   4   3       1709.43       1827.48        95.93 o                         
   4   4   3       1144.55       1121.39        24.21 o                         
   6   4   3        104.66        106.86         2.36 o                         
   8   4   3         72.21         78.85         2.29 o                         
 -11   5   3         31.89         28.19         5.20 o                         
  -9   5   3        273.90        266.39         9.86 o                         
  -7   5   3        768.19        755.58        28.69 o                         
  -5   5   3        436.04        430.69        12.35 o                         
  -3   5   3       1594.47       1608.06        61.90 o                         
   3   5   3        807.38        819.06        12.89 o                         
   5   5   3        458.28        462.80         7.93 o                         
   7   5   3         47.77         53.82         1.58 o                         
 -10   6   3        165.10        187.04         9.92 o                         
  -8   6   3        715.04        690.88        31.12 o                         
  -6   6   3        276.83        271.11         8.71 o                         
  -4   6   3       2560.42       2540.86        96.27 o                         
  -2   6   3       1290.09       1163.48        49.98 o                         
   2   6   3         33.81         28.59         1.78 o                         
   4   6   3        420.23        406.31         7.87 o                         
   6   6   3        135.59        137.31         2.88 o                         
   8   6   3         80.25         76.08         3.12 o                         
 -11   7   3        156.55        173.81         7.11 o                         
  -9   7   3        294.16        301.91        16.24 o                         
  -7   7   3        288.54        271.20        10.79 o                         
  -5   7   3       2026.15       2170.63        64.68 o                         
  -3   7   3       2365.16       2429.05        89.89 o                         
  -1   7   3       1055.73       1118.41        44.72 o                         
   1   7   3        493.86        482.67        24.45 o                         
   3   7   3        631.41        636.40        10.65 o                         
   5   7   3        571.74        577.74         9.41 o                         
   7   7   3        100.37         98.18         2.41 o                         
 -10   8   3        227.60        233.01        14.49 o                         
  -8   8   3        568.32        534.69        19.77 o                         
  -6   8   3        278.47        291.56         9.89 o                         
  -4   8   3       2930.93       3046.91        92.36 o                         
  -2   8   3       2138.50       2020.89        76.74 o                         
   2   8   3       1964.82       2033.49        33.34 o                         
   4   8   3        106.93        103.23         2.21 o                         
   6   8   3        227.96        215.11         4.47 o                         
   8   8   3         13.22         16.20         1.29 o                         
 -11   9   3        114.38        105.14         4.92 o                         
  -9   9   3        301.85        336.54        18.63 o                         
  -7   9   3        331.75        314.79        15.71 o                         
  -5   9   3       2835.44       2944.57        86.85 o                         
  -3   9   3        591.91        577.59        24.28 o                         
  -1   9   3        263.41        276.23        17.94 o                         
   1   9   3       1419.97       1457.16        30.76 o                         
   3   9   3        705.58        672.74        14.52 o                         
   5   9   3        170.02        158.80         3.16 o                         
   7   9   3         25.91         29.88         1.65 o                         
 -10  10   3        188.09        184.33         9.00 o                         
  -6  10   3       1322.91       1352.63        41.04 o                         
  -4  10   3        931.46        868.84        25.72 o                         
   0  10   3       1703.52       1669.69        36.39 o                         
   2  10   3        880.06        881.36        14.20 o                         
   4  10   3        799.47        810.51        15.00 o                         
   6  10   3        144.12        140.05         3.03 o                         
   8  10   3         22.45         24.86         1.49 o                         
 -11  11   3          8.38          8.17         2.33 o                         
  -9  11   3        254.09        259.56        10.50 o                         
  -7  11   3         40.51         28.79         3.95 o                         
  -5  11   3       1886.94       1858.22        48.28 o                         
  -3  11   3        235.05        215.53        11.57 o                         
  -1  11   3        677.61        665.02        15.49 o                         
   1  11   3        852.26        810.02        13.72 o                         
   3  11   3        744.66        745.79        13.10 o                         
   5  11   3        204.76        191.92         4.23 o                         
   7  11   3         11.73         12.53         1.38 o                         
 -10  12   3         95.48        104.14         4.66 o                         
  -8  12   3        474.00        442.14        26.30 o                         
  -4  12   3        117.96         96.81         6.09 o                         
  -2  12   3        623.29        573.74        11.06 o                         
   0  12   3       1479.06       1460.95        27.14 o                         
   2  12   3         33.98         33.15         1.59 o                         
   4  12   3        399.11        412.38         7.73 o                         
   6  12   3         35.89         36.21         1.63 o                         
  -9  13   3        157.35        165.88         6.94 o                         
  -7  13   3          2.40          1.92         1.80 o                         
  -5  13   3         46.35         36.96         2.05 o                         
  -3  13   3        675.44        636.56        14.51 o                         
  -1  13   3        461.06        450.47         9.84 o                         
   1  13   3        241.24        227.59         5.01 o                         
   3  13   3        100.05         99.14         2.21 o                         
   5  13   3        252.38        254.88         5.45 o                         
   7  13   3         30.27         27.99         1.65 o                         
  -8  14   3         18.70         18.06         2.76 o                         
  -4  14   3         75.31         66.19         3.38 o                         
  -2  14   3        343.30        340.69         7.41 o                         
   0  14   3        261.96        262.99         5.56 o                         
   2  14   3        126.95        128.01         2.90 o                         
   4  14   3         20.08         18.43         1.35 o                         
   6  14   3         63.44         62.22         2.25 o                         
  -9  15   3          4.05          5.80         3.25 o                         
  -7  15   3         16.68         26.90         3.24 o                         
  -5  15   3         52.03         52.58         4.57 o                         
  -3  15   3        362.64        349.98         8.48 o                         
  -1  15   3         55.36         59.32         2.46 o                         
   1  15   3        333.02        332.57         6.91 o                         
   3  15   3         76.06         77.64         2.18 o                         
   5  15   3         48.21         50.04         2.08 o                         
 -10  16   3        112.18         99.41         6.07 o                         
  -8  16   3         43.55         37.83         3.73 o                         
  -6  16   3         29.33         30.19         2.95 o                         
  -4  16   3         41.71         43.80         2.23 o                         
  -2  16   3        739.19        801.27        18.82 o                         
   0  16   3         36.80         35.85         1.80 o                         
   2  16   3         15.50         19.55         1.38 o                         
   4  16   3         40.32         36.54         2.78 o                         
   6  16   3         34.66         37.77         2.05 o                         
  -9  17   3         27.90         29.76         3.08 o                         
  -7  17   3         27.14         27.67         2.94 o                         
  -5  17   3         21.23         18.51         1.90 o                         
  -3  17   3        398.09        387.84        10.70 o                         
  -1  17   3        273.65        272.28         6.36 o                         
   1  17   3         57.12         66.59         2.31 o                         
   3  17   3        101.43         92.06         2.39 o                         
   5  17   3          8.66         10.30         1.26 o                         
  -8  18   3         45.39         43.46         3.79 o                         
  -6  18   3          6.42          3.93         1.81 o                         
  -4  18   3         36.02         35.86         2.70 o                         
  -2  18   3        110.24        112.39         4.09 o                         
   0  18   3        144.96        143.26         4.17 o                         
   2  18   3         95.14         98.14         2.77 o                         
   4  18   3         12.62         13.03         1.45 o                         
   6  18   3          3.52          2.34         1.09 o                         
  -9  19   3         10.47          9.25         1.62 o                         
  -7  19   3         38.89         37.94         3.73 o                         
  -5  19   3         30.68         35.65         3.21 o                         
  -3  19   3         10.16         15.96         1.89 o                         
  -1  19   3         37.52         46.19         2.25 o                         
   1  19   3        523.80        542.72        13.06 o                         
   3  19   3         22.71         26.04         3.20 o                         
   5  19   3          6.20          8.52         2.01 o                         
  -8  20   3         14.72         12.55         2.65 o                         
  -6  20   3         14.00          7.79         2.00 o                         
  -4  20   3         72.02         74.55         3.42 o                         
  -2  20   3        451.01        480.80        13.03 o                         
   0  20   3        244.58        247.88         6.35 o                         
   2  20   3          8.01          7.50         1.24 o                         
   4  20   3          0.76         -0.67         1.29 o                         
  -7  21   3         19.68         14.99         2.87 o                         
  -5  21   3         11.93          9.81         1.91 o                         
  -3  21   3         16.38         14.13         2.50 o                         
  -1  21   3         31.44         32.61         1.99 o                         
   1  21   3         79.57         75.51         2.67 o                         
   3  21   3         36.11         34.49         2.31 o                         
  -8  22   3          7.42          7.68         1.62 o                         
  -6  22   3         30.01         31.66         3.36 o                         
  -4  22   3         31.49         32.13         3.27 o                         
   0  22   3        224.00        226.39         6.02 o                         
   2  22   3         75.14         77.65         2.97 o                         
   4  22   3          7.18          7.54         1.66 o                         
  -7  23   3         15.48         16.18         2.49 o                         
  -5  23   3         17.70         12.28         2.11 o                         
  -3  23   3         40.71         41.07         2.46 o                         
  -1  23   3        129.54        129.98         4.69 o                         
   1  23   3        164.69        153.79         4.87 o                         
   3  23   3         20.70         21.06         2.05 o                         
  -6  24   3         46.75         43.05         2.56 o                         
  -4  24   3         72.13         67.62         3.08 o                         
  -2  24   3          5.06          5.91         1.31 o                         
   0  24   3        239.19        231.47         7.82 o                         
   2  24   3          4.47          5.76         1.26 o                         
  -5  25   3         93.49         93.96         6.45 o                         
  -3  25   3         49.79         53.21         2.58 o                         
  -1  25   3         37.72         37.58         2.25 o                         
   1  25   3         13.11         14.07         1.50 o                         
  -4  26   3         77.06         74.11         3.33 o                         
  -2  26   3          7.32          5.71         1.30 o                         
   0  26   3         16.13         19.41         1.88 o                         
  -8   0   4        605.13        554.02        30.12 o                         
  -6   0   4       2401.77       2342.41       120.53 o                         
   2   0   4       2018.04       2063.29        43.67 o                         
   4   0   4        493.51        481.60        11.64 o                         
   6   0   4        205.53        215.29         6.69 o                         
  -9   1   4        435.37        415.19        17.76 o                         
  -7   1   4       2156.03       2097.93        61.62 o                         
  -5   1   4        746.60        820.34        34.05 o                         
   1   1   4        923.53        886.60        20.84 o                         
   3   1   4       1073.82       1136.07        18.83 o                         
   5   1   4        334.53        329.54         6.06 o                         
   7   1   4        141.15        138.98         3.09 o                         
 -10   2   4        316.46        309.88        17.77 o                         
  -8   2   4        351.82        344.06        13.84 o                         
  -6   2   4       1522.35       1447.58        43.00 o                         
  -4   2   4        110.38         95.05         3.49 o                         
  -2   2   4       1356.26       1318.16        69.14 o                         
   2   2   4       1135.34       1118.89        16.91 o                         
   4   2   4        452.59        420.14         7.67 o                         
   6   2   4         45.04         49.59         1.69 o                         
  -9   3   4        105.25        107.31         7.64 o                         
  -7   3   4        455.13        422.07        20.84 o                         
  -5   3   4        612.27        616.75        21.13 o                         
  -3   3   4       1760.52       1862.06       108.38 o                         
   1   3   4        841.44        833.25        16.06 o                         
   3   3   4        464.88        440.04         7.59 o                         
   5   3   4        112.70        122.76         2.72 o                         
   7   3   4         89.58         89.24         2.10 o                         
 -10   4   4        307.81        303.76        17.28 o                         
  -8   4   4          8.15         16.88         3.84 o                         
  -6   4   4        725.41        660.86        20.78 o                         
  -4   4   4        922.37        896.67        49.37 o                         
  -2   4   4        266.90        232.46        11.64 o                         
   2   4   4        600.36        582.17         9.36 o                         
   4   4   4        216.75        217.90         4.10 o                         
   6   4   4         11.61         13.09         1.06 o                         
  -9   5   4        118.02        113.07         7.86 o                         
  -5   5   4       1316.68       1344.28        80.17 o                         
  -3   5   4        263.40        261.27        13.48 o                         
  -1   5   4       1670.88       1667.37        91.32 o                         
   1   5   4          4.19          6.40         1.20 o                         
   3   5   4        141.01        146.15         3.15 o                         
   5   5   4         58.35         61.81         1.80 o                         
   7   5   4         38.43         43.64         1.45 o                         
 -10   6   4         89.48         95.26         7.85 o                         
  -8   6   4        112.15        101.31         7.04 o                         
  -6   6   4        285.35        303.21         8.95 o                         
  -4   6   4        189.90        170.97        10.58 o                         
  -2   6   4        670.87        712.18        36.86 o                         
   0   6   4        915.00        992.31        27.29 o                         
   2   6   4        396.15        390.51         7.00 o                         
   4   6   4         23.79         22.06         1.24 o                         
   6   6   4         70.18         70.40         1.92 o                         
  -9   7   4         79.67         76.05         4.84 o                         
  -7   7   4        106.98        101.52         5.47 o                         
  -5   7   4        592.06        577.10        15.14 o                         
  -3   7   4        438.19        446.39        16.21 o                         
   1   7   4        168.55        179.27         3.61 o                         
   3   7   4        235.04        250.99         4.53 o                         
   5   7   4         32.12         39.76         1.66 o                         
   7   7   4         48.09         45.17         1.48 o                         
 -10   8   4         59.79         55.37         5.25 o                         
  -8   8   4         34.58         35.11         4.41 o                         
  -6   8   4         69.56         65.97         4.25 o                         
  -4   8   4        368.98        352.83        12.96 o                         
  -2   8   4        120.05        109.66         4.49 o                         
   0   8   4        448.26        463.27         9.62 o                         
   2   8   4         79.38         67.08         3.87 o                         
   4   8   4         40.68         39.69         1.59 o                         
   6   8   4        159.50        151.99         3.98 o                         
  -9   9   4        118.31        125.56         7.59 o                         
  -7   9   4         74.18         59.09         7.01 o                         
  -5   9   4       1295.09       1292.99        29.98 o                         
  -3   9   4        477.83        445.87        12.29 o                         
  -1   9   4        161.09        187.43         3.99 o                         
   1   9   4         69.08         75.79         1.93 o                         
   3   9   4        278.62        284.36         5.67 o                         
   5   9   4        148.09        138.49         3.71 o                         
   7   9   4         28.84         26.71         3.00 o                         
 -10  10   4         71.51         66.82         5.36 o                         
  -8  10   4         70.17         65.68         5.79 o                         
  -6  10   4        162.30        161.97         5.33 o                         
  -4  10   4        540.07        557.27        13.51 o                         
  -2  10   4        167.21        184.39         4.41 o                         
   0  10   4         23.21         26.63         1.55 o                         
   2  10   4          9.05         14.37         1.29 o                         
   4  10   4         47.12         46.21         1.69 o                         
   6  10   4         29.60         32.53         1.53 o                         
  -9  11   4         59.66         59.37         7.04 o                         
  -7  11   4         59.75         77.41         5.52 o                         
  -5  11   4        252.84        245.93         6.68 o                         
  -3  11   4        493.21        472.31        10.24 o                         
  -1  11   4         44.87         47.48         1.66 o                         
   1  11   4         15.30         19.47         1.34 o                         
   3  11   4         19.04         22.11         1.48 o                         
   5  11   4         20.12         21.73         1.80 o                         
 -10  12   4         36.30         30.25         4.11 o                         
  -8  12   4          0.45          3.03         2.33 o                         
  -6  12   4        633.81        634.10        25.12 o                         
  -4  12   4        129.56        118.04         3.54 o                         
  -2  12   4         60.60         67.68         2.10 o                         
   0  12   4         12.76         15.22         1.35 o                         
   2  12   4        205.72        207.39         4.45 o                         
   4  12   4         13.66         16.44         1.51 o                         
   6  12   4         38.59         40.51         1.59 o                         
  -9  13   4         27.24         23.54         3.90 o                         
  -7  13   4        168.87        163.76        10.55 o                         
  -5  13   4        494.82        504.09        14.57 o                         
  -3  13   4         88.13         82.99         2.48 o                         
  -1  13   4          3.90          5.40         1.03 o                         
   1  13   4         61.14         58.86         2.02 o                         
   3  13   4        331.98        324.97         7.39 o                         
   5  13   4         53.72         52.11         1.75 o                         
 -10  14   4         30.33         23.98         3.90 o                         
  -8  14   4        125.01        129.12         8.29 o                         
  -6  14   4        264.13        256.18         8.70 o                         
  -4  14   4        703.36        701.61        16.20 o                         
  -2  14   4         55.47         49.20         2.06 o                         
   0  14   4         53.01         49.29         1.91 o                         
   2  14   4        852.56        844.95        15.79 o                         
   4  14   4         24.47         25.27         1.42 o                         
   6  14   4          9.16         16.59         1.69 o                         
  -9  15   4         42.92         35.77         4.22 o                         
  -7  15   4        191.73        207.39        12.37 o                         
  -5  15   4        309.00        299.07         8.15 o                         
  -3  15   4        301.52        301.06         7.65 o                         
  -1  15   4        323.50        307.39         6.47 o                         
   1  15   4        154.00        159.31         3.73 o                         
   3  15   4        239.66        232.62         5.24 o                         
   5  15   4         53.76         52.85         1.85 o                         
  -8  16   4        134.25        139.93         7.80 o                         
  -6  16   4        301.75        295.85        13.75 o                         
  -4  16   4        712.40        712.79        19.29 o                         
  -2  16   4        708.15        686.65        14.59 o                         
   0  16   4        381.24        392.83         9.02 o                         
   2  16   4        258.49        255.92         5.93 o                         
   4  16   4         97.09         97.09         2.71 o                         
  -9  17   4         27.48         27.38         4.06 o                         
  -5  17   4        179.84        191.71         7.12 o                         
  -3  17   4        361.50        376.41         8.35 o                         
  -1  17   4       1502.26       1539.63        30.65 o                         
   1  17   4         39.83         39.44         2.09 o                         
   3  17   4        110.82        107.51         3.28 o                         
   5  17   4         32.82         30.65         2.20 o                         
  -8  18   4        122.50        115.59         6.99 o                         
  -6  18   4        151.61        148.95         8.57 o                         
  -4  18   4         92.35         99.46         4.52 o                         
  -2  18   4        940.43        992.79        21.48 o                         
   0  18   4         94.92         91.13         2.86 o                         
   2  18   4         41.10         42.67         1.87 o                         
   4  18   4         98.76         99.31         3.45 o                         
  -9  19   4         26.89         34.69         4.11 o                         
  -7  19   4         83.36         74.68         5.09 o                         
  -5  19   4         52.38         49.19         4.45 o                         
  -3  19   4        219.61        225.34         6.63 o                         
  -1  19   4        457.60        462.71        11.85 o                         
   1  19   4        167.44        155.69         5.98 o                         
   3  19   4         43.80         44.78         3.20 o                         
  -8  20   4         11.63         10.50         3.25 o                         
  -6  20   4         50.01         50.24         4.29 o                         
  -4  20   4        116.92        135.02         5.16 o                         
  -2  20   4        211.58        215.56         5.39 o                         
   0  20   4         63.71         58.63         5.36 o                         
   2  20   4         21.19         23.92         3.80 o                         
   4  20   4          8.40         12.16         1.33 o                         
  -7  21   4         62.01         68.39         5.20 o                         
  -5  21   4         57.32         43.05         3.81 o                         
  -3  21   4        264.71        270.22        15.91 o                         
  -1  21   4         56.16         51.05         2.36 o                         
   1  21   4         72.89         76.05         2.64 o                         
   3  21   4          2.62          2.90         1.14 o                         
  -6  22   4         69.74         78.47         5.58 o                         
  -4  22   4         65.40         59.74         2.40 o                         
  -2  22   4         32.42         37.33         2.03 o                         
   0  22   4         18.94         15.54         1.26 o                         
   2  22   4         25.72         19.02         1.55 o                         
  -7  23   4         57.89         74.10         7.12 o                         
  -5  23   4          1.58          3.02         2.37 o                         
  -3  23   4         62.43         65.19         2.47 o                         
  -1  23   4         31.99         34.90         1.85 o                         
   1  23   4         33.91         33.78         2.15 o                         
  -6  24   4         91.10         86.38         8.51 o                         
  -4  24   4         35.94         33.16         2.12 o                         
  -2  24   4         43.26         43.71         2.38 o                         
   0  24   4         12.66         12.36         1.41 o                         
  -5  25   4         58.57         71.64         5.31 o                         
  -3  25   4         19.54         15.06         1.59 o                         
  -1  25   4         28.02         25.39         2.02 o                         
  -2  26   4         16.12         18.38         1.58 o                         
  -7   1   5        313.94        307.23        12.13 o                         
  -5   1   5       1798.54       1886.30        49.02 o                         
  -3   1   5       1006.27        997.89        37.09 o                         
  -1   1   5         47.14         48.43         1.79 o                         
   1   1   5        211.25        228.64         3.74 o                         
   3   1   5         94.39         88.28         2.22 o                         
   5   1   5          9.60         12.41         1.04 o                         
  -8   2   5        279.65        306.56        17.16 o                         
  -6   2   5        463.12        454.75         9.12 o                         
  -2   2   5        118.02        133.02         4.66 o                         
   0   2   5          6.04          9.25         1.07 o                         
   2   2   5        354.89        371.10         6.53 o                         
   4   2   5        305.84        299.62         5.91 o                         
   6   2   5         52.36         43.80         1.44 o                         
  -7   3   5         54.55         48.84         3.89 o                         
  -5   3   5       1052.53       1071.21        25.57 o                         
  -3   3   5       1382.73       1619.40        73.76 o                         
  -1   3   5        916.74        961.06        16.10 o                         
   1   3   5          8.01         14.08         1.19 o                         
   3   3   5        600.17        603.87        10.77 o                         
   5   3   5         37.14         42.16         1.50 o                         
  -6   4   5          6.41          9.73         2.54 o                         
  -4   4   5        914.24        971.01        22.33 o                         
  -2   4   5       1118.53       1094.32        22.37 o                         
   0   4   5        196.34        215.35         3.56 o                         
   2   4   5        370.45        387.87         6.75 o                         
   4   4   5          1.52          3.74         1.09 o                         
   6   4   5        110.97        110.11         2.68 o                         
  -7   5   5         78.70         86.89         4.44 o                         
  -5   5   5        647.91        626.87        13.56 o                         
  -3   5   5        158.03        152.03         4.03 o                         
  -1   5   5       1909.80       1901.89        30.86 o                         
   1   5   5        443.25        451.02         7.48 o                         
   3   5   5        239.86        246.43         4.76 o                         
   5   5   5        169.25        163.86         3.58 o                         
  -8   6   5        333.09        298.30        17.01 o                         
  -6   6   5        114.81        111.91         3.29 o                         
  -4   6   5        438.32        397.38         7.58 o                         
  -2   6   5       2121.74       2132.13        36.55 o                         
   0   6   5        419.41        423.01         6.39 o                         
   2   6   5        274.37        238.62         4.93 o                         
   4   6   5        411.35        394.24         8.74 o                         
   6   6   5         99.03        102.66         2.54 o                         
  -7   7   5        404.28        369.99        12.66 o                         
  -5   7   5        323.70        287.63         6.46 o                         
  -3   7   5        476.80        460.74         8.32 o                         
  -1   7   5        550.59        526.54         8.91 o                         
   1   7   5       1531.54       1491.87        24.60 o                         
   3   7   5         61.52         70.19         2.13 o                         
   5   7   5         88.03         87.67         2.64 o                         
  -8   8   5        241.76        217.09        14.44 o                         
  -6   8   5        714.93        683.77        15.12 o                         
  -4   8   5        672.06        611.89        11.59 o                         
  -2   8   5        272.71        279.17         5.03 o                         
   0   8   5        370.11        347.35         7.66 o                         
   2   8   5        687.04        663.60        11.72 o                         
   4   8   5        110.98        133.50         3.08 o                         
   6   8   5         18.57         19.99         1.33 o                         
  -7   9   5        384.21        367.83        15.87 o                         
  -5   9   5        400.67        392.62         9.10 o                         
  -3   9   5        636.09        631.92        11.15 o                         
  -1   9   5        134.20        160.03         3.32 o                         
   1   9   5       1036.49       1029.58        17.18 o                         
   3   9   5        204.52        211.51         4.69 o                         
   5   9   5         47.17         49.84         1.76 o                         
  -8  10   5         10.27         17.91         3.90 o                         
  -6  10   5        920.88        879.22        23.33 o                         
  -4  10   5        652.72        652.94        13.01 o                         
  -2  10   5         14.75         12.40         1.36 o                         
   0  10   5        405.54        385.01         7.50 o                         
   2  10   5        408.06        430.85         8.35 o                         
   4  10   5        149.27        152.44         3.54 o                         
  -7  11   5        780.07        798.49        30.77 o                         
  -5  11   5        257.83        254.94        10.23 o                         
  -3  11   5        854.14        828.29        14.59 o                         
  -1  11   5         92.08         71.44         2.17 o                         
   1  11   5        284.85        280.24         5.20 o                         
   3  11   5        193.63        185.85         4.66 o                         
   5  11   5        145.38        149.34         3.75 o                         
  -6  12   5       1865.42       1893.07        59.15 o                         
  -4  12   5       1405.44       1344.36        30.26 o                         
  -2  12   5        523.12        501.14         9.89 o                         
   0  12   5        364.25        353.72         6.66 o                         
   2  12   5         66.89         69.45         2.09 o                         
   4  12   5        184.00        183.65         4.02 o                         
  -7  13   5        745.57        729.98        27.14 o                         
  -5  13   5         75.59         85.22         3.37 o                         
  -3  13   5        931.52        894.40        16.83 o                         
  -1  13   5         43.53         47.08         1.73 o                         
   1  13   5        234.40        222.65         4.73 o                         
   3  13   5         47.00         53.52         1.79 o                         
   5  13   5         86.97         79.97         2.69 o                         
  -6  14   5          6.41          7.86         2.95 o                         
  -4  14   5       1333.46       1321.66        31.20 o                         
  -2  14   5        222.37        214.92         4.33 o                         
   0  14   5         88.01         86.14         2.35 o                         
   2  14   5        144.77        141.96         3.36 o                         
   4  14   5         56.51         54.55         1.80 o                         
  -5  15   5        392.45        405.89        11.51 o                         
  -3  15   5        324.53        340.19         6.99 o                         
  -1  15   5         86.46         84.48         2.11 o                         
   1  15   5         94.89         94.72         2.47 o                         
   3  15   5         10.18         12.89         1.25 o                         
  -6  16   5         92.29         84.67         4.50 o                         
  -4  16   5        618.08        604.26        14.93 o                         
  -2  16   5         38.49         39.89         1.69 o                         
   0  16   5        133.62        137.92         3.00 o                         
   2  16   5          3.08          6.65         1.11 o                         
   4  16   5         28.60         29.76         1.50 o                         
  -7  17   5          5.53          9.36         3.08 o                         
  -5  17   5         24.97         24.71         2.06 o                         
  -3  17   5         28.90         29.72         1.93 o                         
  -1  17   5        144.50        143.17         3.34 o                         
   1  17   5         57.32         54.12         1.86 o                         
   3  17   5          8.94         11.36         1.20 o                         
  -6  18   5         51.66         48.56         3.13 o                         
  -4  18   5        146.18        148.06         4.23 o                         
  -2  18   5         60.74         62.03         2.09 o                         
   0  18   5          4.14          3.45         1.21 o                         
   2  18   5         16.63         15.46         1.23 o                         
  -5  19   5          3.26          1.48         1.53 o                         
  -3  19   5          0.92          0.53         1.36 o                         
  -1  19   5         11.37         11.81         1.48 o                         
   1  19   5         35.23         32.24         1.81 o                         
   3  19   5         11.86         13.28         1.77 o                         
  -6  20   5          7.44          9.37         1.86 o                         
  -4  20   5         26.25         27.89         1.99 o                         
  -2  20   5         74.07         80.92         2.91 o                         
   0  20   5        110.56        107.87         3.20 o                         
   2  20   5         18.89         14.65         1.57 o                         
  -5  21   5          9.23         11.28         1.38 o                         
  -3  21   5         17.06         13.52         1.46 o                         
  -1  21   5         40.72         47.57         2.07 o                         
   1  21   5          9.50         10.21         1.26 o                         
  -6  22   5          7.61          9.77         1.89 o                         
  -4  22   5         14.29         17.28         1.56 o                         
  -2  22   5         26.17         25.48         1.83 o                         
   0  22   5         54.13         52.30         2.66 o                         
  -7  23   5         51.54         59.52         3.74 o                         
  -5  23   5          0.73          3.02         1.61 o                         
  -3  23   5         32.96         29.91         1.82 o                         
  -1  23   5         32.99         28.85         2.33 o                         
  -4  24   5         12.94         11.53         3.52 o                         
  -2  24   5         14.60         15.20         1.97 o                         
  -8   0   6        209.82        231.49        13.13 o                         
  -6   0   6        342.19        356.84         9.69 o                         
  -4   0   6       1039.07       1062.76        25.01 o                         
  -2   0   6        610.67        630.24        13.75 o                         
   0   0   6       1117.90       1129.26        26.54 o                         
   2   0   6        250.94        271.87         6.92 o                         
   4   0   6        333.89        323.61        10.19 o                         
  -7   1   6         95.90         87.33         3.81 o                         
  -5   1   6       1016.76       1039.20        17.95 o                         
  -3   1   6       1267.23       1335.21        21.94 o                         
  -1   1   6       2539.71       2622.96        40.99 o                         
   1   1   6       1003.91       1020.55        16.21 o                         
   3   1   6        313.17        314.27         9.09 o                         
   5   1   6         69.62         77.24         2.07 o                         
  -8   2   6        172.77        150.76         7.03 o                         
  -6   2   6        162.78        146.40         3.08 o                         
  -4   2   6       1280.67       1337.31        23.12 o                         
  -2   2   6        318.98        305.56         5.44 o                         
   0   2   6        401.35        415.26         7.23 o                         
   2   2   6         28.17         30.99         1.45 o                         
   4   2   6        112.93        120.62         2.67 o                         
  -7   3   6         50.39         42.06         2.18 o                         
  -5   3   6       1759.54       1761.61        30.08 o                         
  -3   3   6        306.10        305.56         5.44 o                         
  -1   3   6        645.60        636.74        12.04 o                         
   1   3   6        892.24        941.91        15.71 o                         
   3   3   6        144.02        144.11         3.71 o                         
   5   3   6         66.54         68.16         2.06 o                         
  -8   4   6        639.99        622.90        18.79 o                         
  -6   4   6        135.38        126.86         2.82 o                         
  -4   4   6        524.22        538.87         9.20 o                         
  -2   4   6        317.13        291.36         5.21 o                         
   0   4   6        734.43        765.22        11.29 o                         
   2   4   6        355.70        371.01         7.24 o                         
   4   4   6         53.00         56.21         1.82 o                         
  -7   5   6       1088.93       1070.42        22.85 o                         
  -5   5   6         85.20         85.38         2.28 o                         
  -3   5   6        257.38        265.60         4.75 o                         
  -1   5   6        169.25        164.16         3.21 o                         
   1   5   6       1302.61       1348.05        21.26 o                         
   3   5   6         32.94         34.20         1.69 o                         
   5   5   6         35.39         29.53         1.28 o                         
  -8   6   6        361.80        356.14        10.49 o                         
  -6   6   6        391.28        368.91         8.87 o                         
  -4   6   6         39.59         38.76         1.69 o                         
  -2   6   6        471.68        445.40         8.20 o                         
   0   6   6        445.14        430.48         6.58 o                         
   2   6   6         93.97         95.30         2.58 o                         
   4   6   6        124.96        127.79         3.11 o                         
  -9   7   6         64.91         64.10         6.61 o                         
  -7   7   6        238.70        228.13         5.21 o                         
  -5   7   6         38.59         34.00         2.13 o                         
  -3   7   6        447.52        449.40         8.10 o                         
  -1   7   6         38.70         35.94         1.47 o                         
   1   7   6        221.17        238.62         4.43 o                         
   3   7   6         76.57         71.42         2.06 o                         
   5   7   6          8.22         11.20         0.94 o                         
  -8   8   6        673.29        659.34        39.58 o                         
  -6   8   6        276.63        287.43         7.11 o                         
  -4   8   6          2.90          5.65         1.35 o                         
  -2   8   6         13.28         15.55         1.25 o                         
   0   8   6         49.50         46.26         1.70 o                         
   2   8   6         40.16         37.46         1.67 o                         
   4   8   6         40.80         39.34         1.68 o                         
  -9   9   6        141.63        149.09         9.16 o                         
  -7   9   6        153.25        153.17         7.52 o                         
  -5   9   6        552.90        538.82        13.03 o                         
  -3   9   6         45.66         54.24         1.92 o                         
  -1   9   6         22.86         23.44         1.32 o                         
   1   9   6          6.13          6.00         1.20 o                         
   3   9   6         73.70         78.12         2.32 o                         
  -8  10   6         96.76         99.07         4.92 o                         
  -6  10   6       1015.60        990.88        23.33 o                         
  -4  10   6        190.76        195.74         3.93 o                         
  -2  10   6        273.48        280.38         5.37 o                         
   0  10   6        127.98        118.54         2.67 o                         
   2  10   6        146.16        135.25         3.90 o                         
   4  10   6         19.95         20.95         1.22 o                         
  -7  11   6        104.46        110.10         4.64 o                         
  -5  11   6        153.34        150.11         4.04 o                         
  -3  11   6        206.84        197.66         3.97 o                         
  -1  11   6        109.69        104.51         2.54 o                         
   1  11   6         25.24         25.79         1.55 o                         
   3  11   6         52.31         52.68         1.81 o                         
  -8  12   6         16.59         21.86         2.93 o                         
  -6  12   6        417.58        434.68        11.74 o                         
  -4  12   6        279.51        285.56         5.46 o                         
  -2  12   6         64.81         58.86         1.87 o                         
   0  12   6        458.58        431.13         7.53 o                         
   2  12   6         33.41         29.22         1.72 o                         
   4  12   6         37.45         38.26         1.83 o                         
  -7  13   6         51.28         57.39         4.02 o                         
  -5  13   6        501.17        517.10        12.96 o                         
  -3  13   6        124.31        113.87         2.76 o                         
  -1  13   6         22.03         23.97         1.41 o                         
   1  13   6         56.43         54.01         2.16 o                         
   3  13   6         29.27         35.74         1.60 o                         
  -8  14   6          7.04         13.80         4.33 o                         
  -6  14   6        399.45        408.54        13.61 o                         
  -4  14   6        127.08        119.18         3.34 o                         
  -2  14   6         25.51         24.88         1.43 o                         
   0  14   6        106.65        116.70         3.53 o                         
   2  14   6         35.16         34.56         1.56 o                         
  -7  15   6         46.03         46.06         3.32 o                         
  -5  15   6        163.26        152.21         4.32 o                         
  -3  15   6         54.99         51.29         1.97 o                         
  -1  15   6          6.46          8.27         1.26 o                         
   1  15   6         51.31         52.85         1.72 o                         
   3  15   6         24.20         30.24         1.81 o                         
  -6  16   6         73.61         69.82         3.89 o                         
  -4  16   6         37.03         34.75         2.32 o                         
  -2  16   6        343.42        337.04         7.15 o                         
   0  16   6          8.77          7.24         1.02 o                         
   2  16   6         57.51         65.10         2.41 o                         
  -7  17   6         86.96         92.65         5.08 o                         
  -5  17   6         61.16         63.78         3.50 o                         
  -3  17   6         14.02         19.25         1.72 o                         
  -1  17   6        102.51        102.83         2.65 o                         
   1  17   6         83.66         89.93         2.54 o                         
  -8  18   6        104.00        101.27         7.97 o                         
  -6  18   6         46.50         55.60         2.85 o                         
  -4  18   6          2.71          2.67         1.37 o                         
  -2  18   6        152.84        150.63         4.26 o                         
   0  18   6         98.67         95.38         2.84 o                         
   2  18   6         13.27         17.23         1.88 o                         
  -9  19   6        174.03        177.49         9.12 o                         
  -7  19   6         13.02         11.15         1.98 o                         
  -5  19   6         96.94        103.89         3.99 o                         
  -3  19   6         22.50         30.04         2.03 o                         
  -1  19   6        123.55        127.90         3.93 o                         
   1  19   6         80.95         79.78         3.71 o                         
  -6  20   6         23.24         23.92         2.75 o                         
  -4  20   6         97.37        111.40         4.18 o                         
  -2  20   6         27.88         27.70         3.24 o                         
   0  20   6        175.07        171.76         5.43 o                         
  -7  21   6         24.17         21.98         2.22 o                         
  -5  21   6         76.40         77.60         3.70 o                         
  -3  21   6         65.60         71.71         3.02 o                         
  -1  21   6        113.16        104.69         2.98 o                         
  -6  22   6         41.17         39.30         2.75 o                         
  -4  22   6         79.07         75.64         3.05 o                         
  -2  22   6         52.61         58.39         2.36 o                         
  -5  23   6         13.70         14.50         1.93 o                         
  -3  23   6         18.86         16.40         1.61 o                         
  -9   1   7         89.25         88.52         4.79 o                         
  -7   1   7         56.46         55.33         1.92 o                         
  -5   1   7         14.11         11.36         1.28 o                         
  -3   1   7        837.42        832.55        15.62 o                         
  -1   1   7       1335.14       1437.59        23.77 o                         
   1   1   7         34.69         31.47         1.50 o                         
   3   1   7         18.42         22.15         1.28 o                         
  -8   2   7         97.03         93.13         3.31 o                         
  -6   2   7        121.18        117.47         2.87 o                         
  -4   2   7         71.44         69.07         1.89 o                         
  -2   2   7         49.07         47.58         1.77 o                         
   0   2   7         66.69         71.51         1.93 o                         
   2   2   7          1.94          5.91         1.07 o                         
   4   2   7         27.81         34.57         1.67 o                         
  -9   3   7         83.20         84.24         3.79 o                         
  -7   3   7         79.96         70.36         2.29 o                         
  -5   3   7         98.99         98.10         2.40 o                         
  -3   3   7       1230.12       1266.87        20.89 o                         
  -1   3   7        659.50        713.97        12.05 o                         
   1   3   7          9.54         16.41         1.36 o                         
   3   3   7         18.98         16.36         1.25 o                         
  -8   4   7        112.39        116.02         3.57 o                         
  -6   4   7        260.46        267.59         5.24 o                         
  -4   4   7         87.84         81.93         2.05 o                         
  -2   4   7        319.58        323.58         5.77 o                         
   0   4   7         34.16         37.95         1.49 o                         
   2   4   7         94.05         90.99         2.26 o                         
  -9   5   7         80.79         84.57         5.12 o                         
  -7   5   7        453.39        444.75         8.42 o                         
  -5   5   7        150.47        149.45         3.08 o                         
  -3   5   7       1127.19       1145.88        18.89 o                         
  -1   5   7        577.63        576.31         9.86 o                         
   1   5   7         59.66         63.66         2.06 o                         
   3   5   7        126.52        113.64         2.85 o                         
  -8   6   7        552.24        527.66        12.52 o                         
  -6   6   7        648.51        670.13        12.50 o                         
  -4   6   7        179.34        182.42         3.73 o                         
  -2   6   7        426.09        422.92         7.39 o                         
   0   6   7        106.20        103.74         2.24 o                         
   2   6   7        110.42        114.63         2.74 o                         
  -9   7   7         37.07         30.09         4.93 o                         
  -7   7   7        786.68        793.25        15.81 o                         
  -5   7   7        848.98        845.41        14.89 o                         
  -3   7   7         22.60         22.48         1.37 o                         
  -1   7   7        662.01        701.31        11.85 o                         
   1   7   7        100.56         99.03         2.84 o                         
   3   7   7        176.82        177.72         4.46 o                         
  -8   8   7        344.34        343.37         8.77 o                         
  -6   8   7        812.21        802.84        15.14 o                         
  -4   8   7        192.73        194.59         3.73 o                         
  -2   8   7        391.74        399.31         7.03 o                         
   0   8   7        239.11        239.23         5.62 o                         
   2   8   7        187.48        193.30         4.49 o                         
  -9   9   7        165.26        178.71        13.07 o                         
  -7   9   7        336.10        338.37         7.14 o                         
  -5   9   7        676.86        664.26        12.54 o                         
  -3   9   7        145.17        129.35         2.75 o                         
  -1   9   7        389.00        418.61         8.15 o                         
   1   9   7         78.05         83.12         2.50 o                         
   3   9   7        204.02        188.52         6.02 o                         
  -8  10   7        213.40        210.54         6.76 o                         
  -6  10   7        281.59        271.80         5.58 o                         
  -4  10   7        410.42        389.06         7.04 o                         
  -2  10   7         93.77        101.15         2.48 o                         
   0  10   7        261.45        250.44         8.26 o                         
   2  10   7        138.35        147.00         3.86 o                         
  -9  11   7         86.56         86.86         5.50 o                         
  -7  11   7         56.06         53.92         2.49 o                         
  -5  11   7        155.71        145.80         3.41 o                         
  -3  11   7        270.53        283.10         5.04 o                         
  -1  11   7        290.20        310.80         6.22 o                         
   1  11   7         18.88         19.27         1.70 o                         
  -8  12   7         64.05         66.72         3.85 o                         
  -6  12   7         54.37         49.50         2.08 o                         
  -4  12   7        125.06        123.61         2.76 o                         
  -2  12   7        254.62        250.12         4.78 o                         
   0  12   7         61.35         69.46         2.06 o                         
   2  12   7        100.97        109.67         3.13 o                         
  -9  13   7         15.67         17.04        10.39 o                         
  -7  13   7         86.73         81.26         4.60 o                         
  -5  13   7         12.36         12.73         1.43 o                         
  -3  13   7        200.00        204.50         4.14 o                         
  -1  13   7        140.10        146.84         3.31 o                         
   1  13   7         12.74         13.36         1.18 o                         
  -8  14   7         50.10         46.55         2.58 o                         
  -6  14   7         32.48         33.46         2.67 o                         
  -4  14   7         53.78         49.62         2.06 o                         
  -2  14   7        384.84        352.29         6.57 o                         
   0  14   7          0.83          0.66         0.98 o                         
   2  14   7         65.45         57.82         2.01 o                         
  -9  15   7         26.56         30.14         4.55 o                         
  -7  15   7         17.30         19.76         2.20 o                         
  -5  15   7          4.51          6.17         1.91 o                         
  -3  15   7         24.62         26.67         1.59 o                         
  -1  15   7         41.29         41.33         1.52 o                         
   1  15   7         81.30         79.88         2.42 o                         
  -8  16   7          5.31          3.61         2.22 o                         
  -6  16   7         17.61         16.82         1.58 o                         
  -4  16   7         12.95         17.25         1.51 o                         
  -2  16   7         30.25         30.74         2.12 o                         
   0  16   7         70.56         66.18         1.95 o                         
  -9  17   7         36.16         37.45         4.28 o                         
  -7  17   7         17.75         21.37         1.81 o                         
  -5  17   7         21.41         19.76         1.65 o                         
  -3  17   7         43.40         41.55         1.65 o                         
  -1  17   7          7.09          9.52         1.54 o                         
  -8  18   7         14.98         21.22         2.86 o                         
  -6  18   7         62.43         67.80         2.97 o                         
  -4  18   7         43.39         42.69         1.88 o                         
  -2  18   7         26.53         21.62         1.61 o                         
   0  18   7         31.04         28.75         2.67 o                         
  -7  19   7         10.99         15.46         2.02 o                         
  -5  19   7         37.56         38.80         2.21 o                         
  -3  19   7         58.60         66.60         3.34 o                         
  -1  19   7         24.57         24.43         2.53 o                         
  -6  20   7         18.22         18.16         1.60 o                         
  -4  20   7          1.81          0.66         1.07 o                         
  -2  20   7         77.29         72.79         2.51 o                         
  -5  21   7         10.76         10.52         1.17 o                         
  -3  21   7         25.68         27.56         1.51 o                         
  -8   0   8        180.53        170.11         6.05 o                         
  -6   0   8        175.94        176.85         5.55 o                         
  -4   0   8        740.18        759.54        19.59 o                         
  -2   0   8        244.89        255.24         6.59 o                         
   0   0   8        187.15        186.27         4.92 o                         
   2   0   8        133.21        136.95         5.63 o                         
  -9   1   8        375.31        390.51        12.98 o                         
  -7   1   8        148.42        149.18         3.35 o                         
  -5   1   8        177.94        166.83         3.77 o                         
  -3   1   8        713.35        783.83        13.88 o                         
  -1   1   8        138.10        151.33         3.64 o                         
   1   1   8        258.16        252.08         4.94 o                         
  -8   2   8        239.68        234.83         5.58 o                         
  -6   2   8        200.57        213.96         4.55 o                         
  -4   2   8        306.13        296.26         5.82 o                         
  -2   2   8        152.99        164.62         3.42 o                         
   0   2   8        125.02        132.37         2.77 o                         
   2   2   8        149.71        141.91         3.66 o                         
  -9   3   8        219.24        221.55         6.03 o                         
  -7   3   8        226.24        226.45         5.10 o                         
  -5   3   8        274.47        291.60         5.88 o                         
  -3   3   8        120.01        119.05         2.71 o                         
  -1   3   8         38.76         38.10         1.96 o                         
   1   3   8        338.81        360.13         7.33 o                         
  -8   4   8        404.69        399.18        10.06 o                         
  -6   4   8        329.41        300.75         6.02 o                         
  -4   4   8        230.60        209.07         4.21 o                         
  -2   4   8         66.00         61.38         1.83 o                         
   0   4   8         86.53         84.30         2.06 o                         
   2   4   8         89.39         91.11         7.60 o                         
  -9   5   8        114.56        109.06         4.16 o                         
  -7   5   8        290.87        292.44         6.38 o                         
  -5   5   8        402.88        403.17         6.96 o                         
  -3   5   8        292.87        301.89         5.73 o                         
  -1   5   8         41.65         43.37         2.11 o                         
   1   5   8        199.21        208.15         5.96 o                         
  -8   6   8        164.13        172.29         4.85 o                         
  -6   6   8         53.17         43.47         1.75 o                         
  -4   6   8         44.32         54.29         1.78 o                         
  -2   6   8        207.62        229.30         4.73 o                         
   0   6   8         22.36         21.13         1.38 o                         
   2   6   8         10.02         11.84         1.22 o                         
  -9   7   8         15.05         12.97         2.61 o                         
  -7   7   8        216.47        207.69         4.71 o                         
  -5   7   8        166.77        172.04         3.72 o                         
  -3   7   8        300.04        315.89         5.92 o                         
  -1   7   8         41.00         46.33         1.66 o                         
   1   7   8         12.35         13.16         1.35 o                         
  -8   8   8         25.84         32.90         3.42 o                         
  -6   8   8        261.05        246.57         5.13 o                         
  -4   8   8        287.87        260.49         4.98 o                         
  -2   8   8         77.94         79.56         3.59 o                         
   0   8   8         37.28         36.81         1.73 o                         
  -9   9   8         53.92         56.08         4.02 o                         
  -7   9   8         57.57         66.95         2.23 o                         
  -5   9   8         32.03         28.82         1.53 o                         
  -3   9   8        100.16        105.13         2.45 o                         
  -1   9   8         17.23         18.25         1.20 o                         
   1   9   8          3.51          6.28         1.04 o                         
  -8  10   8         85.90         85.80         3.86 o                         
  -6  10   8         41.96         39.49         1.81 o                         
  -4  10   8        105.29         99.74         2.54 o                         
  -2  10   8         37.45         40.43         1.48 o                         
   0  10   8         29.30         25.79         1.37 o                         
  -9  11   8         35.77         32.39         5.71 o                         
  -7  11   8        113.01        116.31         4.11 o                         
  -5  11   8         50.30         53.09         2.02 o                         
  -3  11   8         35.66         35.96         1.47 o                         
  -1  11   8          2.99          4.95         1.02 o                         
   1  11   8          5.09          7.94         1.46 o                         
  -8  12   8         70.22         67.59         4.39 o                         
  -6  12   8         78.31         76.84         2.56 o                         
  -4  12   8         30.50         30.16         1.48 o                         
  -2  12   8         10.33          8.41         0.96 o                         
   0  12   8         21.32         18.98         1.44 o                         
  -9  13   8         14.28         38.52         8.28 o                         
  -7  13   8         71.63         67.15         2.76 o                         
  -5  13   8         12.23         17.31         1.32 o                         
  -3  13   8         26.33         29.30         1.28 o                         
  -1  13   8         78.70         73.08         2.16 o                         
  -8  14   8         28.30         29.09         2.42 o                         
  -6  14   8         74.27         71.53         2.54 o                         
  -4  14   8         74.51         76.61         2.11 o                         
  -2  14   8         22.71         25.72         1.36 o                         
   0  14   8         66.14         59.44         2.36 o                         
  -7  15   8         67.53         68.51         2.67 o                         
  -5  15   8         67.64         61.07         1.87 o                         
  -3  15   8        102.76         98.42         2.49 o                         
  -1  15   8         92.97         89.60         2.98 o                         
  -6  16   8         27.16         22.71         1.61 o                         
  -4  16   8        187.79        199.31         4.24 o                         
  -2  16   8         66.43         68.88         2.14 o                         
  -7  17   8         54.98         59.28         3.35 o                         
  -5  17   8        143.98        141.42         3.75 o                         
  -3  17   8        147.77        150.42         4.05 o                         
  -6  18   8          3.05          3.15         1.16 o                         
  -4  18   8        280.19        277.66         8.64 o                         
  -5  19   8         42.69         45.68         2.08 o                         
  -9   1   9          6.22          8.65         1.73 o                         
  -7   1   9          6.86          9.29         1.98 o                         
  -5   1   9         67.39         67.36         2.26 o                         
  -3   1   9         26.48         22.29         1.27 o                         
  -1   1   9        104.63        105.82         2.38 o                         
  -8   2   9          3.28          1.38         1.22 o                         
  -6   2   9         32.39         26.83         1.48 o                         
  -4   2   9        148.30        155.59         6.52 o                         
  -2   2   9         56.73         53.97         1.56 o                         
   0   2   9         61.38         61.86         2.33 o                         
  -9   3   9         90.19         91.92         3.00 o                         
  -7   3   9         15.09         20.08         2.01 o                         
  -5   3   9        107.84        108.08         3.59 o                         
  -3   3   9         25.50         26.55         1.26 o                         
  -1   3   9        349.04        362.52         6.95 o                         
  -8   4   9        122.72        124.97         3.31 o                         
  -6   4   9         18.10         22.61         6.00 o                         
  -4   4   9        219.59        232.97         4.44 o                         
  -2   4   9         97.56         98.01         2.20 o                         
   0   4   9         86.33         94.79         3.97 o                         
  -9   5   9        183.71        181.28         4.88 o                         
  -7   5   9         44.19         40.94         1.67 o                         
  -5   5   9        143.45        160.23         4.28 o                         
  -3   5   9         43.31         46.72         1.55 o                         
  -1   5   9        128.34        134.15         3.15 o                         
 -10   6   9         33.55         46.87         6.71 o                         
  -8   6   9        256.93        237.82         6.29 o                         
  -6   6   9         98.50         89.01         2.34 o                         
  -4   6   9         68.95         69.40         1.91 o                         
  -2   6   9         70.47         85.73         2.08 o                         
   0   6   9         62.81         64.76         2.17 o                         
  -9   7   9         80.96         77.22         3.16 o                         
  -7   7   9         64.75         63.41         1.97 o                         
  -5   7   9        142.46        151.31         3.39 o                         
  -3   7   9         27.16         30.72         1.35 o                         
  -1   7   9         21.59         21.25         1.26 o                         
  -8   8   9         57.92         55.12         2.53 o                         
  -6   8   9        100.90        104.51         2.59 o                         
  -4   8   9          4.61         10.06         1.12 o                         
  -2   8   9         64.48         59.72         1.76 o                         
  -9   9   9         49.30         48.61         6.28 o                         
  -7   9   9        220.96        217.15         4.70 o                         
  -5   9   9         21.00         22.71         1.31 o                         
  -3   9   9         14.58         14.58         1.13 o                         
  -1   9   9         53.79         51.28         1.93 o                         
  -8  10   9         10.05         12.75         2.67 o                         
  -6  10   9        163.72        160.96         3.61 o                         
  -4  10   9         52.73         57.63         1.85 o                         
  -2  10   9         60.51         58.19         1.66 o                         
  -9  11   9        183.41        194.68         7.91 o                         
  -7  11   9         65.46         57.84         2.57 o                         
  -5  11   9        127.98        118.03         3.08 o                         
  -3  11   9        120.76        122.38         3.08 o                         
  -8  12   9         30.16         32.55         2.52 o                         
  -6  12   9        184.06        177.82         5.26 o                         
  -4  12   9        112.06        102.05         2.74 o                         
  -2  12   9        148.37        157.14         4.44 o                         
  -7  13   9         17.36         20.58         1.71 o                         
  -5  13   9        195.01        193.77         4.97 o                         
  -3  13   9        124.02        123.32         3.04 o                         
  -8  14   9         36.25         30.70         2.61 o                         
  -6  14   9        134.58        147.21         4.92 o                         
  -4  14   9         59.45         60.84         2.09 o                         
  -7  15   9        107.03        110.64         5.96 o                         
  -5  15   9         76.41         84.38         5.44 o                         
  -6  16   9         25.07         24.86         1.94 o                         
  -8   0  10          3.00          4.03         1.52 o                         
  -6   0  10        108.53        114.04         3.67 o                         
  -4   0  10        104.58        115.89         3.56 o                         
  -2   0  10        292.62        314.61        16.71 o                         
  -9   1  10         41.89         39.34         1.94 o                         
  -7   1  10         59.41         61.28         1.96 o                         
  -5   1  10         21.15         22.48         1.16 o                         
  -3   1  10        296.00        313.50         6.01 o                         
  -8   2  10         66.26         64.46         1.99 o                         
  -6   2  10         85.97         83.44         2.22 o                         
  -4   2  10        106.28        116.24         2.53 o                         
  -2   2  10         70.12         59.50         1.82 o                         
  -9   3  10         26.09         32.95         3.16 o                         
  -7   3  10         84.77         79.46         2.25 o                         
  -5   3  10         64.24         71.01         1.92 o                         
  -3   3  10         65.42         68.77         2.04 o                         
  -8   4  10         40.14         39.03         1.68 o                         
  -6   4  10        160.49        166.46         3.61 o                         
  -4   4  10         24.81         26.63         1.45 o                         
  -2   4  10         56.96         49.67         3.41 o                         
  -9   5  10          6.54          5.99         2.08 o                         
  -7   5  10         71.69         74.58         2.09 o                         
  -5   5  10         93.51         88.39         2.19 o                         
  -3   5  10         49.88         53.60         1.65 o                         
  -8   6  10         35.67         35.87         1.63 o                         
  -6   6  10        100.82         97.05         2.32 o                         
  -4   6  10          3.22          3.28         0.94 o                         
  -9   7  10          3.74          7.89         2.08 o                         
  -7   7  10         50.99         49.88         1.80 o                         
  -5   7  10         11.16         14.03         1.21 o                         
  -3   7  10          4.40          6.32         1.22 o                         
  -8   8  10         48.81         46.65         2.07 o                         
  -6   8  10          1.32          6.07         1.23 o                         
  -4   8  10         53.46         55.91         1.96 o                         
  -9   9  10         41.10         36.47         2.70 o                         
  -7   9  10          5.81          5.11         1.15 o                         
  -5   9  10         33.54         37.64         1.43 o                         
  -8  10  10         18.45         16.76         1.58 o                         
  -6  10  10         29.11         31.52         1.68 o                         
  -4  10  10         94.20         83.90         2.13 o                         
  -7  11  10         42.98         42.00         1.98 o                         
  -5  11  10         66.69         57.45         1.78 o                         
  -7   1  11          6.39         11.21         0.90 o                         
                                                                                
