# Supplementary material for: Crystal structures of 2-amino-4,4,7,7-tetra­methyl-4,5,6,7-tetra­hydro-1,3-benzo­thia­zol-3-ium benzoate and 2-amino-4,4,7,7-tetra­methyl-4,5,6,7-tetra­hydro-1,3-benzo­thia­zol-3-ium picrate
Source: Acta Crystallogr E Crystallogr Commun. 2017 Aug 8;73(Pt 9):1320–5. doi: 10.1107/S2056989017011446 (PMC5588571; doi:10.1107/S2056989017011446)
Supplement: Supplementary file 3 [file e-73-01320-IIsup3.hkl]

data_II                                                                         
_shelx_title ' r4cgf'                                                           
_shelx_refln_list_code          4                                               
_shelx_F_calc_maximum      144.15                                               
_exptl_crystal_F_000       920.00                                               
_reflns_d_resolution_high  0.8088                                               
                                                                                
loop_                                                                           
 _space_group_symop_operation_xyz                                               
 'x, y, z'                                                                      
 '-x+1/2, y+1/2, -z+1/2'                                                        
 '-x, -y, -z'                                                                   
 'x-1/2, -y-1/2, z-1/2'                                                         
                                                                                
_cell_length_a    10.7928                                                       
_cell_length_b     6.9591                                                       
_cell_length_c    28.0176                                                       
_cell_angle_alpha  90.000                                                       
_cell_angle_beta   97.408                                                       
_cell_angle_gamma  90.000                                                       
                                                                                
_shelx_F_squared_multiplier     1.000                                           
                                                                                
loop_                                                                           
 _refln_index_h                                                                 
 _refln_index_k                                                                 
 _refln_index_l                                                                 
 _refln_F_squared_calc                                                          
 _refln_F_squared_meas                                                          
 _refln_F_squared_sigma                                                         
 _refln_observed_status                                                         
   4   0   0        775.31        775.17        11.67 o                         
   6   0   0        585.03        518.70         9.07 o                         
   8   0   0        534.49        485.77         6.51 o                         
  10   0   0         26.93         24.04         2.78 o                         
  12   0   0          1.04          3.52         2.77 o                         
   1   1   0        669.68        654.52         9.55 o                         
   2   1   0       2824.72       2802.37        31.77 o                         
   3   1   0       1504.64       1625.63        16.27 o                         
   4   1   0       1532.46       1519.33        14.56 o                         
   5   1   0       2059.98       2185.66        20.87 o                         
   6   1   0        426.86        433.50         4.71 o                         
   7   1   0       1200.42       1188.95         8.49 o                         
   8   1   0         26.59         24.90         1.88 o                         
   9   1   0         13.59         15.48         1.86 o                         
  10   1   0          5.11          9.49         2.34 o                         
  11   1   0         10.34          4.32         1.95 o                         
  12   1   0          4.84          2.31         1.94 o                         
  13   1   0          0.40         -0.20         2.44 o                         
   0   2   0         55.95         69.81         1.98 o                         
   1   2   0          0.33          3.09         0.61 o                         
   2   2   0       1457.78       1430.07        15.67 o                         
   3   2   0       2517.09       2648.83        30.53 o                         
   4   2   0         75.07         74.56         3.32 o                         
   5   2   0        389.22        305.70         4.06 o                         
   6   2   0         11.39         11.56         1.45 o                         
   7   2   0          1.38          4.68         2.76 o                         
   8   2   0         12.54         23.59         1.79 o                         
   9   2   0         24.98         31.92         2.36 o                         
  10   2   0          4.34          4.68         2.05 o                         
  11   2   0          6.98          8.21         1.92 o                         
  12   2   0          0.06         -0.14         1.98 o                         
   1   3   0        123.19        112.91         3.38 o                         
   2   3   0        147.47        124.93         2.86 o                         
   3   3   0        416.40        499.31         7.00 o                         
   4   3   0        728.12        739.88         8.13 o                         
   5   3   0         37.92         59.60         2.49 o                         
   6   3   0         91.93        100.64         2.91 o                         
   7   3   0          1.83          1.59         1.74 o                         
   8   3   0        140.53        122.54         3.30 o                         
   9   3   0          8.24          8.44         1.95 o                         
  10   3   0          0.79          2.24         2.26 o                         
  11   3   0          0.16          5.42         3.18 o                         
  12   3   0          0.81         -2.37         2.37 o                         
   0   4   0         32.64         39.43         8.56 o                         
   1   4   0        503.24        557.81        12.59 o                         
   2   4   0        111.99         88.02         4.60 o                         
   3   4   0         12.60          3.97         2.22 o                         
   4   4   0         74.35         81.57         3.21 o                         
   5   4   0        137.33        131.88         3.41 o                         
   6   4   0        241.73        199.93         3.90 o                         
   7   4   0         38.73         34.09         2.30 o                         
   8   4   0         80.19         78.64         3.04 o                         
   9   4   0          1.08         -1.91         3.32 o                         
  10   4   0          0.16          3.96         2.09 o                         
  11   4   0          1.30         -0.93         2.49 o                         
   1   5   0         15.80         15.35         3.07 o                         
   2   5   0         45.06         46.86         2.89 o                         
   3   5   0        128.93        123.39         4.53 o                         
   4   5   0        297.18        265.82         5.71 o                         
   5   5   0        210.38        211.45         4.52 o                         
   6   5   0         50.18         53.91         2.82 o                         
   7   5   0          6.63          7.05         2.25 o                         
   8   5   0         27.29         30.91         2.77 o                         
   9   5   0          7.08          0.21         2.46 o                         
  10   5   0          5.71          4.75         2.94 o                         
   0   6   0         82.00        113.97         9.57 o                         
   1   6   0          0.42          2.91         4.18 o                         
   2   6   0         92.84         86.39         4.70 o                         
   3   6   0        201.37        195.14         6.03 o                         
   4   6   0        154.59        150.52         5.73 o                         
   5   6   0         59.49         68.15         3.82 o                         
   6   6   0          9.04         10.07         3.17 o                         
   7   6   0         35.27         38.96         2.99 o                         
   8   6   0         23.10         18.11         2.90 o                         
   9   6   0          1.88          3.38         4.96 o                         
   1   7   0         74.20         73.85         9.94 o                         
   2   7   0         39.57         36.10         4.49 o                         
   3   7   0          2.07          2.74         3.81 o                         
   4   7   0          0.30          5.15         3.60 o                         
   5   7   0         15.44         20.32         3.49 o                         
   6   7   0          1.12          1.18         3.10 o                         
   7   7   0         13.82         10.97         3.54 o                         
   0   8   0         91.70        103.33         7.86 o                         
   1   8   0          3.04         -4.82         4.82 o                         
   2   8   0         30.10         44.72        10.06 o                         
   3   8   0          0.66         14.77         4.50 o                         
   4   8   0         17.07         13.40         3.43 o                         
 -13   0   1          0.10         -2.03         7.07 o                         
 -11   0   1          0.51         -1.38         3.41 o                         
  -9   0   1        490.58        484.75         6.88 o                         
  -7   0   1       2324.09       2321.12        27.26 o                         
  -5   0   1       1680.88       1551.97        48.52 o                         
  -3   0   1       2284.63       2172.83        75.35 o                         
   1   0   1        368.96        269.59         7.77 o                         
   3   0   1        390.51        488.61         8.58 o                         
   5   0   1       1784.77       1568.10        42.16 o                         
   7   0   1        824.21        807.13         8.90 o                         
   9   0   1         90.97        110.94         4.77 o                         
  11   0   1         10.94         17.17         3.95 o                         
  13   0   1          0.61          3.51         4.38 o                         
 -13   1   1          0.39          1.23         2.43 o                         
 -12   1   1          4.52          4.65         2.04 o                         
 -11   1   1          0.19          4.92         3.83 o                         
 -10   1   1          3.98          4.65         2.02 o                         
  -9   1   1         59.51         58.37         2.31 o                         
  -8   1   1        214.64        209.67         3.74 o                         
  -7   1   1         62.04         84.50         2.03 o                         
  -6   1   1        128.56        155.93         2.79 o                         
  -5   1   1        319.21        285.81         3.67 o                         
  -4   1   1          1.82          4.97         0.82 o                         
  -3   1   1         67.33         68.50         1.41 o                         
  -1   1   1        322.79        334.37         3.94 o                         
   0   1   1       4850.00       4336.76        68.97 o                         
   1   1   1       5703.54       5178.56        63.78 o                         
   2   1   1       7808.38       7151.62       129.32 o                         
   3   1   1         22.52         42.48         2.09 o                         
   4   1   1        531.30        463.50         5.58 o                         
   5   1   1       1407.16       1404.03        13.79 o                         
   6   1   1        108.92         96.90         3.05 o                         
   7   1   1        361.54        386.20         3.81 o                         
   8   1   1        159.47        145.19         3.11 o                         
   9   1   1         79.96         96.37         3.20 o                         
  10   1   1         15.43         16.76         2.16 o                         
  11   1   1          0.08          1.01         1.91 o                         
  12   1   1          2.82          2.95         2.29 o                         
  13   1   1          0.03         -2.37         2.37 o                         
 -12   2   1          9.99         15.78         2.03 o                         
 -11   2   1          3.50          2.84         1.92 o                         
 -10   2   1          3.03          6.06         1.96 o                         
  -9   2   1         39.45         52.21         2.63 o                         
  -8   2   1         25.97         23.24         1.80 o                         
  -7   2   1         16.71         22.11         1.60 o                         
  -6   2   1        136.39        157.18         3.01 o                         
  -5   2   1       1625.83       1657.51        16.20 o                         
  -4   2   1       1038.08       1092.23        11.59 o                         
  -3   2   1        318.28        297.34         4.39 o                         
  -2   2   1        512.80        543.10         8.28 o                         
  -1   2   1       1792.55       1794.88        19.43 o                         
   0   2   1       1308.24       1181.52        11.47 o                         
   1   2   1       8346.67       7924.30        89.29 o                         
   2   2   1        149.58        150.36         3.52 o                         
   3   2   1        216.89        227.99         3.64 o                         
   4   2   1       4086.24       4088.86        40.45 o                         
   5   2   1          4.08          1.12         1.30 o                         
   6   2   1          9.18          6.89         1.40 o                         
   7   2   1          1.94          0.77         1.47 o                         
   8   2   1          2.08          1.48         1.64 o                         
   9   2   1         38.92         34.60         2.11 o                         
  10   2   1          0.08         -0.97         1.95 o                         
  11   2   1          0.41          0.08         2.14 o                         
  12   2   1          2.89          2.62         2.08 o                         
 -12   3   1          0.59         -2.16         2.16 o                         
 -11   3   1         12.22          9.69         2.87 o                         
 -10   3   1         24.34         23.34         2.62 o                         
  -9   3   1          3.18          0.20         1.92 o                         
  -8   3   1         65.51         66.94         2.53 o                         
  -7   3   1        383.30        373.40         5.70 o                         
  -6   3   1        152.56        186.88         3.42 o                         
  -5   3   1        103.71         97.72         2.63 o                         
  -4   3   1        642.80        657.63         7.41 o                         
  -3   3   1       1483.98       1410.53        14.28 o                         
  -2   3   1        166.10        216.43         3.72 o                         
  -1   3   1       3105.17       3137.36        33.82 o                         
   0   3   1        105.32         93.65         2.88 o                         
   1   3   1          0.41          0.64         1.28 o                         
   2   3   1         19.46         21.92         1.75 o                         
   3   3   1       1805.80       1839.43        20.64 o                         
   4   3   1         26.73         31.98         2.06 o                         
   5   3   1        934.84        873.21         8.27 o                         
   6   3   1          0.01         -0.28         1.61 o                         
   7   3   1         16.45         16.99         1.89 o                         
   8   3   1         90.19         97.90         3.58 o                         
   9   3   1         16.34         13.10         2.06 o                         
  10   3   1          2.16          2.82         3.15 o                         
  11   3   1          2.77          3.56         2.28 o                         
  12   3   1          0.34         -2.66         2.66 o                         
 -11   4   1          0.21          0.94         2.43 o                         
 -10   4   1         10.91         12.68         2.97 o                         
  -9   4   1          3.85          6.67         3.35 o                         
  -8   4   1        326.96        319.13         4.89 o                         
  -7   4   1        229.33        235.55         4.26 o                         
  -6   4   1          1.61          4.48         1.99 o                         
  -5   4   1        474.94        441.23         5.46 o                         
  -4   4   1        135.39        112.65         3.51 o                         
  -3   4   1        363.22        348.47         4.86 o                         
  -2   4   1        334.61        341.18         6.83 o                         
  -1   4   1        252.39        214.50         5.64 o                         
   0   4   1         26.94         25.00         4.86 o                         
   1   4   1        699.64        691.05        12.63 o                         
   2   4   1        355.88        365.26         6.50 o                         
   3   4   1         57.71         72.95         3.07 o                         
   4   4   1         15.88         20.63         2.06 o                         
   5   4   1         69.03         56.59         2.45 o                         
   6   4   1        256.08        241.88         4.15 o                         
   7   4   1         24.98         23.15         2.24 o                         
   8   4   1          0.10          4.68         2.09 o                         
   9   4   1         17.00         17.23         2.69 o                         
  10   4   1          0.03          3.16         2.98 o                         
  11   4   1          0.56          0.18         2.78 o                         
 -10   5   1         12.44         23.87         3.81 o                         
  -9   5   1         15.88         29.40         3.28 o                         
  -8   5   1          2.98         -0.39         2.55 o                         
  -7   5   1         10.63          3.62         2.70 o                         
  -6   5   1         53.32         47.71         2.75 o                         
  -5   5   1         69.93         85.14         3.47 o                         
  -4   5   1        183.30        148.96         4.56 o                         
  -3   5   1        244.15        251.32         5.40 o                         
  -2   5   1        215.32        216.78         5.04 o                         
  -1   5   1        405.60        402.60         9.47 o                         
   0   5   1         19.00         17.55         3.43 o                         
   1   5   1         57.93         67.24         3.38 o                         
   2   5   1         69.28         57.46         3.54 o                         
   3   5   1        572.67        612.24         8.08 o                         
   4   5   1        394.18        373.52         6.37 o                         
   5   5   1         22.72         23.17         2.61 o                         
   6   5   1        175.93        176.64         4.62 o                         
   7   5   1         17.93         10.79         2.54 o                         
   8   5   1         18.87         21.11         2.72 o                         
   9   5   1          0.47          2.07         2.69 o                         
  10   5   1          4.22         -2.02         2.52 o                         
  -9   6   1          1.16          3.35         3.26 o                         
  -8   6   1          8.00         12.45         3.24 o                         
  -7   6   1          7.08         10.21         3.71 o                         
  -6   6   1          2.46          1.71         3.30 o                         
  -5   6   1        131.27        130.88         6.52 o                         
  -4   6   1        122.52        117.79         5.56 o                         
  -3   6   1        141.60        138.65         5.92 o                         
  -2   6   1          2.11          1.93         3.61 o                         
  -1   6   1        162.34        176.87         6.90 o                         
   0   6   1         50.76         48.13         4.89 o                         
   1   6   1        159.81        155.85         6.27 o                         
   2   6   1         19.66         23.32         3.63 o                         
   3   6   1         25.03         23.10         3.94 o                         
   4   6   1        312.90        292.71         8.18 o                         
   5   6   1          4.17         -2.20         3.40 o                         
   6   6   1         14.03         23.32         3.90 o                         
   7   6   1         15.42         15.42         2.75 o                         
   8   6   1         10.68         11.98         2.91 o                         
   9   6   1          0.94          2.73         4.19 o                         
  -7   7   1          3.27          0.84         3.58 o                         
  -6   7   1          2.26          1.39         3.32 o                         
  -5   7   1          0.04         -1.79         5.49 o                         
  -4   7   1         22.90         21.29         3.97 o                         
  -3   7   1         66.63         58.02         4.78 o                         
  -2   7   1          2.30          7.33         4.11 o                         
  -1   7   1          0.70          3.44         4.66 o                         
   0   7   1         45.11         52.55         4.65 o                         
   1   7   1         34.22         32.37         5.17 o                         
   2   7   1         66.76         55.14         4.85 o                         
   3   7   1          4.95          7.71         5.26 o                         
   4   7   1          8.22         10.47         5.01 o                         
   5   7   1          1.33          5.66         3.22 o                         
   6   7   1          0.09         -2.99         2.99 o                         
   7   7   1         14.74         12.11         5.20 o                         
  -4   8   1          9.59          8.85         3.87 o                         
  -3   8   1          1.56          9.07         3.85 o                         
  -2   8   1          7.43          9.77         3.91 o                         
  -1   8   1         13.97         17.16         3.87 o                         
   0   8   1          1.59         14.72         3.68 o                         
   1   8   1         56.79         63.96         5.06 o                         
   2   8   1          3.30          4.42         4.15 o                         
   3   8   1          0.54          6.24         4.00 o                         
   4   8   1          3.42          4.06         8.86 o                         
 -12   0   2          4.26          2.87         2.81 o                         
 -10   0   2        223.17        198.47         5.36 o                         
  -8   0   2        346.22        316.88         5.11 o                         
  -6   0   2         91.23         91.20         4.06 o                         
  -4   0   2          9.30          5.57         1.14 o                         
  -2   0   2       3489.57       3433.31        67.09 o                         
   2   0   2       5302.38       4601.05        89.46 o                         
   4   0   2       2688.84       2504.08       100.46 o                         
   6   0   2         38.17         47.82         3.81 o                         
   8   0   2         20.63         35.89         2.75 o                         
  10   0   2        119.69        108.98         4.27 o                         
  12   0   2         11.35         11.79         4.08 o                         
 -13   1   2          1.04         -2.43         2.43 o                         
 -12   1   2          0.88          1.24         1.86 o                         
 -11   1   2         11.71         11.32         2.57 o                         
 -10   1   2          2.47          2.91         1.92 o                         
  -9   1   2         45.40         49.92         2.17 o                         
  -8   1   2         68.39         66.89         2.40 o                         
  -7   1   2        137.38        132.52         2.38 o                         
  -6   1   2         38.78         36.60         1.83 o                         
  -5   1   2        403.03        398.36         4.69 o                         
  -4   1   2        372.01        420.85         5.67 o                         
  -3   1   2       6614.98       6418.81        62.60 o                         
  -1   1   2          1.29          2.48         0.42 o                         
   1   1   2       1497.73       1412.77        14.96 o                         
   2   1   2        195.38        254.01         4.59 o                         
   3   1   2       2138.10       1950.51        20.70 o                         
   4   1   2       3972.81       4124.84        46.84 o                         
   5   1   2       3792.14       3855.93        38.16 o                         
   6   1   2        427.29        438.52         4.32 o                         
   7   1   2        330.49        328.92         3.35 o                         
   8   1   2         22.62         21.18         1.68 o                         
   9   1   2          0.81         -0.44         1.85 o                         
  10   1   2          0.02         -2.54         2.58 o                         
  11   1   2          0.93          3.03         2.69 o                         
  12   1   2          0.05         -1.04         1.93 o                         
  13   1   2          2.08          0.14         2.80 o                         
 -12   2   2          0.23         -1.01         1.79 o                         
 -11   2   2          0.96          0.70         2.61 o                         
 -10   2   2        151.89        170.50         3.67 o                         
  -9   2   2         41.91         43.31         2.30 o                         
  -8   2   2         75.75         77.55         2.76 o                         
  -7   2   2        117.04        125.21         2.74 o                         
  -6   2   2        100.86        100.89         2.39 o                         
  -5   2   2       1266.97       1367.37        13.58 o                         
  -4   2   2        296.78        250.38         3.63 o                         
  -3   2   2        681.13        683.04         7.06 o                         
  -2   2   2          1.83          3.16         0.85 o                         
  -1   2   2       1680.24       1677.46        17.00 o                         
   0   2   2       1275.38       1397.79        15.29 o                         
   1   2   2         43.88         45.30         1.55 o                         
   2   2   2        513.96        481.18         6.77 o                         
   3   2   2       6986.92       6742.43        92.93 o                         
   4   2   2          0.99          3.07         1.19 o                         
   5   2   2       1320.53       1322.76        13.23 o                         
   6   2   2         75.79         88.59         2.44 o                         
   7   2   2          9.39         11.59         1.74 o                         
   8   2   2          0.00          0.88         1.71 o                         
   9   2   2         27.91         35.55         2.21 o                         
  10   2   2          9.73          6.61         2.12 o                         
  11   2   2          0.86          2.67         1.97 o                         
  12   2   2          0.05          1.22         2.17 o                         
 -12   3   2          0.01          0.35         2.89 o                         
 -11   3   2          8.05          8.79         2.78 o                         
 -10   3   2         17.64         16.04         2.31 o                         
  -9   3   2          0.70         -0.99         1.87 o                         
  -8   3   2        248.40        254.13         3.95 o                         
  -7   3   2         20.63         19.35         1.91 o                         
  -6   3   2        273.59        268.98         3.90 o                         
  -5   3   2         77.34         68.42         2.39 o                         
  -4   3   2         43.75         49.82         2.28 o                         
  -3   3   2       1864.74       1871.68        18.64 o                         
  -2   3   2       1898.66       1797.70        21.53 o                         
  -1   3   2         34.64         57.08         2.01 o                         
   0   3   2        411.36        450.11         7.30 o                         
   1   3   2        241.68        304.54         8.75 o                         
   2   3   2       1765.38       1771.13        23.46 o                         
   3   3   2         83.62        107.07         3.46 o                         
   4   3   2        263.04        305.00         6.17 o                         
   5   3   2          7.51         10.16         1.67 o                         
   6   3   2         85.37         73.62         2.65 o                         
   7   3   2         23.51         29.35         1.97 o                         
   8   3   2          9.59         14.99         1.90 o                         
   9   3   2         33.49         32.35         2.11 o                         
  10   3   2          4.06          8.73         2.22 o                         
  11   3   2          0.06          3.26         2.38 o                         
  12   3   2          0.30          0.53         7.74 o                         
 -11   4   2         15.64         19.60         2.73 o                         
 -10   4   2          0.56          1.97         2.13 o                         
  -9   4   2          9.45          9.17         2.24 o                         
  -8   4   2         10.92         12.70         2.28 o                         
  -7   4   2          2.62          5.52         2.09 o                         
  -6   4   2         34.48         48.73         2.41 o                         
  -5   4   2        216.81        202.03         3.91 o                         
  -4   4   2         21.10         46.83         2.80 o                         
  -3   4   2         68.21         66.79         2.73 o                         
  -2   4   2        358.21        383.57         6.63 o                         
  -1   4   2       1592.37       1509.28        20.01 o                         
   0   4   2        185.71        196.46         7.34 o                         
   1   4   2        759.36        748.02        12.16 o                         
   2   4   2        134.67        135.64         4.64 o                         
   3   4   2          0.11         -2.03         2.03 o                         
   4   4   2          0.00          0.16         1.89 o                         
   5   4   2        540.64        545.07         6.17 o                         
   6   4   2         35.48         27.91         2.27 o                         
   7   4   2         15.52         17.13         2.14 o                         
   8   4   2          0.05          2.79         2.06 o                         
   9   4   2          0.29         -2.63         2.63 o                         
  10   4   2          0.07          3.05         2.36 o                         
  11   4   2          9.04          9.58         2.67 o                         
 -10   5   2          7.05          8.86         2.61 o                         
  -9   5   2         38.19         44.19         5.50 o                         
  -8   5   2         26.73         38.20         2.59 o                         
  -7   5   2          1.63          4.63         2.25 o                         
  -6   5   2        545.31        513.76         6.44 o                         
  -5   5   2         76.22         61.47         2.89 o                         
  -4   5   2        129.43        138.42         4.58 o                         
  -3   5   2        787.22        721.00        11.31 o                         
  -2   5   2        309.00        305.27         5.71 o                         
  -1   5   2        144.90        168.64         5.40 o                         
   0   5   2        276.23        237.04         6.82 o                         
   1   5   2         21.67         25.79         3.01 o                         
   2   5   2         22.29         33.22         3.21 o                         
   3   5   2        172.62        155.74         5.06 o                         
   4   5   2        456.93        433.04         6.81 o                         
   5   5   2        163.02        143.98         4.28 o                         
   6   5   2        107.52         97.35         4.16 o                         
   7   5   2         10.21          7.73         2.49 o                         
   8   5   2         12.81         18.84         2.75 o                         
   9   5   2          4.91          3.87         3.45 o                         
  10   5   2         15.22         20.49         2.63 o                         
  -9   6   2          1.18          6.25         3.84 o                         
  -8   6   2          1.86          5.11         2.93 o                         
  -7   6   2         14.75          8.59         3.40 o                         
  -6   6   2         52.80         57.19         3.93 o                         
  -5   6   2          0.01          8.18         3.36 o                         
  -4   6   2         52.32         61.97         5.60 o                         
  -3   6   2          0.60          0.90         3.68 o                         
  -2   6   2         18.68         15.59         3.87 o                         
  -1   6   2        121.00        141.11         6.97 o                         
   0   6   2          5.85          7.70         4.22 o                         
   1   6   2        188.20        189.44         6.43 o                         
   2   6   2         12.58          9.05         3.39 o                         
   3   6   2         66.93         73.25         3.95 o                         
   4   6   2          9.25         14.52         3.39 o                         
   5   6   2         30.69         39.52         3.40 o                         
   6   6   2          0.62          0.82         2.79 o                         
   7   6   2         11.82         12.73         3.07 o                         
   8   6   2          2.42         -0.80         2.95 o                         
   9   6   2          0.07          2.45         3.06 o                         
  -7   7   2          0.68          0.52         3.53 o                         
  -6   7   2          2.03          5.81         3.14 o                         
  -5   7   2         23.72         21.64         3.79 o                         
  -4   7   2         14.83          6.31         5.76 o                         
  -3   7   2        103.20        103.70         5.66 o                         
  -2   7   2         60.20         57.43         5.70 o                         
  -1   7   2         19.10         22.60         4.93 o                         
   0   7   2          0.92          7.59         4.02 o                         
   1   7   2         92.47        114.06        15.43 o                         
   2   7   2         25.47         31.71         4.78 o                         
   3   7   2         55.18         67.24         7.56 o                         
   4   7   2          2.80          2.99         3.43 o                         
   5   7   2         30.46         36.81         3.52 o                         
   6   7   2          0.01          2.23         3.49 o                         
   7   7   2          2.00          2.27         3.47 o                         
  -4   8   2         44.06         38.67         4.30 o                         
  -3   8   2          0.16         -0.68         3.78 o                         
  -2   8   2          5.72          8.96         6.38 o                         
  -1   8   2          2.71          3.67         3.75 o                         
   0   8   2         15.85         17.85         4.25 o                         
   1   8   2          0.58          4.72         3.84 o                         
   2   8   2         11.83         17.73        10.75 o                         
   3   8   2          1.61         10.48         4.58 o                         
   4   8   2         21.62         14.20         4.12 o                         
 -13   0   3          4.70          4.13         3.33 o                         
 -11   0   3         49.67         56.23         4.73 o                         
  -9   0   3         61.68         61.66         3.14 o                         
  -7   0   3         53.29         54.62         2.51 o                         
  -5   0   3         25.92         16.18         2.10 o                         
  -3   0   3       7519.91       6931.22       135.15 o                         
  -1   0   3         91.53         70.65         1.32 o                         
   1   0   3       1379.88       1380.75        38.63 o                         
   3   0   3          1.26          3.96         1.59 o                         
   5   0   3         94.69         70.02         2.82 o                         
   7   0   3       1586.27       1678.77        16.26 o                         
   9   0   3          8.15          7.41         2.52 o                         
  11   0   3         12.83          8.76         3.37 o                         
  13   0   3          0.03         -1.79         5.18 o                         
 -13   1   3          0.56          1.34         2.40 o                         
 -12   1   3          8.21          7.21         1.80 o                         
 -11   1   3         53.41         53.66         3.26 o                         
 -10   1   3        146.29        154.66         3.66 o                         
  -9   1   3        232.35        241.36         3.80 o                         
  -8   1   3         15.64         14.72         1.65 o                         
  -7   1   3          0.17         -1.32         1.32 o                         
  -6   1   3         25.31         40.41         1.67 o                         
  -5   1   3        323.08        387.88         4.61 o                         
  -4   1   3         35.59         57.47         1.57 o                         
  -3   1   3      11258.99      10837.39       121.56 o                         
  -1   1   3        109.85        120.06         1.96 o                         
   0   1   3        751.43        771.50        11.35 o                         
   1   1   3       2489.03       2585.80        87.21 o                         
   2   1   3      20778.62      18831.91       533.79 o                         
   3   1   3        209.64        223.34         3.55 o                         
   4   1   3        212.66        174.00         2.98 o                         
   5   1   3       1101.06       1128.07        11.21 o                         
   6   1   3         28.41         46.20         1.63 o                         
   7   1   3          7.20          6.41         1.33 o                         
   8   1   3         26.25         29.72         1.79 o                         
   9   1   3         11.29         13.97         2.10 o                         
  10   1   3          4.35          1.96         1.93 o                         
  11   1   3          0.88          2.28         1.97 o                         
  12   1   3          0.20          4.44         3.37 o                         
 -12   2   3          1.69          0.55         2.19 o                         
 -11   2   3          0.20          2.13         2.62 o                         
 -10   2   3         10.56         12.20         2.14 o                         
  -9   2   3        166.53        166.00         3.46 o                         
  -8   2   3         45.64         44.93         2.03 o                         
  -7   2   3          4.22          6.04         1.55 o                         
  -6   2   3         33.13         29.22         1.51 o                         
  -5   2   3        152.09        164.33         3.16 o                         
  -4   2   3       3365.33       3299.50        32.95 o                         
  -3   2   3        917.49        855.37         8.61 o                         
  -2   2   3       9019.37       8749.40        85.32 o                         
  -1   2   3        604.76        603.06         7.07 o                         
   0   2   3       1076.72        986.47        10.28 o                         
   1   2   3         12.98          5.15         1.01 o                         
   2   2   3       3761.69       3850.27        68.83 o                         
   3   2   3        871.37        796.83        11.96 o                         
   4   2   3         97.56        106.48         2.58 o                         
   5   2   3        512.09        582.42         6.58 o                         
   6   2   3        141.77        147.55         2.94 o                         
   7   2   3          5.97          6.20         1.55 o                         
   8   2   3         52.61         43.10         2.06 o                         
   9   2   3         11.12          5.72         1.92 o                         
  10   2   3          7.06          6.14         2.11 o                         
  11   2   3          5.31          6.05         1.93 o                         
  12   2   3         20.74         19.05         2.06 o                         
 -12   3   3          0.66          4.42         5.01 o                         
 -11   3   3          9.43          8.72         2.60 o                         
 -10   3   3         62.01         68.07         3.01 o                         
  -9   3   3          1.61          8.77         2.08 o                         
  -8   3   3          4.83          4.66         1.86 o                         
  -7   3   3          0.39          0.34         1.96 o                         
  -6   3   3         47.14         57.41         2.18 o                         
  -5   3   3       1018.44        878.94         7.60 o                         
  -4   3   3        215.58        224.14         4.23 o                         
  -3   3   3         20.25         30.49         1.83 o                         
  -2   3   3        107.36        118.25         2.53 o                         
  -1   3   3        240.26        229.83         4.15 o                         
   0   3   3       2776.38       2828.53        30.53 o                         
   1   3   3        329.11        288.30         5.52 o                         
   2   3   3        127.70        144.62         3.85 o                         
   3   3   3        930.38        852.71        11.51 o                         
   4   3   3         34.54         34.68         2.05 o                         
   5   3   3          0.11          2.63         2.23 o                         
   6   3   3        564.61        555.29         5.56 o                         
   7   3   3         14.29         15.55         2.15 o                         
   8   3   3          0.26          3.56         1.87 o                         
   9   3   3          1.10          1.80         1.90 o                         
  10   3   3          0.15          1.53         2.10 o                         
  11   3   3          0.49          1.81         2.16 o                         
  12   3   3          0.00          5.04         3.24 o                         
 -11   4   3         15.34         25.50         3.19 o                         
 -10   4   3          1.29          0.79         2.08 o                         
  -9   4   3        122.64        126.12         3.68 o                         
  -8   4   3         98.77         95.45         3.40 o                         
  -7   4   3         87.60        107.08         3.56 o                         
  -6   4   3       2173.58       2083.55        16.96 o                         
  -5   4   3         55.46         51.17         2.30 o                         
  -4   4   3        155.70        144.78         4.59 o                         
  -3   4   3        160.33        187.81         3.84 o                         
  -2   4   3          2.00          2.67         2.45 o                         
  -1   4   3          1.37         -1.67         2.09 o                         
   0   4   3         17.58         15.17         3.22 o                         
   1   4   3         84.43         83.99         3.47 o                         
   2   4   3       1100.46       1051.64        13.49 o                         
   3   4   3         55.13         46.59         2.57 o                         
   4   4   3         61.29         52.29         3.28 o                         
   5   4   3          6.66          9.83         2.07 o                         
   6   4   3         22.13         19.59         2.11 o                         
   7   4   3          5.44          3.01         2.02 o                         
   8   4   3          0.18         -0.61         2.18 o                         
   9   4   3          0.24          1.68         2.47 o                         
  10   4   3         36.41         45.35         2.72 o                         
  11   4   3         14.46         16.93         2.60 o                         
 -10   5   3         24.33         31.24         2.81 o                         
  -9   5   3          0.29         -0.72         2.73 o                         
  -8   5   3          6.78          8.47         2.41 o                         
  -7   5   3        396.59        391.36         5.33 o                         
  -6   5   3        106.14        119.90         4.13 o                         
  -5   5   3          1.61          2.31         2.39 o                         
  -4   5   3        193.43        170.88         4.77 o                         
  -3   5   3         15.88         12.61         2.70 o                         
  -2   5   3        247.18        241.89         5.30 o                         
  -1   5   3          9.23         10.38         2.81 o                         
   0   5   3         22.41         27.46         3.27 o                         
   1   5   3        522.65        473.10         7.55 o                         
   2   5   3        160.24        130.22         4.92 o                         
   3   5   3        502.46        496.84         7.34 o                         
   4   5   3        300.96        265.59         5.74 o                         
   5   5   3        142.17        119.36         4.10 o                         
   6   5   3         20.28         20.28         2.65 o                         
   7   5   3          3.42          5.21         2.48 o                         
   8   5   3          4.72          7.43         2.55 o                         
   9   5   3          0.90          0.42         2.70 o                         
  10   5   3          6.64          6.17         2.57 o                         
  -9   6   3          6.79          8.35         4.44 o                         
  -8   6   3          0.56         -1.01         3.21 o                         
  -7   6   3          4.76         -1.46         2.88 o                         
  -6   6   3         26.76         33.58         3.38 o                         
  -5   6   3         61.68         53.87         3.95 o                         
  -4   6   3          0.17          4.04         3.71 o                         
  -3   6   3         89.99        107.93         5.39 o                         
  -2   6   3          1.15         -3.78         3.78 o                         
  -1   6   3         33.66         28.02         4.15 o                         
   0   6   3        380.11        379.37         9.49 o                         
   1   6   3         15.08         22.34         3.86 o                         
   2   6   3         38.95         42.03         4.87 o                         
   3   6   3         14.27         21.78         3.67 o                         
   4   6   3          3.05          8.30         3.37 o                         
   5   6   3          1.92         -0.01         3.25 o                         
   6   6   3          5.42          7.37         3.46 o                         
   7   6   3          3.14          3.89         3.15 o                         
   8   6   3          1.21         -1.21         2.69 o                         
   9   6   3          0.04         -1.25         3.86 o                         
  -7   7   3         16.82         21.26         3.71 o                         
  -6   7   3          7.66         12.19         3.50 o                         
  -5   7   3          7.45          7.28         3.48 o                         
  -4   7   3         70.04         71.21         6.27 o                         
  -3   7   3         15.24         21.88         4.15 o                         
  -2   7   3         98.61        114.64         8.38 o                         
  -1   7   3          5.05          1.33         4.17 o                         
   0   7   3          1.60         10.22         5.61 o                         
   1   7   3         49.15         46.59         8.51 o                         
   2   7   3         51.07         44.49         5.37 o                         
   3   7   3          0.04          9.94         4.52 o                         
   4   7   3         26.55         37.98         3.80 o                         
   5   7   3         15.52         14.34         3.24 o                         
   6   7   3          0.07          4.60         5.00 o                         
   7   7   3          0.30         -3.36         3.36 o                         
  -4   8   3          0.65         -2.10         5.38 o                         
  -3   8   3         19.55         20.07         4.16 o                         
  -2   8   3          0.60          0.27         4.63 o                         
  -1   8   3         12.83          9.50         4.24 o                         
   0   8   3          1.00          5.15         4.74 o                         
   1   8   3          6.47         -1.08         6.97 o                         
   2   8   3          5.65          0.45         3.85 o                         
   3   8   3          2.33          5.69         3.78 o                         
   4   8   3          2.06         -2.21         4.54 o                         
 -12   0   4         14.73          8.94         3.00 o                         
 -10   0   4          2.36          2.55         2.75 o                         
  -8   0   4         74.69         93.11         4.30 o                         
  -6   0   4        390.36        364.68         7.39 o                         
  -4   0   4        359.31        320.94         5.04 o                         
   2   0   4        917.25        975.65        30.47 o                         
   4   0   4        554.36        625.61        15.50 o                         
   6   0   4        182.51        148.64         3.69 o                         
   8   0   4          0.57          2.61         2.79 o                         
  10   0   4          0.74          2.45         3.45 o                         
  12   0   4          0.29          0.18         3.10 o                         
 -13   1   4          1.24          2.15         3.01 o                         
 -12   1   4          2.82          2.30         2.33 o                         
 -11   1   4          0.25          6.76         3.04 o                         
 -10   1   4          1.47          2.75         1.91 o                         
  -9   1   4         95.96        107.43         2.97 o                         
  -8   1   4         69.07         75.28         2.37 o                         
  -7   1   4        343.10        316.30         3.37 o                         
  -6   1   4         61.83         50.93         2.10 o                         
  -5   1   4        639.58        660.71         7.08 o                         
  -4   1   4       1237.54       1401.27        14.42 o                         
  -3   1   4      20604.57      18576.13       360.19 o                         
  -2   1   4       8616.87       8363.53       199.33 o                         
  -1   1   4         29.71         56.50         1.68 o                         
   0   1   4       1171.66       1192.61        16.92 o                         
   1   1   4          2.16          4.90         1.16 o                         
   2   1   4       4385.04       3950.14        48.82 o                         
   3   1   4        591.03        606.65         6.97 o                         
   4   1   4        286.19        306.94         3.92 o                         
   5   1   4         12.24         12.61         1.60 o                         
   6   1   4          0.05          4.36         1.27 o                         
   7   1   4        448.66        479.81         4.35 o                         
   8   1   4          3.83          4.04         1.66 o                         
   9   1   4         72.84         78.01         2.97 o                         
  10   1   4         14.80         16.55         2.05 o                         
  11   1   4          7.76         10.41         2.19 o                         
  12   1   4          1.36         -0.94         1.95 o                         
 -12   2   4          9.17          8.28         1.82 o                         
 -11   2   4         22.97         21.90         2.67 o                         
 -10   2   4        209.48        228.36         3.98 o                         
  -9   2   4          1.73          7.12         1.85 o                         
  -8   2   4         47.13         43.07         2.10 o                         
  -7   2   4          2.23          7.06         1.55 o                         
  -6   2   4         11.35         12.63         1.46 o                         
  -5   2   4        648.45        608.85         6.54 o                         
  -4   2   4        101.64        118.69         2.51 o                         
  -3   2   4        520.73        506.82         5.49 o                         
  -2   2   4       4498.05       4420.42        46.44 o                         
  -1   2   4          4.85          5.88         0.76 o                         
   0   2   4        758.71        719.14         8.27 o                         
   1   2   4        755.66        680.89        12.80 o                         
   2   2   4       3294.64       3211.24        52.03 o                         
   3   2   4       5370.34       5462.87        87.66 o                         
   4   2   4        142.21        169.27         4.10 o                         
   5   2   4        265.36        283.40         4.91 o                         
   6   2   4        157.05        142.41         2.77 o                         
   7   2   4         41.98         35.08         1.86 o                         
   8   2   4         68.40         80.02         2.74 o                         
   9   2   4         37.94         45.42         2.50 o                         
  10   2   4          0.13         -0.05         1.98 o                         
  11   2   4         11.89         17.87         2.02 o                         
  12   2   4          3.24          6.42         2.54 o                         
 -12   3   4          5.32          9.30         2.07 o                         
 -11   3   4         17.86         22.36         2.26 o                         
 -10   3   4          0.22          3.41         2.87 o                         
  -9   3   4          3.08          6.03         1.97 o                         
  -8   3   4        173.76        160.53         3.57 o                         
  -7   3   4         32.83         31.19         2.08 o                         
  -6   3   4        444.54        456.63         5.14 o                         
  -5   3   4        577.74        580.22         5.68 o                         
  -4   3   4        467.64        533.72         6.36 o                         
  -3   3   4        772.81        781.02         8.50 o                         
  -2   3   4        825.28        905.68        10.07 o                         
  -1   3   4        197.72        197.13         3.86 o                         
   0   3   4       1472.62       1451.80        16.38 o                         
   1   3   4        123.95        168.64         3.85 o                         
   2   3   4        582.04        556.78        12.77 o                         
   3   3   4         81.55        113.88         3.73 o                         
   4   3   4        120.56        119.29         3.28 o                         
   5   3   4         21.77         15.32         1.71 o                         
   6   3   4          0.30          4.16         1.65 o                         
   7   3   4         24.65         31.99         1.94 o                         
   8   3   4         63.32         65.79         2.66 o                         
   9   3   4          0.45          0.25         2.29 o                         
  10   3   4         37.66         44.96         3.44 o                         
  11   3   4          3.70          5.40         3.25 o                         
  12   3   4          3.53          2.47         5.88 o                         
 -11   4   4          9.59         15.41         2.31 o                         
 -10   4   4          7.22          7.74         2.11 o                         
  -9   4   4         15.14         21.76         2.31 o                         
  -8   4   4        125.38        111.11         3.73 o                         
  -7   4   4         74.02         88.45         3.92 o                         
  -6   4   4         74.32         74.06         3.24 o                         
  -5   4   4       1664.71       1631.71        13.66 o                         
  -4   4   4         59.42         49.75         2.47 o                         
  -3   4   4        171.80        146.88         3.54 o                         
  -2   4   4         21.17         16.06         2.12 o                         
  -1   4   4        549.34        574.72        10.87 o                         
   0   4   4        267.84        297.26         8.81 o                         
   1   4   4       1249.00       1349.46        16.67 o                         
   2   4   4        283.15        251.71         6.48 o                         
   3   4   4        303.17        298.86         5.26 o                         
   4   4   4         11.46         17.07         1.88 o                         
   5   4   4         12.94         16.11         2.17 o                         
   6   4   4         22.11         14.71         2.22 o                         
   7   4   4        198.79        194.29         4.06 o                         
   8   4   4         54.61         64.57         3.03 o                         
   9   4   4          1.00         -2.43         2.43 o                         
  10   4   4          0.69          3.37         2.26 o                         
  11   4   4          2.51         -0.47         3.14 o                         
 -10   5   4          0.44          1.04         2.67 o                         
  -9   5   4         16.80         15.43         2.25 o                         
  -8   5   4          2.45          8.23         2.44 o                         
  -7   5   4         20.03         25.19         2.44 o                         
  -6   5   4        147.67        136.47         4.13 o                         
  -5   5   4          0.42         -2.34         2.42 o                         
  -4   5   4         62.10         52.48         2.93 o                         
  -3   5   4         59.79         56.69         2.96 o                         
  -2   5   4        131.39        144.76         5.28 o                         
  -1   5   4        245.88        267.83         6.87 o                         
   0   5   4          6.33          6.08         3.24 o                         
   1   5   4          0.90          1.36         2.65 o                         
   2   5   4        191.70        189.12         5.61 o                         
   3   5   4        284.70        282.92         5.90 o                         
   4   5   4         54.55         64.87         3.30 o                         
   5   5   4         91.89         80.03         3.42 o                         
   6   5   4         15.70         17.87         2.81 o                         
   7   5   4          0.78          0.16         2.45 o                         
   8   5   4         36.00         38.20         2.83 o                         
   9   5   4          3.56          3.76         2.46 o                         
  10   5   4         18.62         25.42         4.19 o                         
  -9   6   4         20.06         28.01         4.04 o                         
  -8   6   4         12.14         11.40         3.06 o                         
  -7   6   4         30.71         27.33         2.98 o                         
  -6   6   4         56.05         55.25         3.65 o                         
  -5   6   4         28.45         27.98         4.60 o                         
  -4   6   4          9.67          4.69         3.57 o                         
  -3   6   4         15.73         17.65         4.02 o                         
  -2   6   4        138.27        126.94         7.29 o                         
  -1   6   4         14.30         18.26         4.14 o                         
   0   6   4          3.78          6.19         3.75 o                         
   1   6   4          0.90          1.65         3.60 o                         
   2   6   4        331.42        332.63         6.62 o                         
   3   6   4        207.96        197.88         5.94 o                         
   4   6   4          1.72          4.65         3.23 o                         
   5   6   4          4.01          4.06         2.97 o                         
   6   6   4         37.89         47.97         3.17 o                         
   7   6   4          1.75          0.52         2.64 o                         
   8   6   4          5.68         10.41         2.72 o                         
   9   6   4          0.73         -2.79         2.79 o                         
  -7   7   4         28.37         27.77         3.55 o                         
  -6   7   4          1.30         -4.01         4.01 o                         
  -5   7   4          2.58          8.14         5.91 o                         
  -4   7   4          5.31          4.92         3.80 o                         
  -3   7   4         68.82         72.80         5.17 o                         
  -2   7   4          1.62          2.69         7.01 o                         
  -1   7   4         85.26         84.70         6.62 o                         
   0   7   4          0.32          6.50         4.93 o                         
   1   7   4          1.33          2.40         4.95 o                         
   2   7   4         79.41         90.12         5.55 o                         
   3   7   4          2.88          0.92         5.28 o                         
   4   7   4          0.17          0.13         4.93 o                         
   5   7   4         15.83         20.20         4.76 o                         
   6   7   4          6.57          5.32         3.01 o                         
   7   7   4          2.69          2.93         3.40 o                         
  -4   8   4          0.13         -0.44         3.73 o                         
  -3   8   4          2.53          0.96         6.87 o                         
  -2   8   4         34.94         33.38         4.72 o                         
  -1   8   4          0.08          3.14         4.35 o                         
   0   8   4          2.33          6.16         3.68 o                         
   1   8   4          0.37         -1.20         3.85 o                         
   2   8   4          6.09         10.06         4.08 o                         
   3   8   4          0.52          3.42         3.87 o                         
   4   8   4          8.68         13.59         3.82 o                         
 -13   0   5         23.49         12.38         2.96 o                         
 -11   0   5         61.22         70.02         6.65 o                         
  -9   0   5         42.69         34.42         2.60 o                         
  -7   0   5        366.39        383.41         5.30 o                         
  -5   0   5          3.61          3.81         1.38 o                         
  -3   0   5       2000.81       2051.59        28.87 o                         
  -1   0   5        442.67        392.30         6.77 o                         
   1   0   5        410.30        469.03        10.00 o                         
   3   0   5         45.74         36.86         2.07 o                         
   5   0   5        119.73        126.00         3.52 o                         
   7   0   5         14.68         22.35         2.35 o                         
   9   0   5          2.30          6.59         2.57 o                         
  11   0   5         17.24         22.89         3.11 o                         
 -13   1   5          0.64         -0.37         2.61 o                         
 -12   1   5         51.09         49.46         2.72 o                         
 -11   1   5          4.81          4.48         2.67 o                         
 -10   1   5          8.92          9.78         2.01 o                         
  -9   1   5         21.41         21.25         1.88 o                         
  -8   1   5        207.73        221.65         3.53 o                         
  -7   1   5         17.14         21.20         1.40 o                         
  -6   1   5        371.45        393.13         3.74 o                         
  -5   1   5       1629.88       1548.48        13.70 o                         
  -4   1   5       2332.26       2534.72        27.17 o                         
  -3   1   5        493.12        537.13         6.37 o                         
  -2   1   5        423.51        420.51         7.24 o                         
  -1   1   5       6954.98       6598.60        90.86 o                         
   0   1   5          6.43          4.70         0.63 o                         
   1   1   5       1749.21       1757.21        28.89 o                         
   2   1   5       1355.21       1282.58        18.40 o                         
   3   1   5         16.99         29.70         1.02 o                         
   4   1   5          5.40         13.72         1.08 o                         
   5   1   5       1103.00       1165.55        10.59 o                         
   6   1   5        117.57        149.11         2.38 o                         
   7   1   5          0.34          1.54         1.42 o                         
   8   1   5         27.70         20.45         2.01 o                         
   9   1   5        135.21        118.66         3.31 o                         
  10   1   5         37.83         43.13         2.31 o                         
  11   1   5          5.45          6.40         2.11 o                         
  12   1   5          6.59          4.27         3.07 o                         
 -12   2   5          5.80          7.30         1.75 o                         
 -11   2   5          1.99         -1.87         1.87 o                         
 -10   2   5          2.05          6.57         2.01 o                         
  -9   2   5          8.65          8.17         1.97 o                         
  -8   2   5         16.03         13.68         1.78 o                         
  -7   2   5         80.32         79.49         2.40 o                         
  -6   2   5        381.70        351.44         3.88 o                         
  -5   2   5       3269.22       3263.98        28.01 o                         
  -4   2   5       2367.36       2518.10        23.99 o                         
  -3   2   5         86.11        100.73         1.83 o                         
  -2   2   5        305.55        320.62         3.75 o                         
  -1   2   5       7284.60       6949.60        78.38 o                         
   0   2   5         24.53         34.04         1.16 o                         
   1   2   5       3301.69       3156.79        93.49 o                         
   2   2   5       2289.48       2390.29        39.16 o                         
   3   2   5       1230.76       1246.12        16.42 o                         
   4   2   5       1515.68       1700.42        20.65 o                         
   5   2   5         20.40         31.12         1.71 o                         
   6   2   5         78.01         58.07         1.98 o                         
   7   2   5          1.44          2.58         1.74 o                         
   8   2   5          0.09         -0.60         1.73 o                         
   9   2   5          0.12          0.44         2.05 o                         
  10   2   5          0.07          1.14         2.63 o                         
  11   2   5         74.01         85.49         3.43 o                         
  12   2   5          4.11          1.95         2.45 o                         
 -12   3   5          0.15          2.56         2.84 o                         
 -11   3   5         88.96         89.05         3.60 o                         
 -10   3   5         37.92         36.43         2.82 o                         
  -9   3   5          9.79          6.95         2.63 o                         
  -8   3   5        699.33        693.56         6.77 o                         
  -7   3   5        220.28        224.99         3.85 o                         
  -6   3   5         36.42         38.62         1.99 o                         
  -5   3   5        303.69        296.10         4.55 o                         
  -4   3   5        911.55        938.10         9.26 o                         
  -3   3   5        171.30        133.78         2.68 o                         
  -2   3   5        145.42        133.33         2.69 o                         
  -1   3   5       7404.80       7254.53        82.07 o                         
   0   3   5        232.87        204.16         3.21 o                         
   1   3   5        400.32        371.16         5.65 o                         
   2   3   5        598.50        595.86         9.48 o                         
   3   3   5        118.84        143.14         3.71 o                         
   4   3   5        655.50        635.29         7.35 o                         
   5   3   5         92.38         93.16         2.66 o                         
   6   3   5        150.12        144.80         3.11 o                         
   7   3   5        235.80        216.55         3.81 o                         
   8   3   5         16.14         19.92         1.97 o                         
   9   3   5          7.57         12.50         2.20 o                         
  10   3   5          0.22          2.80         2.24 o                         
  11   3   5          0.06         -0.16         2.45 o                         
 -11   4   5          2.32          3.87         2.10 o                         
 -10   4   5          0.25          5.23         2.29 o                         
  -9   4   5         62.53         60.91         3.57 o                         
  -8   4   5        299.61        303.86         4.89 o                         
  -7   4   5        276.37        254.47         4.47 o                         
  -6   4   5        301.33        284.48         4.42 o                         
  -5   4   5          4.82          5.32         1.93 o                         
  -4   4   5        605.89        592.29         6.92 o                         
  -3   4   5        115.68        129.21         3.36 o                         
  -2   4   5        554.35        506.53         7.06 o                         
  -1   4   5         38.71         53.02         2.85 o                         
   0   4   5         19.83         20.20         2.79 o                         
   1   4   5        480.59        472.79         6.75 o                         
   2   4   5        247.83        253.86         5.15 o                         
   3   4   5         23.48         25.82         2.47 o                         
   4   4   5        322.10        301.03         4.58 o                         
   5   4   5         39.05         39.97         2.38 o                         
   6   4   5        138.47        142.80         3.61 o                         
   7   4   5         31.78         31.49         2.48 o                         
   8   4   5         40.38         54.43         2.72 o                         
   9   4   5         19.16         16.31         2.37 o                         
  10   4   5          4.17          8.81         3.35 o                         
  11   4   5          0.27         -2.20         3.36 o                         
 -10   5   5          1.18          2.21         2.81 o                         
  -9   5   5         27.65         36.13         3.35 o                         
  -8   5   5         43.27         45.04         2.61 o                         
  -7   5   5         14.94         20.58         2.41 o                         
  -6   5   5         34.52         40.55         2.76 o                         
  -5   5   5         93.23         96.06         3.67 o                         
  -4   5   5         35.34         35.22         2.62 o                         
  -3   5   5         27.60         26.31         2.93 o                         
  -2   5   5         67.88         68.83         3.57 o                         
  -1   5   5        503.14        460.82         6.67 o                         
   0   5   5         56.82         59.00         3.51 o                         
   1   5   5         10.76          9.30         2.69 o                         
   2   5   5          1.43          2.96         2.61 o                         
   3   5   5        184.86        205.12         6.24 o                         
   4   5   5         76.59         71.50         3.62 o                         
   5   5   5         17.23         14.30         2.57 o                         
   6   5   5          0.06          0.06         3.47 o                         
   7   5   5          1.42          6.01         2.60 o                         
   8   5   5         40.36         48.63         4.37 o                         
   9   5   5         13.66         16.04         2.54 o                         
  10   5   5          0.29         -0.18         2.68 o                         
  -9   6   5          2.53         -1.36         3.27 o                         
  -8   6   5          8.55         12.23         4.36 o                         
  -7   6   5          5.50          4.36         2.99 o                         
  -6   6   5         58.36         64.05         5.84 o                         
  -5   6   5        151.56        151.34         5.26 o                         
  -4   6   5         51.34         60.02         4.19 o                         
  -3   6   5          0.69          1.51         3.89 o                         
  -2   6   5         65.97         62.40         4.74 o                         
  -1   6   5         33.06         24.18         3.97 o                         
   0   6   5         36.79         43.39         4.15 o                         
   1   6   5        643.36        704.81        10.75 o                         
   2   6   5          5.76         10.30         3.38 o                         
   3   6   5         85.14         77.72         4.97 o                         
   4   6   5         10.87         13.02         3.15 o                         
   5   6   5          8.88         13.81         3.11 o                         
   6   6   5          0.27          2.49         2.64 o                         
   7   6   5          3.80          6.63         2.67 o                         
   8   6   5         53.93         61.49         3.71 o                         
   9   6   5          1.61          0.14         2.77 o                         
  -7   7   5         31.44         21.36         3.41 o                         
  -6   7   5          9.75         14.26         3.37 o                         
  -5   7   5          5.66          7.72         4.26 o                         
  -4   7   5          5.38          2.88         3.86 o                         
  -3   7   5          0.33         -0.20         3.98 o                         
  -2   7   5        127.17        118.11         6.79 o                         
  -1   7   5          5.67         14.05         5.85 o                         
   0   7   5         29.30         30.11         5.73 o                         
   1   7   5          9.04         13.53         4.42 o                         
   2   7   5         67.33         61.90         4.44 o                         
   3   7   5          1.34          4.63         3.54 o                         
   4   7   5          0.27          5.32         3.21 o                         
   5   7   5          3.59          3.05         4.88 o                         
   6   7   5          2.74         -1.24         3.22 o                         
   7   7   5          2.30          5.35         3.12 o                         
  -4   8   5          0.17          2.56         4.98 o                         
  -3   8   5          0.01         -1.19         8.76 o                         
  -2   8   5          1.17          8.65         3.85 o                         
  -1   8   5         23.93         19.35         4.13 o                         
   0   8   5         11.21          5.51         8.85 o                         
   1   8   5          0.65         -3.82         3.82 o                         
   2   8   5          0.87         -1.38         7.07 o                         
   3   8   5          3.37          2.57         4.28 o                         
   4   8   5          2.41          7.10         6.27 o                         
 -12   0   6         20.14         13.13         3.01 o                         
 -10   0   6         50.29         45.18         3.10 o                         
  -8   0   6         14.09         17.25         2.32 o                         
  -6   0   6        932.98        966.48        12.44 o                         
  -4   0   6       4243.95       3911.12        48.81 o                         
  -2   0   6         15.87         14.94         1.22 o                         
   2   0   6        744.58        751.74        12.67 o                         
   4   0   6         42.29         39.93         2.35 o                         
   6   0   6        832.74        797.36         9.76 o                         
   8   0   6        260.81        275.11         6.49 o                         
  10   0   6         74.21         67.93         4.22 o                         
  12   0   6         22.68         24.43         3.37 o                         
 -13   1   6         27.70         33.13         2.76 o                         
 -12   1   6          4.68          2.73         1.78 o                         
 -11   1   6          3.38          9.01         2.55 o                         
 -10   1   6         47.79         52.54         3.13 o                         
  -9   1   6         12.90         10.08         1.81 o                         
  -8   1   6         30.49         32.58         1.75 o                         
  -7   1   6         22.86         19.40         1.42 o                         
  -6   1   6         92.82         78.24         1.90 o                         
  -5   1   6          6.08          7.41         1.11 o                         
  -4   1   6       1688.85       1769.28        19.31 o                         
  -3   1   6       2782.99       2901.72        30.78 o                         
  -2   1   6       1581.42       1575.69        21.80 o                         
  -1   1   6          3.51         12.54         1.79 o                         
   0   1   6       5009.70       5029.93        80.38 o                         
   1   1   6         32.97         43.22         3.05 o                         
   2   1   6         39.12         37.59         1.84 o                         
   3   1   6          2.12          6.94         1.07 o                         
   4   1   6         94.89        102.62         2.01 o                         
   5   1   6        177.53        162.03         2.52 o                         
   6   1   6         29.82         31.89         1.76 o                         
   7   1   6          4.35         -0.77         1.51 o                         
   8   1   6         35.51         25.53         1.98 o                         
   9   1   6         17.11         21.45         2.10 o                         
  10   1   6          2.45          7.08         2.12 o                         
  11   1   6          2.90          6.11         1.98 o                         
  12   1   6          0.25         -2.44         2.54 o                         
 -12   2   6          2.78          6.96         2.02 o                         
 -11   2   6          9.42         12.97         2.83 o                         
 -10   2   6         84.43         86.11         3.01 o                         
  -9   2   6          4.87          3.58         1.83 o                         
  -8   2   6         71.25         65.45         2.36 o                         
  -7   2   6        463.55        434.73         4.59 o                         
  -6   2   6        589.74        547.18         5.04 o                         
  -5   2   6       1271.59       1167.39        11.40 o                         
  -4   2   6         24.78         39.09         2.02 o                         
  -3   2   6        586.40        512.65         8.12 o                         
  -2   2   6        230.14        236.14         3.24 o                         
  -1   2   6        707.13        778.55        10.37 o                         
   0   2   6         32.07         39.20         1.30 o                         
   1   2   6         27.36         26.61         1.94 o                         
   2   2   6       1392.61       1475.84        21.32 o                         
   3   2   6        608.16        581.94         9.01 o                         
   4   2   6        157.35        208.71         4.00 o                         
   5   2   6         14.45         13.59         1.56 o                         
   6   2   6         75.43         86.15         2.41 o                         
   7   2   6        301.22        280.54         3.91 o                         
   8   2   6        139.27        141.64         3.44 o                         
   9   2   6          0.78          0.53         1.91 o                         
  10   2   6          2.84          7.58         4.06 o                         
  11   2   6         14.72         14.56         2.16 o                         
  12   2   6          0.59          5.05         3.01 o                         
 -12   3   6         23.30         12.13         2.10 o                         
 -11   3   6          4.81          7.39         2.15 o                         
 -10   3   6         36.01         37.87         2.86 o                         
  -9   3   6        202.19        231.88         4.02 o                         
  -8   3   6        212.05        211.29         3.91 o                         
  -7   3   6          8.22          6.72         1.87 o                         
  -6   3   6        449.49        427.43         4.81 o                         
  -5   3   6        486.49        506.61         5.26 o                         
  -4   3   6       1916.51       1876.07        17.25 o                         
  -3   3   6       1120.88       1079.32        11.22 o                         
  -2   3   6        349.92        348.89         4.77 o                         
  -1   3   6       1794.09       1839.22        20.10 o                         
   0   3   6       1518.52       1403.13        14.69 o                         
   1   3   6        153.22        123.56         3.64 o                         
   2   3   6        131.39        163.81         4.46 o                         
   3   3   6        779.17        834.20        10.81 o                         
   4   3   6        140.18        146.84         3.40 o                         
   5   3   6        548.13        543.10         5.58 o                         
   6   3   6         79.63         68.54         2.82 o                         
   7   3   6          6.58          5.47         1.81 o                         
   8   3   6         36.73         34.57         2.15 o                         
   9   3   6         36.97         34.35         2.32 o                         
  10   3   6          2.33          6.46         2.05 o                         
  11   3   6          0.28          1.30         2.75 o                         
 -11   4   6          0.10          2.71         2.12 o                         
 -10   4   6         13.86         19.02         2.22 o                         
  -9   4   6        129.08        140.17         3.81 o                         
  -8   4   6          0.42          3.27         2.21 o                         
  -7   4   6         89.20         86.28         3.23 o                         
  -6   4   6        107.24         86.20         3.18 o                         
  -5   4   6        191.29        179.46         3.92 o                         
  -4   4   6         76.34         69.03         2.84 o                         
  -3   4   6        141.98        135.19         3.36 o                         
  -2   4   6         46.51         51.33         3.09 o                         
  -1   4   6        428.35        379.60         5.59 o                         
   0   4   6        162.33        168.15         3.94 o                         
   1   4   6        311.71        267.40         5.56 o                         
   2   4   6         52.88         60.18         3.60 o                         
   3   4   6         11.46          8.67         2.56 o                         
   4   4   6         14.54         27.83         2.78 o                         
   5   4   6          4.16          3.54         2.14 o                         
   6   4   6          8.22          7.58         2.12 o                         
   7   4   6         14.94         21.71         2.55 o                         
   8   4   6         14.34         11.38         2.59 o                         
   9   4   6          5.99          9.08         2.39 o                         
  10   4   6         12.19         12.51         2.46 o                         
  11   4   6          0.89          0.70         2.82 o                         
 -10   5   6          2.54          3.72         2.68 o                         
  -9   5   6          1.00          5.67         2.17 o                         
  -8   5   6        107.83        127.06         3.61 o                         
  -7   5   6         34.59         40.49         3.51 o                         
  -6   5   6         19.87         24.50         2.86 o                         
  -5   5   6         17.51         13.23         2.52 o                         
  -4   5   6         14.63         13.55         2.66 o                         
  -3   5   6         63.61         61.67         3.10 o                         
  -2   5   6        218.44        204.17         4.79 o                         
  -1   5   6         18.40         17.81         2.95 o                         
   0   5   6        897.96        828.72        11.38 o                         
   1   5   6        154.85        126.22         5.15 o                         
   2   5   6         83.49         78.61         3.86 o                         
   3   5   6         71.36         87.70         4.20 o                         
   4   5   6         68.92         68.17         3.20 o                         
   5   5   6          2.77          4.49         2.43 o                         
   6   5   6         21.20         31.46         2.71 o                         
   7   5   6          0.08         -1.57         2.69 o                         
   8   5   6         79.31         80.18         3.40 o                         
   9   5   6          0.16          2.53         2.39 o                         
  10   5   6          9.48         11.38         3.41 o                         
  -9   6   6         33.98         43.34         4.92 o                         
  -8   6   6          0.00         -1.90         3.13 o                         
  -7   6   6          2.10          4.98         2.68 o                         
  -6   6   6         77.88         83.93         4.02 o                         
  -5   6   6         78.06         75.91         4.16 o                         
  -4   6   6        121.92        136.70         6.09 o                         
  -3   6   6         66.57         62.13         4.42 o                         
  -2   6   6          2.47          6.37         4.45 o                         
  -1   6   6          8.82         18.09         4.15 o                         
   0   6   6         38.83         48.25         4.17 o                         
   1   6   6        306.44        298.72         7.21 o                         
   2   6   6          0.31          7.01         3.39 o                         
   3   6   6         31.40         22.48         3.19 o                         
   4   6   6         39.49         42.94         3.28 o                         
   5   6   6          6.64          9.93         3.03 o                         
   6   6   6         35.33         32.69         3.57 o                         
   7   6   6         75.00         89.55         4.19 o                         
   8   6   6          3.80          9.61         3.82 o                         
  -7   7   6          1.00         -0.19         5.89 o                         
  -6   7   6          3.20          4.77         4.41 o                         
  -5   7   6         16.56         16.97         3.78 o                         
  -4   7   6          0.08         -4.49         4.49 o                         
  -3   7   6         23.62         23.78         4.23 o                         
  -2   7   6          0.58          0.16         4.19 o                         
  -1   7   6         12.95         16.34         5.11 o                         
   0   7   6          5.33         -0.46         6.55 o                         
   1   7   6         55.63         59.29         4.45 o                         
   2   7   6         14.09         26.36         4.80 o                         
   3   7   6         15.77         21.64         3.59 o                         
   4   7   6          6.65          8.37         3.18 o                         
   5   7   6          0.57          1.32         4.47 o                         
   6   7   6         11.82         12.38         2.98 o                         
   7   7   6          8.90          2.45         4.12 o                         
  -4   8   6         34.33         23.89         5.97 o                         
  -3   8   6          1.47          5.95         4.21 o                         
  -2   8   6          5.85         17.69         4.66 o                         
  -1   8   6          0.05          3.94         5.08 o                         
   0   8   6          1.98          6.82         4.25 o                         
   1   8   6          1.46         -1.36         3.94 o                         
   2   8   6          0.12          2.25         6.67 o                         
   3   8   6          2.71          3.39         6.57 o                         
   4   8   6          9.51          8.56         6.17 o                         
 -13   0   7          0.01          3.63         2.93 o                         
 -11   0   7         61.00         73.43         4.65 o                         
  -9   0   7        166.59        165.26         4.80 o                         
  -7   0   7         42.21         28.10         2.06 o                         
  -5   0   7        376.02        322.10         5.11 o                         
  -3   0   7         61.46         82.01         2.10 o                         
   1   0   7       4061.86       3707.11        63.24 o                         
   3   0   7        176.13        155.35         2.99 o                         
   5   0   7         27.27         13.81         1.73 o                         
   7   0   7         44.71         43.02         2.44 o                         
   9   0   7        103.11         89.69         4.82 o                         
  11   0   7         80.57         78.19         4.73 o                         
 -13   1   7          0.36          2.75         2.30 o                         
 -12   1   7          1.53          4.72         1.87 o                         
 -11   1   7         39.26         37.56         2.35 o                         
 -10   1   7         79.29         80.69         2.95 o                         
  -9   1   7          0.25          1.66         1.75 o                         
  -8   1   7        177.61        157.54         3.18 o                         
  -7   1   7         67.68         56.69         1.81 o                         
  -6   1   7        255.04        297.82         3.09 o                         
  -5   1   7        810.24        849.99         9.51 o                         
  -4   1   7         92.56         72.39         2.15 o                         
  -3   1   7        175.66        195.97         3.67 o                         
  -2   1   7       6914.73       6842.72        71.40 o                         
  -1   1   7         33.08         36.47         1.09 o                         
   0   1   7         80.49         85.70         1.93 o                         
   1   1   7        387.76        418.89         9.40 o                         
   2   1   7       1291.26       1209.80        15.78 o                         
   3   1   7         31.51         28.10         1.33 o                         
   4   1   7       2950.47       2987.35        27.93 o                         
   5   1   7          1.90          2.48         1.36 o                         
   6   1   7          7.62         16.34         1.65 o                         
   7   1   7          8.46         13.75         1.80 o                         
   8   1   7         88.88        102.41         3.00 o                         
   9   1   7          9.46          9.48         2.31 o                         
  10   1   7          0.14         -0.15         2.43 o                         
  11   1   7          0.37          1.22         3.35 o                         
  12   1   7          0.52          3.90         3.04 o                         
 -12   2   7         11.43         13.21         1.92 o                         
 -11   2   7          6.06          8.87         1.90 o                         
 -10   2   7         61.12         53.78         2.46 o                         
  -9   2   7          0.32          1.04         1.92 o                         
  -8   2   7        215.76        222.92         3.59 o                         
  -7   2   7          6.28          6.00         1.61 o                         
  -6   2   7         63.10         63.65         2.03 o                         
  -5   2   7         55.25         48.44         2.09 o                         
  -4   2   7       2563.18       2465.08        23.63 o                         
  -3   2   7      10239.72      10005.33        97.78 o                         
  -2   2   7         17.67         35.51         1.68 o                         
  -1   2   7         22.42         12.12         1.20 o                         
   0   2   7        281.38        219.28         5.05 o                         
   1   2   7         29.73         47.54         2.70 o                         
   2   2   7         62.10         75.96         3.87 o                         
   3   2   7        132.93        195.86         3.69 o                         
   4   2   7         57.01         70.59         3.00 o                         
   5   2   7       1493.26       1649.36        12.95 o                         
   6   2   7        176.10        180.63         3.07 o                         
   7   2   7        221.06        214.92         3.67 o                         
   8   2   7          0.65         -0.81         1.97 o                         
   9   2   7          0.04          4.19         2.06 o                         
  10   2   7         21.34         23.66         2.11 o                         
  11   2   7          7.67          8.10         2.60 o                         
  12   2   7         41.44         42.23         5.55 o                         
 -12   3   7          0.28         -1.69         2.36 o                         
 -11   3   7         24.32         24.16         3.10 o                         
 -10   3   7         19.65         22.58         2.67 o                         
  -9   3   7        172.74        205.20         4.12 o                         
  -8   3   7         68.97         76.70         2.82 o                         
  -7   3   7        436.63        460.73         6.14 o                         
  -6   3   7         22.21         16.86         1.82 o                         
  -5   3   7         16.73         19.05         1.73 o                         
  -4   3   7        135.97        171.42         3.28 o                         
  -3   3   7          2.27         10.64         1.50 o                         
  -2   3   7       1174.01       1325.90        16.36 o                         
  -1   3   7       2487.98       2526.54        29.39 o                         
   0   3   7        212.05        236.94         3.59 o                         
   1   3   7        295.14        243.17         5.27 o                         
   2   3   7        191.54        237.46         4.42 o                         
   3   3   7          7.60          2.22         1.49 o                         
   4   3   7         38.78         28.84         1.96 o                         
   5   3   7        108.60        102.68         2.81 o                         
   6   3   7        264.23        274.30         4.19 o                         
   7   3   7        177.72        180.06         3.61 o                         
   8   3   7          0.17          2.17         2.24 o                         
   9   3   7        131.19        134.02         4.08 o                         
  10   3   7          0.99          0.79         2.09 o                         
  11   3   7          0.99          6.66         2.50 o                         
 -11   4   7         15.36         15.28         3.58 o                         
 -10   4   7         27.24         24.10         2.18 o                         
  -9   4   7         33.48         31.93         2.54 o                         
  -8   4   7         12.54         13.97         2.29 o                         
  -7   4   7         35.75         45.28         2.45 o                         
  -6   4   7         20.33         16.19         2.07 o                         
  -5   4   7          3.13          1.97         1.94 o                         
  -4   4   7         76.27         80.83         2.96 o                         
  -3   4   7          0.41          2.77         1.87 o                         
  -2   4   7         31.26         12.67         2.57 o                         
  -1   4   7         47.20         48.55         2.76 o                         
   0   4   7        738.68        692.77         9.13 o                         
   1   4   7        245.95        248.51         4.80 o                         
   2   4   7        541.77        491.02         6.94 o                         
   3   4   7         94.82        103.68         3.46 o                         
   4   4   7        439.81        434.27         5.82 o                         
   5   4   7         63.01         64.43         3.06 o                         
   6   4   7          7.18          8.45         2.13 o                         
   7   4   7          0.45          2.21         2.42 o                         
   8   4   7         61.16         75.80         4.12 o                         
   9   4   7          0.33          0.41         2.65 o                         
  10   4   7         41.39         45.08         3.65 o                         
  11   4   7         10.52          8.99         3.00 o                         
 -10   5   7          2.11          5.15         3.07 o                         
  -9   5   7         15.68         26.50         2.45 o                         
  -8   5   7          8.52         11.09         2.40 o                         
  -7   5   7        194.95        201.49         4.54 o                         
  -6   5   7         21.54         17.75         2.53 o                         
  -5   5   7         41.37         36.78         2.70 o                         
  -4   5   7          0.48          0.31         2.51 o                         
  -3   5   7          2.18          4.57         2.62 o                         
  -2   5   7        179.66        151.41         5.57 o                         
  -1   5   7        206.82        202.56         6.78 o                         
   0   5   7          2.71          8.27         3.34 o                         
   1   5   7        131.30        139.26         4.88 o                         
   2   5   7          7.92         10.38         2.66 o                         
   3   5   7         16.14          9.09         2.69 o                         
   4   5   7         30.21         35.95         2.83 o                         
   5   5   7         25.29         30.60         2.79 o                         
   6   5   7         13.25         12.96         2.47 o                         
   7   5   7         11.28         14.97         2.69 o                         
   8   5   7          0.74          3.85         2.52 o                         
   9   5   7         11.58         22.73         3.99 o                         
  10   5   7          2.88          3.26         3.02 o                         
  -9   6   7          9.65         12.97         3.57 o                         
  -8   6   7         13.30          7.18         3.22 o                         
  -7   6   7         44.60         38.97         2.87 o                         
  -6   6   7          0.20         -2.26         2.93 o                         
  -5   6   7         20.49         18.33         3.49 o                         
  -4   6   7          0.10          6.38         3.36 o                         
  -3   6   7         13.58         20.86         3.63 o                         
  -2   6   7         70.48         77.15         4.61 o                         
  -1   6   7         44.20         31.55         4.75 o                         
   0   6   7        512.25        505.61        10.22 o                         
   1   6   7         28.06         29.47         3.54 o                         
   2   6   7         43.91         41.01         3.59 o                         
   3   6   7         52.89         52.60         3.98 o                         
   4   6   7          1.31          0.35         2.99 o                         
   5   6   7          4.58          2.55         3.10 o                         
   6   6   7         11.08         14.00         2.71 o                         
   7   6   7         16.75         21.15         2.76 o                         
   8   6   7          3.26          3.28         4.54 o                         
  -7   7   7         12.74         16.25         3.61 o                         
  -6   7   7          0.65          1.02         4.75 o                         
  -5   7   7          3.30          9.20         6.03 o                         
  -4   7   7         87.73         67.92         5.36 o                         
  -3   7   7          1.96         -3.56         6.55 o                         
  -2   7   7          0.23          6.21         5.84 o                         
  -1   7   7         41.98         46.36         4.45 o                         
   0   7   7          0.05          0.26         3.71 o                         
   1   7   7         33.53         33.10         3.80 o                         
   2   7   7          7.75         14.12         3.58 o                         
   3   7   7          0.64         -2.95         3.53 o                         
   4   7   7         12.50         12.11         4.51 o                         
   5   7   7         19.48         20.10         4.51 o                         
   6   7   7         43.72         46.29         3.38 o                         
  -4   8   7          5.51          1.56         3.78 o                         
  -3   8   7         18.53         28.67         6.97 o                         
  -2   8   7          6.95          8.59         3.80 o                         
  -1   8   7          0.84          5.65         3.80 o                         
   0   8   7          7.60          8.90         4.83 o                         
   1   8   7          6.45         -4.63         4.63 o                         
   2   8   7         15.93         18.03         4.56 o                         
   3   8   7          0.25          3.21         4.48 o                         
 -12   0   8         15.09         17.49         2.97 o                         
 -10   0   8          8.10         18.36         3.04 o                         
  -8   0   8        162.14        200.27         4.25 o                         
  -6   0   8         24.57         22.20         1.88 o                         
  -4   0   8       1048.95       1018.02        13.58 o                         
  -2   0   8       1753.23       1769.01        28.74 o                         
   0   0   8         79.54         55.64         6.87 o                         
   2   0   8       8606.58       8010.28       127.52 o                         
   4   0   8        843.04        929.33        12.65 o                         
   6   0   8         50.60         49.89         2.75 o                         
   8   0   8         15.47         17.38         2.72 o                         
  10   0   8          0.11          6.16         3.06 o                         
  12   0   8          4.50          7.61         3.12 o                         
 -13   1   8          1.61          3.74         2.11 o                         
 -12   1   8          1.62         -0.15         2.16 o                         
 -11   1   8         11.82         15.06         2.02 o                         
 -10   1   8          6.44          8.37         2.01 o                         
  -9   1   8        105.97         96.22         2.91 o                         
  -8   1   8         13.53         11.06         1.64 o                         
  -7   1   8         37.90         30.71         1.59 o                         
  -6   1   8         11.98         13.15         1.33 o                         
  -5   1   8        836.73        878.35         8.29 o                         
  -4   1   8         64.86         63.92         2.12 o                         
  -3   1   8       1023.13       1091.52        14.48 o                         
  -2   1   8        118.63        110.37         2.19 o                         
  -1   1   8       3247.04       3425.78        45.74 o                         
   0   1   8        574.74        638.60        10.06 o                         
   1   1   8        439.74        401.53         8.25 o                         
   2   1   8        378.20        445.23         6.99 o                         
   3   1   8        105.62        106.62         2.62 o                         
   4   1   8         82.49         65.00         1.85 o                         
   5   1   8        568.85        508.15         5.69 o                         
   6   1   8        165.38        161.80         3.39 o                         
   7   1   8         17.38         16.97         1.95 o                         
   8   1   8        194.02        193.61         3.51 o                         
   9   1   8        112.59        123.71         3.70 o                         
  10   1   8          0.11          2.71         2.22 o                         
  11   1   8         29.90         32.37         3.23 o                         
  12   1   8         11.10          7.94         2.80 o                         
 -12   2   8         17.58          9.81         1.90 o                         
 -11   2   8        103.41        105.13         3.70 o                         
 -10   2   8         83.75         87.10         4.14 o                         
  -9   2   8         14.62         16.29         1.93 o                         
  -8   2   8        333.56        349.30         4.37 o                         
  -7   2   8          3.11          3.22         1.54 o                         
  -6   2   8        599.95        568.40         5.20 o                         
  -5   2   8        539.56        520.33         5.49 o                         
  -4   2   8        397.19        410.49         4.82 o                         
  -3   2   8       2244.58       2335.96        25.26 o                         
  -2   2   8        361.44        357.70         4.80 o                         
  -1   2   8        161.40        165.20         2.56 o                         
   0   2   8        221.05        219.54         4.50 o                         
   1   2   8       1025.59       1110.94        14.86 o                         
   2   2   8        520.63        477.38         8.02 o                         
   3   2   8        123.94         84.65         4.13 o                         
   4   2   8        266.65        313.06         5.21 o                         
   5   2   8       3222.97       3279.55        25.26 o                         
   6   2   8         93.93         95.29         2.55 o                         
   7   2   8         56.21         57.77         2.26 o                         
   8   2   8         96.59         99.98         3.19 o                         
   9   2   8          5.81          4.00         2.10 o                         
  10   2   8         36.43         47.32         3.13 o                         
  11   2   8          0.93          6.03         2.11 o                         
  12   2   8         22.06         14.68         3.46 o                         
 -12   3   8         16.43         13.97         2.14 o                         
 -11   3   8         84.51         83.06         3.13 o                         
 -10   3   8          1.35          4.70         2.18 o                         
  -9   3   8         84.60         83.97         3.01 o                         
  -8   3   8        206.61        210.64         4.02 o                         
  -7   3   8         64.73         57.64         2.46 o                         
  -6   3   8         24.23         25.33         1.86 o                         
  -5   3   8        202.37        213.54         3.91 o                         
  -4   3   8        746.87        794.25         8.04 o                         
  -3   3   8         86.03         78.27         2.71 o                         
  -2   3   8        239.40        281.43         4.42 o                         
  -1   3   8        483.57        547.87         6.64 o                         
   0   3   8       1229.98       1281.99        13.62 o                         
   1   3   8        185.61        231.12         4.29 o                         
   2   3   8        171.79        182.40         4.25 o                         
   3   3   8         10.77         14.98         2.14 o                         
   4   3   8        167.29        134.12         3.20 o                         
   5   3   8          0.78          3.55         1.71 o                         
   6   3   8         32.52         16.49         1.91 o                         
   7   3   8          0.84          1.80         2.04 o                         
   8   3   8         17.11         14.04         2.36 o                         
   9   3   8         12.42         15.94         2.62 o                         
  10   3   8          6.37          1.58         2.32 o                         
  11   3   8          9.20         16.16         4.89 o                         
 -11   4   8          1.20          2.04         2.96 o                         
 -10   4   8          0.48          1.60         2.04 o                         
  -9   4   8         11.63         13.37         2.59 o                         
  -8   4   8          2.27          0.99         3.12 o                         
  -7   4   8        148.02        149.87         3.87 o                         
  -6   4   8         80.72         80.68         3.27 o                         
  -5   4   8        119.41        125.43         3.48 o                         
  -4   4   8        218.48        197.66         3.91 o                         
  -3   4   8        322.85        313.91         5.56 o                         
  -2   4   8         50.61         57.18         3.64 o                         
  -1   4   8        366.62        349.95         5.11 o                         
   0   4   8          0.46          2.98         2.15 o                         
   1   4   8        957.40        975.46        10.20 o                         
   2   4   8         24.47         25.77         2.41 o                         
   3   4   8        142.65        128.98         3.60 o                         
   4   4   8         71.95         66.42         3.28 o                         
   5   4   8         73.38         65.19         2.82 o                         
   6   4   8          0.32          2.72         2.67 o                         
   7   4   8          3.56         -1.14         2.24 o                         
   8   4   8          1.01          3.34         2.44 o                         
   9   4   8         34.53         32.48         2.47 o                         
  10   4   8          2.46          6.60         2.81 o                         
 -10   5   8         14.36          8.22         3.98 o                         
  -9   5   8         56.87         57.17         2.71 o                         
  -8   5   8         51.33         69.53         3.89 o                         
  -7   5   8          4.46          5.31         2.40 o                         
  -6   5   8         92.47         95.36         3.63 o                         
  -5   5   8         91.89         88.75         3.48 o                         
  -4   5   8          5.77          3.16         2.51 o                         
  -3   5   8         84.42         88.25         4.16 o                         
  -2   5   8         46.47         41.76         3.22 o                         
  -1   5   8        121.19        129.35         5.03 o                         
   0   5   8         40.63         43.03         3.68 o                         
   1   5   8          1.49          1.91         3.18 o                         
   2   5   8          1.71         -2.80         2.80 o                         
   3   5   8        171.92        152.71         4.48 o                         
   4   5   8        221.08        213.70         4.62 o                         
   5   5   8        118.11        114.57         4.30 o                         
   6   5   8         93.25         89.16         3.44 o                         
   7   5   8          9.85         11.66         2.45 o                         
   8   5   8          3.91          6.38         2.23 o                         
   9   5   8          5.19          5.81         2.88 o                         
  -9   6   8         17.55         20.04         5.81 o                         
  -8   6   8          0.44          3.95         3.15 o                         
  -7   6   8         28.59         25.98         2.89 o                         
  -6   6   8          2.10          2.55         3.44 o                         
  -5   6   8          2.66          9.70         3.25 o                         
  -4   6   8         56.46         60.44         3.87 o                         
  -3   6   8         52.22         39.02         3.68 o                         
  -2   6   8          3.99          8.53         3.69 o                         
  -1   6   8          2.63          4.72         3.61 o                         
   0   6   8          2.35          5.17         3.62 o                         
   1   6   8          0.34         -1.23         3.44 o                         
   2   6   8         27.58         35.64         3.52 o                         
   3   6   8          2.80          2.33         2.90 o                         
   4   6   8          1.95          5.83         3.10 o                         
   5   6   8         97.81         92.87         3.93 o                         
   6   6   8         76.04         80.60         3.60 o                         
   7   6   8          7.73          0.54         2.51 o                         
   8   6   8          7.03         16.83         2.75 o                         
  -7   7   8         22.59         25.27         3.69 o                         
  -6   7   8          5.24          7.76         3.69 o                         
  -5   7   8          0.84          0.44         4.00 o                         
  -4   7   8          2.14          4.51         3.89 o                         
  -3   7   8          0.69          7.71         4.39 o                         
  -2   7   8         45.63         48.37         4.96 o                         
  -1   7   8         31.66         33.34         4.31 o                         
   0   7   8          1.59         -3.98         3.98 o                         
   1   7   8         29.54         37.15         3.93 o                         
   2   7   8         10.36         14.22         3.50 o                         
   3   7   8          0.00          4.15         3.12 o                         
   4   7   8          0.51          0.54         4.45 o                         
   5   7   8         27.23         36.96         4.37 o                         
   6   7   8          9.37          3.79         3.15 o                         
  -4   8   8         10.21          3.94         3.78 o                         
  -3   8   8          5.34          8.66         4.58 o                         
  -2   8   8          3.17          4.98         3.71 o                         
  -1   8   8         11.65          3.69         3.87 o                         
   0   8   8          0.88          1.06         4.67 o                         
   1   8   8         14.65         13.47         3.97 o                         
   2   8   8         35.09         27.72         4.29 o                         
   3   8   8          5.78         12.02         3.88 o                         
 -13   0   9          9.30          2.51         3.99 o                         
 -11   0   9         10.87         14.11         3.38 o                         
  -9   0   9        174.90        193.34         4.71 o                         
  -7   0   9        293.39        273.77         4.58 o                         
  -5   0   9        223.00        208.68         3.94 o                         
  -3   0   9         81.06         98.70         2.87 o                         
  -1   0   9       2166.80       2355.73        38.94 o                         
   1   0   9       3060.26       2866.15        46.44 o                         
   3   0   9        288.40        282.10         6.67 o                         
   5   0   9         59.12         72.71         2.84 o                         
   7   0   9         18.62         30.70         2.69 o                         
   9   0   9         84.50         93.12         4.52 o                         
  11   0   9         34.94         33.13         3.42 o                         
 -13   1   9          2.04          3.19         1.99 o                         
 -12   1   9         17.76         17.00         1.96 o                         
 -11   1   9         31.14         28.66         2.39 o                         
 -10   1   9         21.79         21.65         2.13 o                         
  -9   1   9         12.32         11.85         1.94 o                         
  -8   1   9         97.22        100.60         2.62 o                         
  -7   1   9          0.01          1.52         1.28 o                         
  -6   1   9       1483.75       1416.38         9.41 o                         
  -5   1   9         88.60        113.67         2.32 o                         
  -4   1   9        559.75        617.03         7.09 o                         
  -3   1   9          0.48          1.97         1.11 o                         
  -2   1   9         62.82         60.95         2.09 o                         
  -1   1   9       3766.12       3733.59        42.53 o                         
   0   1   9        336.60        322.56         5.54 o                         
   1   1   9       2304.04       2347.30        27.16 o                         
   2   1   9        149.23        144.50         3.08 o                         
   3   1   9       1312.35       1595.23        18.87 o                         
   4   1   9        619.72        605.95         7.57 o                         
   5   1   9        182.86        165.06         2.73 o                         
   6   1   9        162.09        169.80         2.77 o                         
   7   1   9        186.34        176.81         3.31 o                         
   8   1   9         75.61         88.35         3.12 o                         
   9   1   9         96.67        105.84         5.12 o                         
  10   1   9        232.40        238.13         4.87 o                         
  11   1   9         28.11         21.69         2.40 o                         
  12   1   9         25.28         13.31         2.92 o                         
 -12   2   9         15.76         19.11         1.98 o                         
 -11   2   9         64.21         80.26         4.59 o                         
 -10   2   9         30.42         38.03         2.24 o                         
  -9   2   9          2.91         -0.87         2.03 o                         
  -8   2   9         57.46         71.24         2.70 o                         
  -7   2   9        170.61        163.86         3.03 o                         
  -6   2   9         26.40         23.35         1.65 o                         
  -5   2   9        830.59        779.53         7.07 o                         
  -4   2   9       2487.41       2560.96        24.59 o                         
  -3   2   9         14.30         11.80         1.85 o                         
  -2   2   9        233.31        204.34         3.35 o                         
  -1   2   9          2.77          4.68         0.94 o                         
   0   2   9        609.60        626.09        11.69 o                         
   1   2   9        320.49        299.86         5.32 o                         
   2   2   9       2357.65       2492.62        35.97 o                         
   3   2   9        676.04        689.85         9.43 o                         
   4   2   9        144.54        104.72         3.47 o                         
   5   2   9         51.85         71.20         2.29 o                         
   6   2   9        206.86        180.58         3.39 o                         
   7   2   9          7.14          7.15         1.82 o                         
   8   2   9          4.91          6.84         2.02 o                         
   9   2   9          0.10          0.94         2.09 o                         
  10   2   9          8.00         14.91         2.44 o                         
  11   2   9          4.86          8.23         2.14 o                         
 -12   3   9         12.85          7.53         2.20 o                         
 -11   3   9         21.62         26.14         3.00 o                         
 -10   3   9         27.53         26.42         2.10 o                         
  -9   3   9         11.20         13.65         2.70 o                         
  -8   3   9         22.97         11.04         2.06 o                         
  -7   3   9          1.04          0.49         1.81 o                         
  -6   3   9         63.52         68.07         2.43 o                         
  -5   3   9        188.14        195.63         3.52 o                         
  -4   3   9        157.62        167.95         3.33 o                         
  -3   3   9         38.17         39.42         2.25 o                         
  -2   3   9          0.94          0.04         1.37 o                         
  -1   3   9        721.32        763.35         9.50 o                         
   0   3   9         27.96         19.10         1.76 o                         
   1   3   9       1489.70       1532.86        30.84 o                         
   2   3   9        337.10        337.62         6.11 o                         
   3   3   9         45.43         51.84         2.48 o                         
   4   3   9        116.41        121.11         3.34 o                         
   5   3   9        228.57        255.44         3.90 o                         
   6   3   9          0.24          4.30         2.05 o                         
   7   3   9         42.45         47.72         2.30 o                         
   8   3   9         52.49         51.98         2.95 o                         
   9   3   9          2.50          2.01         2.17 o                         
  10   3   9          0.02          5.75         3.18 o                         
  11   3   9          9.44         10.23         3.25 o                         
 -11   4   9         15.87         15.05         2.28 o                         
 -10   4   9         26.81         35.01         2.30 o                         
  -9   4   9          3.00          3.04         2.30 o                         
  -8   4   9          8.03         14.28         2.27 o                         
  -7   4   9          0.01         -0.06         2.07 o                         
  -6   4   9          6.67          2.37         2.02 o                         
  -5   4   9         11.45         12.05         2.06 o                         
  -4   4   9        270.16        247.90         4.09 o                         
  -3   4   9        352.91        349.33         4.88 o                         
  -2   4   9        185.46        158.31         3.85 o                         
  -1   4   9         40.06         41.87         2.99 o                         
   0   4   9          3.47          5.81         1.99 o                         
   1   4   9          0.44         -0.05         1.93 o                         
   2   4   9         61.01         64.76         2.83 o                         
   3   4   9         25.59         17.21         2.27 o                         
   4   4   9        420.09        381.94         6.55 o                         
   5   4   9          1.08          1.57         2.19 o                         
   6   4   9         93.73         90.79         3.55 o                         
   7   4   9          0.01          0.91         2.23 o                         
   8   4   9          0.77          4.08         3.61 o                         
   9   4   9          1.72         -2.77         2.77 o                         
  10   4   9          0.03         -0.02         2.44 o                         
 -10   5   9          0.48          4.37         3.06 o                         
  -9   5   9          0.50          0.00         2.51 o                         
  -8   5   9         22.88         21.26         2.45 o                         
  -7   5   9         28.29         29.58         2.73 o                         
  -6   5   9          0.16         -2.52         2.52 o                         
  -5   5   9          1.27         -0.80         2.51 o                         
  -4   5   9         81.46         85.22         3.80 o                         
  -3   5   9         48.34         48.20         3.56 o                         
  -2   5   9          7.38          7.74         2.90 o                         
  -1   5   9        107.39         88.27         4.75 o                         
   0   5   9         45.11         46.06         3.01 o                         
   1   5   9          7.75          6.22         2.60 o                         
   2   5   9         20.03         20.89         2.64 o                         
   3   5   9         70.73         77.02         3.41 o                         
   4   5   9         28.51         30.55         2.60 o                         
   5   5   9         99.04        106.86         3.88 o                         
   6   5   9         48.00         50.89         3.23 o                         
   7   5   9         15.59         21.38         2.49 o                         
   8   5   9         27.22         27.93         2.69 o                         
   9   5   9          3.18         11.70         2.81 o                         
  -9   6   9          1.22          2.15         6.89 o                         
  -8   6   9          0.18          2.84         2.95 o                         
  -7   6   9          1.72          4.28         2.74 o                         
  -6   6   9         15.23         18.70         3.00 o                         
  -5   6   9         12.69         12.00         3.37 o                         
  -4   6   9          7.29          6.23         3.32 o                         
  -3   6   9          2.84          2.73         3.63 o                         
  -2   6   9         50.85         58.02         4.13 o                         
  -1   6   9          5.00         10.68         3.61 o                         
   0   6   9          9.94          9.19         3.38 o                         
   1   6   9        270.90        282.45         6.92 o                         
   2   6   9          6.21          2.06         3.13 o                         
   3   6   9          0.71          8.06         4.27 o                         
   4   6   9          0.51          4.91         2.78 o                         
   5   6   9         58.45         68.75         4.55 o                         
   6   6   9         12.54          3.76         2.73 o                         
   7   6   9          1.41         -0.51         2.63 o                         
   8   6   9         22.52         23.91         3.35 o                         
  -7   7   9         14.43         15.53         4.17 o                         
  -6   7   9         30.57         35.17         4.30 o                         
  -5   7   9          1.74          1.38         3.54 o                         
  -4   7   9         16.09         18.98         4.00 o                         
  -3   7   9          0.08          9.33         4.05 o                         
  -2   7   9        162.21        158.72        11.67 o                         
  -1   7   9         99.73         86.68         5.39 o                         
   0   7   9         64.37         59.15         4.70 o                         
   1   7   9          0.08         -0.23         3.93 o                         
   2   7   9         53.27         57.15         4.29 o                         
   3   7   9          0.37          3.17         3.08 o                         
   4   7   9          5.70          3.93         3.19 o                         
   5   7   9          0.09          0.55         2.85 o                         
   6   7   9          4.66          7.66         3.39 o                         
  -3   8   9          0.54          5.66         5.91 o                         
  -2   8   9          0.24         -1.00         7.28 o                         
  -1   8   9          3.64          3.88         4.11 o                         
   0   8   9          2.68         -2.29         4.42 o                         
   1   8   9          5.05         20.04         7.87 o                         
   2   8   9          2.12          6.21         4.36 o                         
   3   8   9         40.98         51.37         7.17 o                         
 -12   0  10         15.37         14.67         3.19 o                         
 -10   0  10         43.17         31.74         2.97 o                         
  -8   0  10          0.55         -0.17         2.12 o                         
  -6   0  10        867.82        835.41         8.67 o                         
  -4   0  10        914.30        894.74        13.79 o                         
  -2   0  10        428.25        444.15         6.40 o                         
   0   0  10       2152.90       2141.01        37.38 o                         
   2   0  10        105.31        106.67         3.62 o                         
   4   0  10        195.35        180.36         3.86 o                         
   6   0  10          0.40          0.57         2.14 o                         
   8   0  10        454.87        480.30         7.92 o                         
  10   0  10        193.39        198.74         5.79 o                         
  12   0  10         13.88          7.59         3.51 o                         
 -13   1  10         34.02         24.98         3.97 o                         
 -12   1  10          3.25          5.11         1.83 o                         
 -11   1  10          1.21          0.38         2.67 o                         
 -10   1  10          7.79          7.41         2.02 o                         
  -9   1  10         13.04          9.43         1.91 o                         
  -8   1  10          4.96          5.87         1.71 o                         
  -7   1  10        227.49        211.90         2.85 o                         
  -6   1  10        626.60        600.94         4.76 o                         
  -5   1  10        493.45        526.94         5.80 o                         
  -4   1  10         69.15         80.51         2.64 o                         
  -3   1  10        159.81        151.14         2.97 o                         
  -2   1  10          1.20          7.07         1.21 o                         
  -1   1  10       1253.92       1287.89        29.77 o                         
   0   1  10       5510.08       5361.49       163.32 o                         
   1   1  10        121.28        105.77         2.78 o                         
   2   1  10        851.89        838.50        15.12 o                         
   3   1  10       8312.11       8166.48        91.98 o                         
   4   1  10        418.51        413.56         5.04 o                         
   5   1  10         84.33         89.09         2.25 o                         
   6   1  10          0.89          1.03         1.49 o                         
   7   1  10         39.48         32.40         2.02 o                         
   8   1  10          0.11         -0.78         1.99 o                         
   9   1  10        127.06        136.48         4.26 o                         
  10   1  10        111.77        133.23         3.70 o                         
  11   1  10         17.30         13.05         4.25 o                         
  12   1  10          1.96          5.00         2.56 o                         
 -12   2  10          9.15         10.08         1.91 o                         
 -11   2  10         69.72         70.80         2.76 o                         
 -10   2  10          0.53          4.88         2.47 o                         
  -9   2  10          0.14          0.10         2.05 o                         
  -8   2  10        103.06        108.80         3.18 o                         
  -7   2  10        322.95        339.83         4.30 o                         
  -6   2  10       1367.44       1309.51         9.83 o                         
  -5   2  10        574.74        588.39         6.13 o                         
  -4   2  10        327.53        427.43         5.62 o                         
  -3   2  10        196.42        168.06         3.74 o                         
  -2   2  10         67.62         59.03         2.17 o                         
  -1   2  10          3.08          6.73         1.04 o                         
   0   2  10         38.53         29.27         2.17 o                         
   1   2  10         10.22         15.95         1.58 o                         
   2   2  10       1884.55       1991.00        23.68 o                         
   3   2  10         11.68         14.94         1.77 o                         
   4   2  10          5.44         12.95         1.79 o                         
   5   2  10         54.67         51.74         2.05 o                         
   6   2  10        120.93        118.36         2.97 o                         
   7   2  10        277.37        283.46         4.75 o                         
   8   2  10          2.34          2.22         2.10 o                         
   9   2  10         33.22         47.37         2.87 o                         
  10   2  10         69.00         72.37         2.96 o                         
  11   2  10          7.20          8.32         2.40 o                         
 -12   3  10         14.93         10.31         2.75 o                         
 -11   3  10          5.50          7.40         2.01 o                         
 -10   3  10         60.86         65.70         2.67 o                         
  -9   3  10         52.08         50.17         2.46 o                         
  -8   3  10         45.40         33.67         2.41 o                         
  -7   3  10        131.90        102.63         3.12 o                         
  -6   3  10        235.18        220.38         3.79 o                         
  -5   3  10        175.07        173.89         3.34 o                         
  -4   3  10         18.22         23.31         1.77 o                         
  -3   3  10          1.46          2.58         1.53 o                         
  -2   3  10        407.68        423.24         5.68 o                         
  -1   3  10        242.72        253.19         4.16 o                         
   0   3  10       1105.99        981.17        12.70 o                         
   1   3  10         15.07         16.89         2.00 o                         
   2   3  10         15.31         13.90         2.50 o                         
   3   3  10        311.58        298.23         4.05 o                         
   4   3  10        128.46        123.65         3.45 o                         
   5   3  10         16.99         16.33         2.73 o                         
   6   3  10        301.50        281.47         4.14 o                         
   7   3  10         58.01         57.61         2.36 o                         
   8   3  10         22.61         23.50         3.20 o                         
   9   3  10         23.53         17.02         2.90 o                         
  10   3  10          6.52          3.61         2.34 o                         
  11   3  10          0.24         -0.20         3.05 o                         
 -11   4  10          1.35          2.63         3.00 o                         
 -10   4  10          0.03          0.32         2.01 o                         
  -9   4  10         60.72         71.04         3.10 o                         
  -8   4  10         32.52         30.13         2.37 o                         
  -7   4  10         85.73         92.92         3.14 o                         
  -6   4  10         46.13         49.40         2.85 o                         
  -5   4  10         83.13         80.11         2.99 o                         
  -4   4  10          4.12          4.58         2.05 o                         
  -3   4  10        879.04        837.68         7.90 o                         
  -2   4  10          3.46          5.57         2.07 o                         
  -1   4  10          7.81          6.92         2.23 o                         
   0   4  10          9.97         14.36         2.17 o                         
   1   4  10          6.64          5.44         2.05 o                         
   2   4  10          3.97          1.83         2.03 o                         
   3   4  10         92.79         83.67         3.80 o                         
   4   4  10         93.20        108.16         3.77 o                         
   5   4  10        176.32        156.46         3.89 o                         
   6   4  10          1.53          1.46         2.22 o                         
   7   4  10         68.00         68.29         2.96 o                         
   8   4  10         26.22         24.99         2.44 o                         
   9   4  10         10.23         10.63         2.39 o                         
  10   4  10          1.64          2.15         2.67 o                         
 -10   5  10          2.02          5.60         3.13 o                         
  -9   5  10          0.63          1.84         3.08 o                         
  -8   5  10          3.52          6.01         2.26 o                         
  -7   5  10          0.18          0.67         2.35 o                         
  -6   5  10          3.01          2.67         2.45 o                         
  -5   5  10          0.15         -0.11         2.43 o                         
  -4   5  10        232.32        212.99         4.83 o                         
  -3   5  10         48.30         54.24         3.52 o                         
  -2   5  10        439.28        434.70         7.59 o                         
  -1   5  10          2.34          3.83         2.65 o                         
   0   5  10          0.73          3.12         2.67 o                         
   1   5  10         93.37         84.48         3.64 o                         
   2   5  10        171.98        192.72         5.32 o                         
   3   5  10          8.26          4.85         2.46 o                         
   4   5  10         18.06         25.55         2.55 o                         
   5   5  10         19.26         28.86         2.80 o                         
   6   5  10          7.66         13.78         2.45 o                         
   7   5  10         15.66         14.18         2.49 o                         
   8   5  10         44.21         49.56         3.65 o                         
   9   5  10         12.84         13.99         3.22 o                         
  -9   6  10         59.89         57.34         6.53 o                         
  -8   6  10         14.23         22.57         3.88 o                         
  -7   6  10          0.90          0.66         2.85 o                         
  -6   6  10         18.54         25.99         3.17 o                         
  -5   6  10          2.69          6.11         3.58 o                         
  -4   6  10         49.25         42.68         3.61 o                         
  -3   6  10          0.15         -2.25         3.30 o                         
  -2   6  10          2.92          1.11         3.63 o                         
  -1   6  10         59.48         54.96         3.89 o                         
   0   6  10          0.11          6.63         3.24 o                         
   1   6  10         84.41         67.58         4.08 o                         
   2   6  10         11.68         16.10         3.94 o                         
   3   6  10          0.03          2.40         2.90 o                         
   4   6  10         20.46         26.38         3.35 o                         
   5   6  10          8.58         14.31         4.02 o                         
   6   6  10         14.82         18.57         2.50 o                         
   7   6  10         52.46         50.87         3.58 o                         
   8   6  10          9.46          6.99         4.56 o                         
  -7   7  10          0.02          5.69         4.18 o                         
  -6   7  10          2.69          9.64         3.58 o                         
  -5   7  10         15.26         21.18         3.63 o                         
  -4   7  10          0.02          3.63         6.77 o                         
  -3   7  10          2.17          6.06         4.19 o                         
  -2   7  10         43.29         49.26         4.73 o                         
  -1   7  10        143.09        150.06         6.44 o                         
   0   7  10         26.62         28.47         4.96 o                         
   1   7  10         27.44         22.62         3.55 o                         
   2   7  10          4.90         12.21         3.40 o                         
   3   7  10         80.79         83.57         4.50 o                         
   4   7  10          5.17          0.10         3.55 o                         
   5   7  10          6.98          9.18         3.09 o                         
   6   7  10          0.03          9.29         4.86 o                         
  -3   8  10          0.03          4.32         5.67 o                         
  -2   8  10          1.94          5.28         3.85 o                         
  -1   8  10          0.34          3.49         6.74 o                         
   0   8  10          1.76          7.93         4.33 o                         
   1   8  10          0.27          6.09         3.93 o                         
   2   8  10          5.04         -0.07         4.22 o                         
 -13   0  11          9.57         12.31         2.88 o                         
 -11   0  11          9.05          5.71         3.46 o                         
  -9   0  11         41.82         39.12         2.77 o                         
  -7   0  11          0.90          6.24         1.93 o                         
  -5   0  11       3043.03       2955.52        37.68 o                         
  -3   0  11       1329.03       1325.31        17.49 o                         
  -1   0  11       4798.20       5034.97        70.00 o                         
   1   0  11          5.60          1.77         1.78 o                         
   3   0  11       3330.78       3644.47        59.43 o                         
   5   0  11        481.98        461.47         8.79 o                         
   7   0  11        158.23        169.75         5.04 o                         
   9   0  11         76.92         83.87         4.50 o                         
  11   0  11         41.84         29.75         4.28 o                         
 -13   1  11         10.39          1.92         4.21 o                         
 -12   1  11          0.94          2.40         1.80 o                         
 -11   1  11         34.21         32.88         3.01 o                         
 -10   1  11          2.69          0.56         2.24 o                         
  -9   1  11          0.06          0.52         1.84 o                         
  -8   1  11        116.05        116.04         2.86 o                         
  -7   1  11         74.18         84.09         2.31 o                         
  -6   1  11        532.79        638.26         4.94 o                         
  -5   1  11         21.18         25.05         1.55 o                         
  -4   1  11         96.51        115.35         2.59 o                         
  -3   1  11        972.45        899.70        18.51 o                         
  -2   1  11       1903.61       1952.30        28.21 o                         
  -1   1  11        183.06        190.15         5.11 o                         
   0   1  11       1236.63       1282.45        43.49 o                         
   1   1  11         28.04         25.54         2.45 o                         
   2   1  11       3467.16       3404.39       102.25 o                         
   3   1  11        107.87        110.73         2.57 o                         
   4   1  11        157.27        137.28         2.51 o                         
   5   1  11         10.62         11.13         1.45 o                         
   6   1  11          1.53          2.01         1.56 o                         
   7   1  11        209.06        221.85         4.60 o                         
   8   1  11        119.18        123.26         3.94 o                         
   9   1  11         57.64         54.99         2.78 o                         
  10   1  11         64.56         51.25         2.85 o                         
  11   1  11          3.41         -0.86         2.74 o                         
 -12   2  11          9.06          7.40         2.70 o                         
 -11   2  11         12.57         16.84         1.99 o                         
 -10   2  11         10.40         17.70         2.32 o                         
  -9   2  11          1.68         -2.12         2.12 o                         
  -8   2  11          0.72          3.86         1.86 o                         
  -7   2  11          3.23          2.80         1.70 o                         
  -6   2  11         99.84         90.50         2.45 o                         
  -5   2  11         78.83         81.81         2.27 o                         
  -4   2  11        108.49        113.23         2.81 o                         
  -3   2  11        746.05        806.62         9.65 o                         
  -2   2  11        372.18        420.72         5.69 o                         
  -1   2  11       2912.23       3067.13        30.56 o                         
   0   2  11         26.91         34.92         1.96 o                         
   1   2  11         93.68        146.50         4.96 o                         
   2   2  11       1088.80       1068.97        16.72 o                         
   3   2  11        415.15        483.19         6.88 o                         
   4   2  11        281.63        243.58         3.93 o                         
   5   2  11         64.31         67.66         2.37 o                         
   6   2  11         59.01         54.58         2.40 o                         
   7   2  11        331.13        321.61         4.66 o                         
   8   2  11         61.21         63.95         2.85 o                         
   9   2  11          7.23          5.96         2.56 o                         
  10   2  11         24.28         26.48         2.26 o                         
  11   2  11          0.02          4.75         2.73 o                         
 -12   3  11          2.05          4.26         2.33 o                         
 -11   3  11          0.65          0.33         2.23 o                         
 -10   3  11          1.39          8.39         2.38 o                         
  -9   3  11          0.09          1.27         2.02 o                         
  -8   3  11          3.35          3.03         2.02 o                         
  -7   3  11        152.79        160.10         3.53 o                         
  -6   3  11        231.83        234.07         3.87 o                         
  -5   3  11        794.77        759.64         6.84 o                         
  -4   3  11         35.69         21.95         2.17 o                         
  -3   3  11          0.19          5.11         1.72 o                         
  -2   3  11          1.44         12.15         1.66 o                         
  -1   3  11       1063.78       1043.77        10.08 o                         
   0   3  11        800.19        823.13         8.77 o                         
   1   3  11         92.54         67.59         2.68 o                         
   2   3  11         56.25         63.79         2.50 o                         
   3   3  11        987.07       1010.78         8.91 o                         
   4   3  11          0.47          1.07         1.79 o                         
   5   3  11         67.45         78.80         2.86 o                         
   6   3  11        210.55        219.05         3.84 o                         
   7   3  11         28.17         37.84         2.28 o                         
   8   3  11         25.38         19.41         2.19 o                         
   9   3  11         24.08         24.59         2.36 o                         
  10   3  11          5.34          4.55         2.61 o                         
  11   3  11         13.22         13.58         3.84 o                         
 -11   4  11          0.00          2.02         2.09 o                         
 -10   4  11         43.28         43.21         2.44 o                         
  -9   4  11         16.73         14.71         2.24 o                         
  -8   4  11          1.22          0.73         2.15 o                         
  -7   4  11         27.22         24.32         2.63 o                         
  -6   4  11        100.04         93.86         3.10 o                         
  -5   4  11          0.40          5.03         2.02 o                         
  -4   4  11        239.43        208.95         4.05 o                         
  -3   4  11         28.79         23.01         2.15 o                         
  -2   4  11          0.20          2.52         2.13 o                         
  -1   4  11         25.41         27.89         2.30 o                         
   0   4  11          4.04          5.17         2.42 o                         
   1   4  11         95.96        101.85         3.42 o                         
   2   4  11        152.32        128.66         3.57 o                         
   3   4  11          0.75         -0.05         2.03 o                         
   4   4  11         67.02         77.36         3.39 o                         
   5   4  11          0.18          0.49         2.09 o                         
   6   4  11         74.16         66.31         3.01 o                         
   7   4  11        102.22         82.01         3.39 o                         
   8   4  11         57.64         59.68         4.92 o                         
   9   4  11          0.23          3.91         2.62 o                         
  10   4  11          2.58         -0.94         3.02 o                         
 -10   5  11          2.60          6.35         2.89 o                         
  -9   5  11         20.01         20.84         3.46 o                         
  -8   5  11          1.78          3.72         2.24 o                         
  -7   5  11         28.01         34.28         2.73 o                         
  -6   5  11          1.94          4.99         2.50 o                         
  -5   5  11          9.04          5.93         2.82 o                         
  -4   5  11         28.85         28.86         2.73 o                         
  -3   5  11         11.28         16.47         2.87 o                         
  -2   5  11          4.31          5.15         2.87 o                         
  -1   5  11        152.90        136.03         6.57 o                         
   0   5  11        193.14        194.69         5.62 o                         
   1   5  11         36.42         40.19         3.30 o                         
   2   5  11         59.36         47.11         2.79 o                         
   3   5  11          1.42          4.90         2.45 o                         
   4   5  11          0.54          2.18         2.56 o                         
   5   5  11         79.20         86.93         3.45 o                         
   6   5  11          0.01          2.14         2.62 o                         
   7   5  11        103.02        101.26         3.68 o                         
   8   5  11          0.93          0.86         2.30 o                         
   9   5  11         28.11         35.59         3.11 o                         
  -9   6  11         12.84         11.23         4.02 o                         
  -8   6  11         47.25         42.28         3.50 o                         
  -7   6  11          1.70          2.80         2.76 o                         
  -6   6  11          4.72         11.94         2.84 o                         
  -5   6  11         14.14          8.10         3.25 o                         
  -4   6  11          9.77          4.70         3.08 o                         
  -3   6  11         95.13         69.75         4.45 o                         
  -2   6  11         21.12         15.69         3.85 o                         
  -1   6  11        210.59        204.30         7.66 o                         
   0   6  11        203.10        191.68         5.73 o                         
   1   6  11          3.51          7.81         3.04 o                         
   2   6  11         24.69         25.82         3.14 o                         
   3   6  11         71.66         74.67         4.12 o                         
   4   6  11         74.60         75.85         3.82 o                         
   5   6  11          1.98          2.58         2.56 o                         
   6   6  11         13.24         13.88         4.03 o                         
   7   6  11         22.58         23.08         3.24 o                         
  -6   7  11          5.13          3.79         3.54 o                         
  -5   7  11          0.30          7.68         3.58 o                         
  -4   7  11         16.65         28.20         3.96 o                         
  -3   7  11         11.64         13.30         6.83 o                         
  -2   7  11         16.96         26.05         6.13 o                         
  -1   7  11          0.89          4.78         5.40 o                         
   0   7  11         17.51         17.12         3.53 o                         
   1   7  11          4.58          8.46         3.90 o                         
   2   7  11         12.56         16.50         3.45 o                         
   3   7  11          6.54          5.47         3.36 o                         
   4   7  11          4.61         10.74         5.70 o                         
   5   7  11         10.82         13.80         4.74 o                         
  -3   8  11          7.76         18.72         6.77 o                         
  -2   8  11          5.34         -0.74         3.71 o                         
  -1   8  11         12.21         15.18         4.14 o                         
   0   8  11          1.56          8.49         5.01 o                         
   1   8  11          4.96         -0.31         4.82 o                         
 -12   0  12          3.88          2.98         3.11 o                         
 -10   0  12          7.79          6.26         3.09 o                         
  -8   0  12        535.36        508.91         6.68 o                         
  -6   0  12        650.07        688.86         7.65 o                         
  -4   0  12         30.13         26.28         2.01 o                         
  -2   0  12       5288.72       5287.07        66.08 o                         
   0   0  12       4239.74       4471.05        83.98 o                         
   2   0  12        230.45        219.26         7.03 o                         
   4   0  12         46.50         56.86         2.59 o                         
   6   0  12        807.70        760.34        10.14 o                         
   8   0  12       1767.46       1878.19        21.84 o                         
  10   0  12         87.62         77.47         6.39 o                         
 -12   1  12          0.07          0.05         1.80 o                         
 -11   1  12          0.22          4.08         1.98 o                         
 -10   1  12         87.92        112.18         3.72 o                         
  -9   1  12         92.12         91.27         2.97 o                         
  -8   1  12         37.32         26.43         1.87 o                         
  -7   1  12         12.60         23.56         1.60 o                         
  -6   1  12        123.41        130.75         2.59 o                         
  -5   1  12         84.02         85.91         2.27 o                         
  -4   1  12        357.29        328.73         4.43 o                         
  -3   1  12         93.86        119.41         2.66 o                         
  -2   1  12        284.33        332.37         6.33 o                         
  -1   1  12       2571.76       2735.70        56.67 o                         
   0   1  12        158.56        159.54         4.33 o                         
   1   1  12        130.53        169.67         4.37 o                         
   2   1  12       1046.52       1101.87        16.58 o                         
   3   1  12         97.72         88.78         2.62 o                         
   4   1  12        268.77        261.43         3.42 o                         
   5   1  12          1.22          1.89         1.46 o                         
   6   1  12        193.08        189.98         3.76 o                         
   7   1  12        296.55        284.09         4.79 o                         
   8   1  12         21.90         24.35         2.51 o                         
   9   1  12          0.38          1.96         2.28 o                         
  10   1  12         13.32         14.16         2.32 o                         
  11   1  12          0.66          4.96         2.13 o                         
 -12   2  12          0.12          2.86         2.62 o                         
 -11   2  12          0.99         -0.37         1.90 o                         
 -10   2  12          7.33          6.00         2.06 o                         
  -9   2  12          9.17          9.73         2.05 o                         
  -8   2  12        203.86        215.30         3.71 o                         
  -7   2  12         10.69         13.04         1.73 o                         
  -6   2  12          4.44          7.58         1.54 o                         
  -5   2  12         90.52         98.81         2.62 o                         
  -4   2  12        208.53        202.95         3.49 o                         
  -3   2  12        271.25        257.11         4.11 o                         
  -2   2  12        814.63       1000.62        10.99 o                         
  -1   2  12         29.45         36.19         1.92 o                         
   0   2  12       2005.80       2104.65        23.61 o                         
   1   2  12        567.87        554.52         7.36 o                         
   2   2  12        156.92        160.32         3.80 o                         
   3   2  12        318.77        274.19         3.92 o                         
   4   2  12         42.54         36.18         1.92 o                         
   5   2  12        400.06        412.65         4.51 o                         
   6   2  12         17.11         15.04         1.95 o                         
   7   2  12        213.78        211.14         3.95 o                         
   8   2  12          7.33          5.83         2.31 o                         
   9   2  12          5.83          3.62         2.15 o                         
  10   2  12          0.74         -0.55         2.71 o                         
  11   2  12          1.85          7.59         2.99 o                         
 -12   3  12          9.34         10.35         2.57 o                         
 -11   3  12         38.00         36.99         2.39 o                         
 -10   3  12         11.83         14.04         3.07 o                         
  -9   3  12         77.15         70.35         2.98 o                         
  -8   3  12        163.84        161.59         4.10 o                         
  -7   3  12        281.94        240.80         3.95 o                         
  -6   3  12          3.50          3.83         2.01 o                         
  -5   3  12        282.47        275.85         3.88 o                         
  -4   3  12        101.08         82.86         2.61 o                         
  -3   3  12         40.27         48.51         2.19 o                         
  -2   3  12          2.47          4.40         1.92 o                         
  -1   3  12        228.36        223.69         4.33 o                         
   0   3  12        248.71        246.38         4.31 o                         
   1   3  12          8.63          9.39         2.13 o                         
   2   3  12        384.73        404.74         5.15 o                         
   3   3  12        386.29        411.81         4.84 o                         
   4   3  12        519.42        460.48         5.46 o                         
   5   3  12          0.49          2.66         2.09 o                         
   6   3  12          0.27          2.75         2.09 o                         
   7   3  12          6.14          6.33         2.15 o                         
   8   3  12        139.51        135.83         4.30 o                         
   9   3  12          0.61          4.46         2.30 o                         
  10   3  12          1.99          7.63         2.46 o                         
 -11   4  12          0.77          1.48         2.01 o                         
 -10   4  12          2.38          5.34         2.01 o                         
  -9   4  12         33.23         21.57         3.00 o                         
  -8   4  12          0.22         -0.89         2.20 o                         
  -7   4  12         27.50         30.17         2.29 o                         
  -6   4  12        188.51        203.69         3.95 o                         
  -5   4  12         36.93         45.76         2.35 o                         
  -4   4  12        303.21        290.55         4.53 o                         
  -3   4  12        284.92        298.28         4.80 o                         
  -2   4  12        205.36        213.72         4.36 o                         
  -1   4  12         92.04         89.20         3.43 o                         
   0   4  12         57.17         59.76         2.92 o                         
   1   4  12         27.95         49.39         2.63 o                         
   2   4  12          1.35          3.30         2.52 o                         
   3   4  12        272.04        255.62         4.64 o                         
   4   4  12        171.53        151.29         3.85 o                         
   5   4  12         23.84         24.11         2.30 o                         
   6   4  12          0.70         -2.20         2.20 o                         
   7   4  12         37.13         41.06         3.03 o                         
   8   4  12          5.24         11.64         2.34 o                         
   9   4  12          1.74         -0.45         2.87 o                         
  10   4  12          5.58          9.42         4.01 o                         
 -10   5  12          1.57          6.00         2.87 o                         
  -9   5  12          9.35         12.51         2.51 o                         
  -8   5  12         12.76         17.96         2.28 o                         
  -7   5  12         17.97         25.19         2.61 o                         
  -6   5  12         67.92         78.86         3.45 o                         
  -5   5  12         13.10          8.65         2.52 o                         
  -4   5  12         24.19         30.94         2.73 o                         
  -3   5  12        148.67        132.71         4.63 o                         
  -2   5  12          4.06          0.57         3.00 o                         
  -1   5  12        152.67        184.46         4.98 o                         
   0   5  12         60.12         61.73         3.49 o                         
   1   5  12         43.83         47.30         3.00 o                         
   2   5  12         63.28         71.48         4.33 o                         
   3   5  12        231.02        229.78         4.82 o                         
   4   5  12        170.28        185.80         4.24 o                         
   5   5  12         35.45         40.30         2.57 o                         
   6   5  12          7.07          3.71         2.78 o                         
   7   5  12          0.27         -1.65         2.93 o                         
   8   5  12          3.35          7.28         2.31 o                         
   9   5  12          2.10         -1.27         3.07 o                         
  -8   6  12         10.17         24.61         3.08 o                         
  -7   6  12          3.92          3.90         2.95 o                         
  -6   6  12         20.74         21.48         2.84 o                         
  -5   6  12          2.35          3.25         3.60 o                         
  -4   6  12          0.63          0.74         3.07 o                         
  -3   6  12        131.85         98.92         4.69 o                         
  -2   6  12          0.68          6.57         3.43 o                         
  -1   6  12         15.86         11.82         3.28 o                         
   0   6  12         90.51         80.88         4.24 o                         
   1   6  12        107.61        115.24         4.52 o                         
   2   6  12          0.16          1.05         2.97 o                         
   3   6  12         38.63         48.40         3.84 o                         
   4   6  12         23.75         33.08         2.86 o                         
   5   6  12         13.01          8.19         3.16 o                         
   6   6  12         66.84         57.80         3.50 o                         
   7   6  12          9.23          7.05         3.59 o                         
  -6   7  12          0.56         -0.14         3.85 o                         
  -5   7  12          0.78          6.66         3.54 o                         
  -4   7  12          0.57          3.24         4.97 o                         
  -3   7  12          0.30          3.06         5.18 o                         
  -2   7  12         12.30          9.31         4.87 o                         
  -1   7  12         61.55         69.50         4.59 o                         
   0   7  12          1.24          4.96         5.02 o                         
   1   7  12         25.45         24.85         3.43 o                         
   2   7  12         23.14         29.48         3.99 o                         
   3   7  12          0.02         -0.56         4.70 o                         
   4   7  12          4.46          0.73         2.83 o                         
   5   7  12         24.84         22.47         3.85 o                         
  -2   8  12          5.89          8.67         8.10 o                         
  -1   8  12          2.07          4.18        10.45 o                         
   0   8  12         17.44         22.10         4.36 o                         
   1   8  12          0.91          7.57         5.77 o                         
 -11   0  13         60.95         65.88         5.22 o                         
  -9   0  13        386.23        401.23         6.22 o                         
  -7   0  13         15.28         13.85         2.46 o                         
  -5   0  13         69.05         73.09         2.47 o                         
  -3   0  13        791.04        807.23        14.63 o                         
  -1   0  13         27.34         35.31         3.12 o                         
   1   0  13       4381.06       4486.95        62.96 o                         
   3   0  13        182.22        179.46         4.32 o                         
   5   0  13        421.61        422.57         6.68 o                         
   7   0  13       1245.06       1241.60        14.54 o                         
   9   0  13         45.78         37.88         5.17 o                         
  11   0  13          0.93          2.56         3.14 o                         
 -12   1  13          0.10          1.21         1.90 o                         
 -11   1  13          0.35          4.71         2.17 o                         
 -10   1  13         20.58         19.13         2.18 o                         
  -9   1  13          4.64          9.11         2.12 o                         
  -8   1  13        245.39        250.92         3.87 o                         
  -7   1  13        137.68        141.85         3.08 o                         
  -6   1  13        141.67        123.31         2.54 o                         
  -5   1  13        111.17        122.72         2.45 o                         
  -4   1  13         10.91         11.81         1.43 o                         
  -3   1  13        114.79        164.18         2.92 o                         
  -2   1  13         69.43         81.96         2.63 o                         
  -1   1  13         43.63         74.03         2.93 o                         
   0   1  13       2601.27       2745.28        45.68 o                         
   1   1  13       3123.50       3489.42        40.24 o                         
   2   1  13        541.25        504.04         7.21 o                         
   3   1  13         36.69         42.62         1.82 o                         
   4   1  13        174.77        135.70         2.88 o                         
   5   1  13        162.67        136.68         3.18 o                         
   6   1  13          6.42          3.85         2.09 o                         
   7   1  13        107.68        112.28         3.50 o                         
   8   1  13        100.19         95.78         3.72 o                         
   9   1  13         24.24         22.44         2.76 o                         
  10   1  13         81.24         95.73         4.96 o                         
  11   1  13          5.42          7.98         2.77 o                         
 -12   2  13         22.57         16.96         1.97 o                         
 -11   2  13         10.94         15.55         2.83 o                         
 -10   2  13          0.27         -2.65         2.65 o                         
  -9   2  13         24.35         31.29         2.36 o                         
  -8   2  13         13.22          9.77         1.93 o                         
  -7   2  13         23.72         37.95         1.92 o                         
  -6   2  13          0.12          1.78         1.56 o                         
  -5   2  13         20.48         22.31         1.67 o                         
  -4   2  13        260.03        258.03         3.71 o                         
  -3   2  13         50.04         45.56         2.24 o                         
  -2   2  13       1405.52       1222.95        13.24 o                         
  -1   2  13          5.35         10.21         1.86 o                         
   0   2  13          2.18          3.56         1.48 o                         
   1   2  13        745.11        728.44         8.95 o                         
   2   2  13          5.86          7.80         1.55 o                         
   3   2  13        655.13        655.21         7.19 o                         
   4   2  13        317.08        336.52         4.19 o                         
   5   2  13          1.06          0.68         1.89 o                         
   6   2  13         89.24         93.84         3.30 o                         
   7   2  13         45.42         60.67         2.72 o                         
   8   2  13          8.15          1.00         2.07 o                         
   9   2  13         27.63         27.82         2.43 o                         
  10   2  13         10.72          8.02         3.26 o                         
  11   2  13          0.19          0.37         2.98 o                         
 -12   3  13          4.51          5.15         5.28 o                         
 -11   3  13          1.61          7.47         2.37 o                         
 -10   3  13         13.91         20.82         2.05 o                         
  -9   3  13          8.86          5.90         2.21 o                         
  -8   3  13          0.21          2.08         2.01 o                         
  -7   3  13         49.86         43.17         2.27 o                         
  -6   3  13        216.13        199.06         3.70 o                         
  -5   3  13          0.96          2.35         1.77 o                         
  -4   3  13         11.78         11.28         1.73 o                         
  -3   3  13       1016.30       1037.19         8.99 o                         
  -2   3  13        138.44        155.13         3.61 o                         
  -1   3  13         15.40         25.90         2.05 o                         
   0   3  13         49.67         46.28         3.06 o                         
   1   3  13        416.74        424.83         5.15 o                         
   2   3  13         10.59         10.37         2.23 o                         
   3   3  13         58.69         62.95         2.57 o                         
   4   3  13         19.95         21.97         2.05 o                         
   5   3  13        878.30        798.43         7.48 o                         
   6   3  13          0.53         -1.44         2.29 o                         
   7   3  13          8.78          9.84         2.36 o                         
   8   3  13          1.65         -1.01         2.24 o                         
   9   3  13          3.33          0.09         2.17 o                         
  10   3  13          0.10          0.09         3.13 o                         
 -11   4  13         30.55         28.40         3.22 o                         
 -10   4  13         14.94         18.54         2.34 o                         
  -9   4  13          1.93          2.79         2.07 o                         
  -8   4  13          0.51          5.52         2.25 o                         
  -7   4  13          0.73          5.54         2.11 o                         
  -6   4  13        101.47         94.35         3.15 o                         
  -5   4  13         54.64         49.02         2.30 o                         
  -4   4  13        127.89        128.18         3.77 o                         
  -3   4  13          0.01          0.81         2.32 o                         
  -2   4  13        794.62        744.51         8.65 o                         
  -1   4  13         78.28         82.97         3.17 o                         
   0   4  13          1.24          1.49         2.02 o                         
   1   4  13         78.86         76.53         3.16 o                         
   2   4  13        131.28        143.20         3.70 o                         
   3   4  13        162.62        152.52         4.00 o                         
   4   4  13        537.73        577.95         6.90 o                         
   5   4  13         17.63         13.43         2.32 o                         
   6   4  13        178.79        151.10         4.29 o                         
   7   4  13          3.76         13.59         3.05 o                         
   8   4  13         13.29          8.57         2.25 o                         
   9   4  13          2.98          6.52         3.61 o                         
 -10   5  13         18.76         16.82         3.92 o                         
  -9   5  13          0.06          0.13         2.08 o                         
  -8   5  13          2.63          6.33         2.27 o                         
  -7   5  13          0.03          1.53         2.25 o                         
  -6   5  13         84.50         84.28         3.61 o                         
  -5   5  13         13.58          9.28         2.50 o                         
  -4   5  13          7.58          9.01         2.57 o                         
  -3   5  13        419.33        401.63         6.49 o                         
  -2   5  13         30.87         37.00         3.11 o                         
  -1   5  13         38.57         33.62         2.90 o                         
   0   5  13          9.80          9.59         2.68 o                         
   1   5  13          7.34          6.40         2.75 o                         
   2   5  13         41.56         47.41         3.24 o                         
   3   5  13         52.79         59.48         3.16 o                         
   4   5  13        111.63        120.48         3.87 o                         
   5   5  13          9.79         14.94         2.75 o                         
   6   5  13          2.44          5.91         2.33 o                         
   7   5  13          2.31          1.96         2.53 o                         
   8   5  13          3.19          8.16         2.38 o                         
  -8   6  13          3.17          9.62         2.81 o                         
  -7   6  13         21.14         25.38         3.00 o                         
  -6   6  13          0.42          5.00         2.70 o                         
  -5   6  13          0.19          1.12         3.08 o                         
  -4   6  13        128.08        119.26         5.45 o                         
  -3   6  13         74.76         71.43         4.43 o                         
  -2   6  13          1.24          6.88         3.27 o                         
  -1   6  13         19.17         18.20         3.30 o                         
   0   6  13          0.31         -0.44         3.14 o                         
   1   6  13        146.87        166.08         7.23 o                         
   2   6  13          0.02          0.48         2.97 o                         
   3   6  13         30.18         31.36         2.94 o                         
   4   6  13        110.36        102.73         3.91 o                         
   5   6  13         32.30         19.27         2.62 o                         
   6   6  13          0.11          2.46         3.65 o                         
   7   6  13         19.63         11.36         4.56 o                         
  -6   7  13          2.04          4.83         4.53 o                         
  -5   7  13         12.83          8.10         3.46 o                         
  -4   7  13         17.84         12.58         3.77 o                         
  -3   7  13          0.12          2.98         3.76 o                         
  -2   7  13         15.68         12.72         5.32 o                         
  -1   7  13          1.29          1.54         3.87 o                         
   0   7  13         29.99         32.29         3.54 o                         
   1   7  13          2.91         12.91         4.91 o                         
   2   7  13         14.37         16.68         4.04 o                         
   3   7  13          9.57         10.30         3.84 o                         
   4   7  13          3.80          8.08         3.44 o                         
   5   7  13          3.39          7.48         5.61 o                         
 -12   0  14         27.77         24.46         3.14 o                         
 -10   0  14        133.22        123.44         5.40 o                         
  -8   0  14         95.68         98.77         3.75 o                         
  -6   0  14         17.66         18.62         1.99 o                         
  -4   0  14        532.11        420.20         6.23 o                         
  -2   0  14       1626.97       1793.18        23.40 o                         
   0   0  14       6740.70       7417.48       102.91 o                         
   2   0  14       1536.38       1396.09        53.59 o                         
   4   0  14          1.89          0.73         2.38 o                         
   6   0  14         12.13         10.79         2.77 o                         
   8   0  14         38.14         38.28         4.26 o                         
  10   0  14        115.07        108.72         6.38 o                         
 -12   1  14          4.66          6.75         2.35 o                         
 -11   1  14         42.56         39.96         2.59 o                         
 -10   1  14          0.37          1.01         3.08 o                         
  -9   1  14         23.47         15.59         2.14 o                         
  -8   1  14        120.35        120.32         3.17 o                         
  -7   1  14        145.93        153.45         3.12 o                         
  -6   1  14         80.23         89.12         2.42 o                         
  -5   1  14         29.53         33.83         1.60 o                         
  -4   1  14        388.05        421.11         4.39 o                         
  -3   1  14        332.64        351.31         4.90 o                         
  -2   1  14       1071.51       1182.75        13.64 o                         
  -1   1  14         33.90         42.76         2.27 o                         
   0   1  14        322.11        367.47         5.35 o                         
   1   1  14        372.46        346.72         4.87 o                         
   2   1  14        149.04        161.34         6.00 o                         
   3   1  14        487.94        452.27         4.33 o                         
   4   1  14        252.38        245.80         3.27 o                         
   5   1  14        723.11        701.89         6.12 o                         
   6   1  14        508.64        500.84         5.91 o                         
   7   1  14         36.61         24.45         2.43 o                         
   8   1  14        286.02        260.49         4.55 o                         
   9   1  14         67.83         72.73         3.47 o                         
  10   1  14          9.39         10.05         2.58 o                         
  11   1  14          1.62          4.68         3.73 o                         
 -12   2  14          0.31         -1.70         2.07 o                         
 -11   2  14         34.92         28.93         2.32 o                         
 -10   2  14          2.36          4.51         2.36 o                         
  -9   2  14         40.13         35.04         2.27 o                         
  -8   2  14          1.75          2.05         1.94 o                         
  -7   2  14        439.25        441.71         4.84 o                         
  -6   2  14         26.91         28.87         1.93 o                         
  -5   2  14         87.18        108.54         2.88 o                         
  -4   2  14        252.77        197.62         4.24 o                         
  -3   2  14       1001.43       1006.82        10.02 o                         
  -2   2  14        703.60        706.59         7.66 o                         
  -1   2  14        169.33        141.36         3.59 o                         
   0   2  14        525.60        517.88         6.88 o                         
   1   2  14        328.90        318.17         4.91 o                         
   2   2  14        277.62        303.05         4.39 o                         
   3   2  14         70.69         66.98         2.22 o                         
   4   2  14         21.23         32.92         2.01 o                         
   5   2  14        658.43        671.46         7.15 o                         
   6   2  14          6.50          0.60         2.12 o                         
   7   2  14         97.40         80.45         3.61 o                         
   8   2  14         16.90         20.24         2.43 o                         
   9   2  14         28.38         29.55         2.23 o                         
  10   2  14          1.33          2.78         2.81 o                         
  11   2  14          0.04          1.15         4.63 o                         
 -11   3  14          5.24          6.34         1.96 o                         
 -10   3  14         10.56          9.51         2.11 o                         
  -9   3  14         37.05         32.04         2.91 o                         
  -8   3  14          1.46          3.93         2.03 o                         
  -7   3  14         22.80         21.47         2.04 o                         
  -6   3  14        366.41        380.98         4.84 o                         
  -5   3  14        108.59        106.26         3.05 o                         
  -4   3  14          1.42         -0.15         1.71 o                         
  -3   3  14        584.31        619.54         6.10 o                         
  -2   3  14        601.52        550.15         6.20 o                         
  -1   3  14         35.59         42.31         2.29 o                         
   0   3  14        351.78        328.41         5.92 o                         
   1   3  14        219.64        227.99         3.84 o                         
   2   3  14        386.69        361.78         4.74 o                         
   3   3  14         28.27         30.65         1.96 o                         
   4   3  14         95.18         91.34         3.10 o                         
   5   3  14        253.73        260.96         4.36 o                         
   6   3  14        287.85        303.05         4.75 o                         
   7   3  14         32.61         28.16         2.25 o                         
   8   3  14          2.72          0.45         2.09 o                         
   9   3  14          1.39          4.05         2.28 o                         
  10   3  14          3.18          7.83         3.80 o                         
 -11   4  14          2.22         12.14         2.63 o                         
 -10   4  14          1.12         -0.31         2.04 o                         
  -9   4  14         21.79         18.77         3.04 o                         
  -8   4  14         44.67         47.76         2.55 o                         
  -7   4  14         15.55         11.33         2.94 o                         
  -6   4  14          1.12          2.18         2.09 o                         
  -5   4  14        269.15        241.76         4.17 o                         
  -4   4  14          2.55          2.25         2.08 o                         
  -3   4  14        798.53        756.54         8.17 o                         
  -2   4  14          5.13          6.54         2.30 o                         
  -1   4  14        176.06        183.32         4.28 o                         
   0   4  14         38.58         46.15         2.85 o                         
   1   4  14          4.11          5.39         2.14 o                         
   2   4  14          0.06         -0.16         2.61 o                         
   3   4  14        115.79        105.31         4.01 o                         
   4   4  14         14.10         14.09         2.23 o                         
   5   4  14        218.70        213.68         4.13 o                         
   6   4  14         36.33         36.50         2.48 o                         
   7   4  14          1.49          1.80         2.45 o                         
   8   4  14          1.31          4.80         2.48 o                         
   9   4  14         12.77         10.80         3.01 o                         
 -10   5  14          7.05         15.16         3.07 o                         
  -9   5  14          0.14          4.94         2.23 o                         
  -8   5  14          7.79         15.17         3.34 o                         
  -7   5  14         19.78         18.32         2.44 o                         
  -6   5  14          1.25          3.20         2.55 o                         
  -5   5  14          2.67          3.73         2.36 o                         
  -4   5  14          1.59          1.20         2.83 o                         
  -3   5  14        100.86        103.66         5.64 o                         
  -2   5  14        245.00        255.39         6.32 o                         
  -1   5  14        185.31        185.14         4.91 o                         
   0   5  14         11.46          9.90         2.62 o                         
   1   5  14        143.73        133.33         4.17 o                         
   2   5  14        525.73        556.45         8.34 o                         
   3   5  14        152.08        171.72         4.51 o                         
   4   5  14        163.49        169.33         4.02 o                         
   5   5  14         13.10         14.01         2.68 o                         
   6   5  14         31.76         34.31         4.21 o                         
   7   5  14          0.02         -3.21         3.21 o                         
   8   5  14          7.15         11.56         2.71 o                         
  -8   6  14          0.25         -0.54         3.34 o                         
  -7   6  14          2.21          4.54         3.56 o                         
  -6   6  14          0.10          7.14         3.00 o                         
  -5   6  14         14.98         13.15         2.83 o                         
  -4   6  14         65.91         67.28         4.00 o                         
  -3   6  14          2.32          7.97         4.25 o                         
  -2   6  14         42.39         42.08         3.54 o                         
  -1   6  14          1.57          2.41         3.35 o                         
   0   6  14          9.70         12.11         2.94 o                         
   1   6  14         78.91         79.12         5.79 o                         
   2   6  14         33.91         46.07         3.62 o                         
   3   6  14         13.38          3.85         2.60 o                         
   4   6  14          0.97          1.81         2.47 o                         
   5   6  14          2.96          7.95         2.53 o                         
   6   6  14          0.12          0.89         3.89 o                         
   7   6  14         11.89          5.86         6.83 o                         
  -6   7  14          6.77          8.01         6.96 o                         
  -5   7  14          7.75         10.89         3.92 o                         
  -4   7  14          0.05         -0.85         4.81 o                         
  -3   7  14         11.41          8.84         3.45 o                         
  -2   7  14          7.62         14.68         3.51 o                         
  -1   7  14          7.48          9.68         5.13 o                         
   0   7  14         11.31          7.10         3.24 o                         
   1   7  14         20.54         15.55         3.60 o                         
   2   7  14          0.82          2.84         3.35 o                         
   3   7  14         17.39         19.91         4.04 o                         
   4   7  14          1.92          5.42         3.77 o                         
 -11   0  15         43.28         37.42         3.88 o                         
  -9   0  15         17.83         16.35         2.87 o                         
  -7   0  15          3.30          5.94         2.21 o                         
  -5   0  15          0.82          9.44         1.86 o                         
  -3   0  15       2827.41       2824.31        33.11 o                         
  -1   0  15       1386.40       1564.16        20.77 o                         
   1   0  15          5.91         15.28         2.37 o                         
   3   0  15         44.90         52.54         4.47 o                         
   5   0  15        836.52        755.28        12.38 o                         
   7   0  15         57.49         56.36         4.50 o                         
   9   0  15        115.85        108.64         5.86 o                         
  11   0  15          0.74         -3.76         3.76 o                         
 -12   1  15          8.83          3.19         2.07 o                         
 -11   1  15         42.30         32.93         2.17 o                         
 -10   1  15         39.96         42.61         2.91 o                         
  -9   1  15         77.49         79.86         2.93 o                         
  -8   1  15          5.40         10.71         1.92 o                         
  -7   1  15        183.15        195.76         3.43 o                         
  -6   1  15          3.84          6.32         1.50 o                         
  -5   1  15        242.25        239.85         3.47 o                         
  -4   1  15        379.83        377.24         4.08 o                         
  -3   1  15         43.28         59.76         2.36 o                         
  -2   1  15       1027.06       1165.51        12.82 o                         
  -1   1  15        717.18        685.90        15.21 o                         
   0   1  15        636.46        707.49         8.35 o                         
   1   1  15        131.22        145.90         3.70 o                         
   2   1  15       1729.62       1855.20        14.97 o                         
   3   1  15         18.81         22.60         1.53 o                         
   4   1  15        522.46        493.74         4.78 o                         
   5   1  15        417.49        400.26         5.16 o                         
   6   1  15        173.33        172.67         3.90 o                         
   7   1  15        222.08        220.09         4.60 o                         
   8   1  15          0.01          4.77         2.23 o                         
   9   1  15         32.38         26.96         3.42 o                         
  10   1  15         32.77         32.69         2.99 o                         
  11   1  15          1.33          5.52         2.50 o                         
 -12   2  15          0.60          1.26         3.65 o                         
 -11   2  15          1.65          5.95         2.05 o                         
 -10   2  15          5.25          4.52         1.94 o                         
  -9   2  15         27.21         11.97         2.51 o                         
  -8   2  15         50.87         62.33         2.79 o                         
  -7   2  15          2.77          6.97         1.84 o                         
  -6   2  15        294.18        257.02         3.74 o                         
  -5   2  15         75.14         67.59         2.33 o                         
  -4   2  15         65.23         75.47         2.84 o                         
  -3   2  15        134.09        105.48         2.87 o                         
  -2   2  15        352.45        328.66         5.91 o                         
  -1   2  15        788.51        810.40         8.85 o                         
   0   2  15        420.13        412.86         5.37 o                         
   1   2  15          0.06         -1.77         1.77 o                         
   2   2  15        380.26        331.09         4.08 o                         
   3   2  15          3.11          6.64         1.58 o                         
   4   2  15        130.88        139.80         3.44 o                         
   5   2  15          0.60          1.37         2.25 o                         
   6   2  15        511.05        480.79         5.85 o                         
   7   2  15         40.89         47.60         2.69 o                         
   8   2  15         25.28         23.07         2.54 o                         
   9   2  15          1.37          4.01         2.53 o                         
  10   2  15          6.90          7.34         2.44 o                         
 -11   3  15          4.82          4.88         1.94 o                         
 -10   3  15          1.02          2.34         1.91 o                         
  -9   3  15         29.95         21.84         2.36 o                         
  -8   3  15         33.79         34.12         2.29 o                         
  -7   3  15         54.44         62.85         2.48 o                         
  -6   3  15         84.89         80.92         2.91 o                         
  -5   3  15        317.17        341.89         5.02 o                         
  -4   3  15        100.50        110.17         3.10 o                         
  -3   3  15        115.13        104.27         3.59 o                         
  -2   3  15          6.39          8.85         2.24 o                         
  -1   3  15         71.89         84.45         2.79 o                         
   0   3  15        180.86        179.43         3.64 o                         
   1   3  15        442.49        423.81         5.37 o                         
   2   3  15          7.45          8.41         1.86 o                         
   3   3  15        482.01        481.21         5.56 o                         
   4   3  15         26.59         32.10         2.10 o                         
   5   3  15        163.30        170.18         3.65 o                         
   6   3  15         33.60         37.06         2.32 o                         
   7   3  15          0.20         -2.02         2.13 o                         
   8   3  15         10.49         13.39         2.19 o                         
   9   3  15         19.04         20.60         2.75 o                         
  10   3  15          0.94          0.11         3.87 o                         
 -10   4  15         20.82         22.25         2.05 o                         
  -9   4  15         18.94         18.01         2.34 o                         
  -8   4  15         91.02         99.74         3.26 o                         
  -7   4  15          1.22          5.06         2.11 o                         
  -6   4  15         48.03         49.12         2.46 o                         
  -5   4  15          6.51          1.91         2.08 o                         
  -4   4  15         11.27          9.81         2.11 o                         
  -3   4  15         12.28         11.52         2.29 o                         
  -2   4  15          2.48          6.73         3.05 o                         
  -1   4  15          9.77          7.91         2.25 o                         
   0   4  15          3.67          2.48         2.26 o                         
   1   4  15         29.02         27.86         2.30 o                         
   2   4  15       1613.64       1606.91        14.61 o                         
   3   4  15         55.46         56.34         2.55 o                         
   4   4  15         15.80         15.46         2.22 o                         
   5   4  15        146.64        143.19         3.72 o                         
   6   4  15          4.45          0.81         2.34 o                         
   7   4  15          0.18          5.48         2.20 o                         
   8   4  15         28.27         29.95         3.29 o                         
   9   4  15          3.02          4.15         2.71 o                         
  -9   5  15          8.55         10.57         2.41 o                         
  -8   5  15          0.02          2.89         2.32 o                         
  -7   5  15          9.27         16.16         2.34 o                         
  -6   5  15         64.78         47.04         2.88 o                         
  -5   5  15        107.52        101.59         3.55 o                         
  -4   5  15         85.78         74.60         3.41 o                         
  -3   5  15         28.67         36.81         3.32 o                         
  -2   5  15        105.49        106.98         4.35 o                         
  -1   5  15        123.19        110.47         4.25 o                         
   0   5  15          3.17          4.92         2.66 o                         
   1   5  15        697.59        709.79         7.91 o                         
   2   5  15          8.39         11.97         2.55 o                         
   3   5  15         46.36         45.52         2.71 o                         
   4   5  15        181.15        162.84         4.21 o                         
   5   5  15          1.05          4.42         3.26 o                         
   6   5  15          6.15          2.52         2.56 o                         
   7   5  15          0.07         -1.68         2.37 o                         
   8   5  15          2.64          8.15         4.50 o                         
  -8   6  15          4.69          2.41         3.37 o                         
  -7   6  15          1.77          2.60         2.74 o                         
  -6   6  15          8.15         10.55         2.85 o                         
  -5   6  15          9.99          9.31         2.82 o                         
  -4   6  15          6.52          7.26         2.81 o                         
  -3   6  15         38.91         40.50         3.22 o                         
  -2   6  15          9.42          7.27         3.57 o                         
  -1   6  15         55.55         58.04         3.48 o                         
   0   6  15         60.68         66.00         4.39 o                         
   1   6  15          0.31          6.45         3.47 o                         
   2   6  15         54.54         64.47         4.12 o                         
   3   6  15         12.10         11.78         2.48 o                         
   4   6  15          5.70          4.48         2.38 o                         
   5   6  15         21.07         20.64         4.22 o                         
   6   6  15          3.04          2.89         2.90 o                         
  -5   7  15          0.28         -3.41         3.41 o                         
  -4   7  15          9.84         13.23         5.03 o                         
  -3   7  15          8.55         10.77         7.44 o                         
  -2   7  15         66.63         65.67         4.49 o                         
  -1   7  15          0.01         -3.32         3.32 o                         
   0   7  15          0.02          0.90         7.12 o                         
   1   7  15          5.76          6.42         6.54 o                         
   2   7  15          5.08          9.60         4.31 o                         
   3   7  15          0.54          4.82         4.18 o                         
   4   7  15         25.93         18.89        11.55 o                         
 -12   0  16          5.36         -0.50         3.56 o                         
 -10   0  16          2.43          8.74         3.27 o                         
  -8   0  16        193.53        172.23         4.77 o                         
  -6   0  16         36.72         46.50         2.63 o                         
  -4   0  16        670.52        731.19         7.60 o                         
  -2   0  16         12.88         19.23         2.01 o                         
   0   0  16       4912.94       5149.19        72.14 o                         
   2   0  16        484.77        455.73         6.32 o                         
   4   0  16        489.99        501.99         8.05 o                         
   6   0  16        385.74        370.83         7.29 o                         
   8   0  16        248.17        251.91         7.64 o                         
  10   0  16         10.91          8.64         3.27 o                         
 -12   1  16         10.82          7.04         2.12 o                         
 -11   1  16          0.28          0.70         2.61 o                         
 -10   1  16         15.54         16.81         2.39 o                         
  -9   1  16        102.94        110.28         3.39 o                         
  -8   1  16         58.08         54.07         2.35 o                         
  -7   1  16         22.34         23.89         1.85 o                         
  -6   1  16         16.45         17.12         1.90 o                         
  -5   1  16         66.97         61.01         2.23 o                         
  -4   1  16         82.01         81.08         2.53 o                         
  -3   1  16        468.24        474.47         5.36 o                         
  -2   1  16        301.38        315.03         4.19 o                         
  -1   1  16        356.22        346.38         4.45 o                         
   0   1  16         34.90         50.39         2.03 o                         
   1   1  16        292.09        254.40         3.81 o                         
   2   1  16        224.30        218.07         3.27 o                         
   3   1  16        795.73        813.67         6.67 o                         
   4   1  16          6.22          6.20         1.70 o                         
   5   1  16        470.25        469.73         5.77 o                         
   6   1  16         43.43         38.65         2.33 o                         
   7   1  16         43.32         39.85         2.44 o                         
   8   1  16         13.13         18.54         2.55 o                         
   9   1  16         10.87         11.49         2.82 o                         
  10   1  16          5.47          2.85         2.19 o                         
 -12   2  16          0.32          0.52         2.57 o                         
 -11   2  16          6.32          5.80         1.99 o                         
 -10   2  16         16.96         17.86         2.06 o                         
  -9   2  16          6.96          1.84         2.17 o                         
  -8   2  16         98.35        111.81         3.20 o                         
  -7   2  16         16.30         18.53         2.00 o                         
  -6   2  16          5.41          6.67         1.79 o                         
  -5   2  16         85.40         70.26         2.47 o                         
  -4   2  16        540.33        507.59         5.27 o                         
  -3   2  16         88.28        102.15         2.68 o                         
  -2   2  16        667.28        636.62         6.98 o                         
  -1   2  16          7.47          8.86         1.97 o                         
   0   2  16        234.09        232.86         3.79 o                         
   1   2  16          1.47          2.29         1.67 o                         
   2   2  16         17.88         17.03         1.89 o                         
   3   2  16        536.15        497.46         5.28 o                         
   4   2  16         63.92         66.10         2.53 o                         
   5   2  16         26.53         26.52         2.12 o                         
   6   2  16        323.81        327.24         4.89 o                         
   7   2  16         24.15         23.06         2.38 o                         
   8   2  16         55.80         52.56         2.73 o                         
   9   2  16         26.57         30.49         2.56 o                         
  10   2  16          2.20          7.15         2.42 o                         
 -11   3  16         20.84         20.33         3.12 o                         
 -10   3  16         19.61         12.34         1.96 o                         
  -9   3  16          2.43          1.19         2.24 o                         
  -8   3  16          0.48          1.27         2.07 o                         
  -7   3  16         56.17         52.90         3.68 o                         
  -6   3  16        361.73        347.59         4.75 o                         
  -5   3  16         12.75         12.52         1.95 o                         
  -4   3  16        607.66        564.90         6.40 o                         
  -3   3  16         80.43         93.94         2.99 o                         
  -2   3  16          2.94         -1.30         1.87 o                         
  -1   3  16        142.81        146.45         3.46 o                         
   0   3  16         76.41         76.54         3.45 o                         
   1   3  16        322.91        276.21         4.20 o                         
   2   3  16        438.47        473.81         6.13 o                         
   3   3  16         27.39         24.50         2.35 o                         
   4   3  16        174.01        154.00         3.56 o                         
   5   3  16          9.39         16.73         2.19 o                         
   6   3  16          0.93         -1.84         2.07 o                         
   7   3  16          6.84          8.48         2.46 o                         
   8   3  16          8.45          3.68         2.43 o                         
   9   3  16          1.54          3.06         3.53 o                         
 -10   4  16          0.82          6.23         2.73 o                         
  -9   4  16          2.22          5.17         2.11 o                         
  -8   4  16          2.59         -1.23         2.04 o                         
  -7   4  16          0.82          3.10         2.11 o                         
  -6   4  16          1.40         -0.36         2.05 o                         
  -5   4  16        380.39        408.20         5.17 o                         
  -4   4  16          7.62          5.68         2.19 o                         
  -3   4  16        182.13        186.11         4.27 o                         
  -2   4  16        143.79        130.24         3.74 o                         
  -1   4  16          0.92          1.19         2.24 o                         
   0   4  16         60.30         63.38         2.67 o                         
   1   4  16       1108.36       1120.72        10.11 o                         
   2   4  16         39.98         34.10         2.44 o                         
   3   4  16        394.34        382.14         5.25 o                         
   4   4  16         38.28         36.71         2.45 o                         
   5   4  16         26.34         25.97         2.39 o                         
   6   4  16          0.52          3.72         2.95 o                         
   7   4  16          0.53          0.94         3.90 o                         
   8   4  16         13.19         12.04         3.41 o                         
   9   4  16         11.08          8.26         2.68 o                         
  -9   5  16          3.93         11.51         2.62 o                         
  -8   5  16          5.31          4.30         2.30 o                         
  -7   5  16         55.81         52.52         2.69 o                         
  -6   5  16        239.70        238.92         4.40 o                         
  -5   5  16         43.69         46.75         2.78 o                         
  -4   5  16          8.82          7.07         2.41 o                         
  -3   5  16          0.49          3.39         2.63 o                         
  -2   5  16          2.16          2.43         2.80 o                         
  -1   5  16         47.17         54.44         3.31 o                         
   0   5  16          1.08          1.11         3.37 o                         
   1   5  16        163.62        164.97         4.49 o                         
   2   5  16         68.32         76.28         3.47 o                         
   3   5  16        158.73        163.28         4.26 o                         
   4   5  16         91.71         85.97         3.55 o                         
   5   5  16          0.15          0.95         2.59 o                         
   6   5  16          7.75         11.58         3.32 o                         
   7   5  16          0.01          3.24         2.70 o                         
   8   5  16          5.37         10.79         2.73 o                         
  -8   6  16         11.68         14.38         3.62 o                         
  -7   6  16          3.65          2.78         2.72 o                         
  -6   6  16          3.30          3.96         2.61 o                         
  -5   6  16         18.96         24.09         2.87 o                         
  -4   6  16          6.60          7.15         2.79 o                         
  -3   6  16         11.71          5.89         3.84 o                         
  -2   6  16         22.70         31.17         3.10 o                         
  -1   6  16         17.44         20.10         3.48 o                         
   0   6  16         71.77         78.66         5.97 o                         
   1   6  16         48.96         51.27         3.37 o                         
   2   6  16          1.95          3.46         3.13 o                         
   3   6  16         18.07         20.47         3.17 o                         
   4   6  16          5.21          8.08         2.65 o                         
   5   6  16          2.02         -2.29         3.18 o                         
   6   6  16         19.44         17.05         3.08 o                         
  -5   7  16          1.96          1.61         4.77 o                         
  -4   7  16         17.28         20.87         6.18 o                         
  -3   7  16         14.27         17.21         3.28 o                         
  -2   7  16          0.84          4.07         5.68 o                         
  -1   7  16         70.49         61.03         4.84 o                         
   0   7  16          0.07         13.53         4.54 o                         
   1   7  16          1.14          6.27         3.83 o                         
   2   7  16          5.49          7.95         4.94 o                         
   3   7  16          1.40          4.73         3.98 o                         
 -11   0  17         87.47         71.69         7.42 o                         
  -9   0  17        356.13        362.63         6.69 o                         
  -7   0  17         11.72         13.41         2.79 o                         
  -5   0  17        159.28        176.34         4.57 o                         
  -3   0  17        105.43        118.76         3.64 o                         
  -1   0  17       1230.41       1210.58        11.59 o                         
   1   0  17       1073.84       1015.73        12.30 o                         
   3   0  17         13.31          9.75         2.34 o                         
   5   0  17        494.41        516.75         8.39 o                         
   7   0  17       1475.17       1488.12        18.20 o                         
   9   0  17          0.18          0.32         2.99 o                         
 -12   1  17          0.83         -0.21         2.40 o                         
 -11   1  17          2.06          0.26         2.06 o                         
 -10   1  17          8.85          6.94         2.22 o                         
  -9   1  17         15.01         19.21         2.18 o                         
  -8   1  17         96.97         97.24         3.08 o                         
  -7   1  17          5.92          8.83         1.85 o                         
  -6   1  17         18.17         12.73         1.69 o                         
  -5   1  17        257.98        255.26         3.51 o                         
  -4   1  17        688.39        680.60         6.40 o                         
  -3   1  17        205.23        251.20         3.76 o                         
  -2   1  17        324.90        267.87         3.92 o                         
  -1   1  17         11.57         22.53         1.87 o                         
   0   1  17        840.77        807.69         6.95 o                         
   1   1  17         13.43         12.27         1.61 o                         
   2   1  17         68.55         83.26         2.49 o                         
   3   1  17        200.45        200.59         3.33 o                         
   4   1  17        313.76        315.64         6.21 o                         
   5   1  17         39.74         36.36         2.20 o                         
   6   1  17         86.81         84.34         3.55 o                         
   7   1  17        105.85         98.06         3.64 o                         
   8   1  17          9.58          9.26         2.49 o                         
   9   1  17          4.74          6.63         2.15 o                         
  10   1  17          0.08          1.13         2.26 o                         
 -11   2  17          3.28          5.77         1.96 o                         
 -10   2  17          1.43          0.04         1.92 o                         
  -9   2  17         28.44         25.43         2.31 o                         
  -8   2  17        170.72        170.95         3.69 o                         
  -7   2  17         33.36         40.24         2.24 o                         
  -6   2  17          6.17          6.73         1.85 o                         
  -5   2  17        291.27        295.79         4.18 o                         
  -4   2  17        278.22        322.64         4.19 o                         
  -3   2  17          1.12          3.92         2.09 o                         
  -2   2  17        289.29        297.00         4.45 o                         
  -1   2  17        298.73        309.33         4.47 o                         
   0   2  17         59.36         58.26         2.37 o                         
   1   2  17        535.98        520.08         5.66 o                         
   2   2  17        112.75        108.60         3.04 o                         
   3   2  17        221.76        227.37         4.14 o                         
   4   2  17        408.70        407.71         5.00 o                         
   5   2  17        102.65         98.55         3.30 o                         
   6   2  17         21.92         24.85         2.32 o                         
   7   2  17         53.69         59.07         3.26 o                         
   8   2  17         14.74         14.10         2.39 o                         
   9   2  17          2.05          8.34         3.82 o                         
  10   2  17          3.35         11.31         4.34 o                         
 -11   3  17          5.92          5.60         2.61 o                         
 -10   3  17          7.35          6.46         2.44 o                         
  -9   3  17          1.95          1.42         1.96 o                         
  -8   3  17          0.08          1.86         2.04 o                         
  -7   3  17         17.29         15.54         2.15 o                         
  -6   3  17         25.61         25.59         2.16 o                         
  -5   3  17        289.84        264.35         4.25 o                         
  -4   3  17         11.23          6.35         1.98 o                         
  -3   3  17        183.69        179.85         3.91 o                         
  -2   3  17        129.41        126.09         3.38 o                         
  -1   3  17        283.32        288.19         4.50 o                         
   0   3  17        677.08        694.77         7.02 o                         
   1   3  17          6.51          1.49         2.18 o                         
   2   3  17         48.98         51.13         2.50 o                         
   3   3  17         91.98         87.99         3.15 o                         
   4   3  17        161.92        160.03         3.75 o                         
   5   3  17        181.95        183.99         4.24 o                         
   6   3  17         75.35         85.29         3.36 o                         
   7   3  17         73.19         73.49         3.29 o                         
   8   3  17          0.44          1.63         3.40 o                         
   9   3  17          3.69          6.94         2.48 o                         
 -10   4  17          5.23          6.39         1.99 o                         
  -9   4  17          8.73          8.33         2.03 o                         
  -8   4  17         66.53         60.62         2.67 o                         
  -7   4  17          4.90          6.97         2.24 o                         
  -6   4  17        174.66        186.88         3.92 o                         
  -5   4  17          0.90          1.47         2.36 o                         
  -4   4  17        319.10        327.28         4.84 o                         
  -3   4  17          0.40          3.14         2.19 o                         
  -2   4  17         57.78         49.56         2.63 o                         
  -1   4  17        231.62        227.19         4.32 o                         
   0   4  17          1.63          2.74         2.12 o                         
   1   4  17        745.75        707.26         7.32 o                         
   2   4  17        284.45        264.21         4.62 o                         
   3   4  17        127.54        106.54         3.41 o                         
   4   4  17         12.46         17.26         2.62 o                         
   5   4  17          6.99          7.36         2.45 o                         
   6   4  17        115.97        122.74         5.04 o                         
   7   4  17          0.35          5.82         2.41 o                         
   8   4  17         11.10         10.21         3.09 o                         
  -9   5  17         11.31         -0.76         2.46 o                         
  -8   5  17          1.99          3.96         2.11 o                         
  -7   5  17          0.88          2.60         2.17 o                         
  -6   5  17         16.71         12.09         2.34 o                         
  -5   5  17         75.13         67.38         3.93 o                         
  -4   5  17          4.50          2.06         2.62 o                         
  -3   5  17         23.75         23.74         2.79 o                         
  -2   5  17         11.00         11.30         2.65 o                         
  -1   5  17        271.21        289.66         5.19 o                         
   0   5  17        202.45        210.20         4.62 o                         
   1   5  17         20.40         19.69         2.54 o                         
   2   5  17          0.56          2.01         2.30 o                         
   3   5  17        307.75        301.42         5.34 o                         
   4   5  17          0.01          4.97         3.01 o                         
   5   5  17          4.80         13.74         2.45 o                         
   6   5  17          0.22          2.51         2.96 o                         
   7   5  17          3.30          6.54         2.31 o                         
  -7   6  17         29.67         18.33         3.81 o                         
  -6   6  17          2.36          5.75         2.71 o                         
  -5   6  17          1.01          3.87         2.94 o                         
  -4   6  17         15.93         24.91         2.73 o                         
  -3   6  17         21.56         17.37         3.35 o                         
  -2   6  17         18.14         16.96         4.14 o                         
  -1   6  17        141.69        141.19         4.93 o                         
   0   6  17         18.19         31.37         4.09 o                         
   1   6  17         54.51         48.99         3.04 o                         
   2   6  17         18.12         23.25         2.72 o                         
   3   6  17          3.77          6.82         3.22 o                         
   4   6  17         27.80         18.51         3.14 o                         
   5   6  17          4.38         12.50         4.73 o                         
   6   6  17          1.49          4.63         2.76 o                         
  -4   7  17          2.98          7.16         4.42 o                         
  -3   7  17         12.02         14.43         3.55 o                         
  -2   7  17          8.74         11.84         3.17 o                         
  -1   7  17         10.95         16.96         7.71 o                         
   0   7  17         74.20         85.80         4.92 o                         
   1   7  17          0.36          4.71         5.90 o                         
   2   7  17          0.27          1.99         3.49 o                         
   3   7  17          1.04         -2.63         5.08 o                         
 -12   0  18          0.12          0.03         2.93 o                         
 -10   0  18         27.64         24.56         6.01 o                         
  -8   0  18         37.84         42.06         3.17 o                         
  -6   0  18         28.25         22.97         2.53 o                         
  -4   0  18         92.63        103.03         3.35 o                         
  -2   0  18        892.07        904.85         9.74 o                         
   0   0  18       1025.37       1111.07        11.37 o                         
   2   0  18        620.30        570.93         8.27 o                         
   4   0  18         59.37         51.01         3.25 o                         
   6   0  18        203.13        216.00         5.76 o                         
   8   0  18         47.25         53.45         5.14 o                         
  10   0  18         15.71         12.26         3.37 o                         
 -12   1  18          0.18          1.84         2.19 o                         
 -11   1  18         51.61         57.66         3.49 o                         
 -10   1  18          8.81          7.57         1.96 o                         
  -9   1  18          0.06          0.48         2.08 o                         
  -8   1  18         21.37         18.04         2.21 o                         
  -7   1  18        125.58        110.63         3.29 o                         
  -6   1  18         87.92         92.49         2.92 o                         
  -5   1  18        486.95        534.56         5.76 o                         
  -4   1  18          1.05          3.56         1.82 o                         
  -3   1  18        135.06        143.25         3.17 o                         
  -2   1  18        747.39        767.71         7.86 o                         
  -1   1  18        156.24        129.96         2.98 o                         
   0   1  18        170.60        144.36         3.00 o                         
   1   1  18          1.40          1.67         1.62 o                         
   2   1  18         32.68         40.61         1.88 o                         
   3   1  18          3.27          1.48         1.83 o                         
   4   1  18        128.68        128.06         3.95 o                         
   5   1  18        794.03        785.81         8.17 o                         
   6   1  18         75.30         70.09         3.32 o                         
   7   1  18         54.43         47.76         2.55 o                         
   8   1  18          0.01          3.37         2.10 o                         
   9   1  18          7.10          6.78         3.72 o                         
  10   1  18          4.26          5.45         3.10 o                         
 -11   2  18          0.67          4.67         3.01 o                         
 -10   2  18          0.01         -1.92         1.92 o                         
  -9   2  18         13.99         15.01         2.43 o                         
  -8   2  18         39.71         33.26         2.30 o                         
  -7   2  18        209.48        211.23         3.99 o                         
  -6   2  18         60.73         55.70         2.63 o                         
  -5   2  18         26.61         46.30         2.36 o                         
  -4   2  18        475.11        463.55         6.22 o                         
  -3   2  18         39.80         46.90         2.13 o                         
  -2   2  18         20.36         28.95         2.15 o                         
  -1   2  18        200.38        193.73         3.71 o                         
   0   2  18        586.07        654.08         6.59 o                         
   1   2  18         22.25         24.18         2.12 o                         
   2   2  18        727.81        719.12         7.74 o                         
   3   2  18         60.40         61.25         2.66 o                         
   4   2  18         17.46         27.56         2.29 o                         
   5   2  18         22.26         21.63         2.41 o                         
   6   2  18          6.21          5.41         2.41 o                         
   7   2  18          4.67          3.83         2.74 o                         
   8   2  18         10.73          9.83         2.09 o                         
   9   2  18          3.37          1.93         2.30 o                         
 -11   3  18          2.44          2.90         2.05 o                         
 -10   3  18          1.19          1.40         1.88 o                         
  -9   3  18          0.09          6.11         1.95 o                         
  -8   3  18         74.48         77.00         3.18 o                         
  -7   3  18          2.22          5.66         2.08 o                         
  -6   3  18          0.30          2.15         2.09 o                         
  -5   3  18         10.63         11.64         2.11 o                         
  -4   3  18        140.08        123.32         3.43 o                         
  -3   3  18        172.32        192.34         4.02 o                         
  -2   3  18         56.53         55.54         2.79 o                         
  -1   3  18        772.50        775.60         8.25 o                         
   0   3  18        738.43        766.46         8.08 o                         
   1   3  18         17.46         16.90         2.58 o                         
   2   3  18        118.53        124.61         3.68 o                         
   3   3  18        215.64        216.30         4.31 o                         
   4   3  18        125.98        129.32         3.86 o                         
   5   3  18          0.03         -2.25         2.25 o                         
   6   3  18        300.21        284.12         5.47 o                         
   7   3  18          4.62          0.79         2.24 o                         
   8   3  18          0.59         -2.94         2.94 o                         
   9   3  18          0.01          5.36         3.61 o                         
 -10   4  18          1.46          2.32         2.38 o                         
  -9   4  18         42.08         39.65         3.73 o                         
  -8   4  18         22.28         23.21         2.42 o                         
  -7   4  18          3.83         -0.06         2.12 o                         
  -6   4  18         12.96         16.12         2.11 o                         
  -5   4  18          6.54          6.41         2.13 o                         
  -4   4  18         19.42         14.91         2.43 o                         
  -3   4  18         44.80         50.55         2.60 o                         
  -2   4  18         20.18         18.81         2.44 o                         
  -1   4  18       1540.80       1453.81        12.65 o                         
   0   4  18        423.47        410.98         5.20 o                         
   1   4  18          0.20          0.37         2.10 o                         
   2   4  18          3.44          4.01         2.12 o                         
   3   4  18        162.82        156.29         3.95 o                         
   4   4  18         38.37         43.11         2.54 o                         
   5   4  18         20.99         23.84         3.02 o                         
   6   4  18          0.28          4.36         2.29 o                         
   7   4  18         18.74         19.57         2.45 o                         
   8   4  18         12.43          7.16         2.48 o                         
  -9   5  18          5.15          1.86         2.31 o                         
  -8   5  18          9.22         10.87         2.26 o                         
  -7   5  18         14.99         10.95         2.15 o                         
  -6   5  18          1.54          0.72         2.70 o                         
  -5   5  18          5.30          6.88         2.35 o                         
  -4   5  18          4.58         13.05         2.80 o                         
  -3   5  18         10.30         12.52         2.51 o                         
  -2   5  18         91.93         99.69         3.99 o                         
  -1   5  18          0.18          7.13         2.57 o                         
   0   5  18        214.60        222.79         4.72 o                         
   1   5  18         64.55         70.99         4.04 o                         
   2   5  18          2.97          5.81         2.95 o                         
   3   5  18          8.58          9.77         2.63 o                         
   4   5  18         22.23         30.88         3.12 o                         
   5   5  18          1.97          1.49         3.39 o                         
   6   5  18          8.75         11.30         2.96 o                         
   7   5  18          1.27         -0.36         2.55 o                         
  -7   6  18         11.69          1.80         3.34 o                         
  -6   6  18         11.83         12.74         2.69 o                         
  -5   6  18         15.75         13.47         2.82 o                         
  -4   6  18         31.22         30.38         2.77 o                         
  -3   6  18          8.01         12.64         2.90 o                         
  -2   6  18          0.26          4.92         2.93 o                         
  -1   6  18          5.43          7.26         3.35 o                         
   0   6  18         35.95         35.61         3.24 o                         
   1   6  18          6.65          7.24         3.80 o                         
   2   6  18         59.33         54.53         3.56 o                         
   3   6  18         17.75         10.07         2.60 o                         
   4   6  18         19.17         16.72         3.24 o                         
   5   6  18          0.69          1.78         2.72 o                         
  -4   7  18          7.77          3.66         4.03 o                         
  -3   7  18          6.51         10.52         4.09 o                         
  -2   7  18         13.22         16.63         3.19 o                         
  -1   7  18         26.70         25.98         4.27 o                         
   0   7  18          0.25          4.46         6.98 o                         
   1   7  18          1.72          4.14         5.86 o                         
   2   7  18          6.91          7.17         3.43 o                         
 -11   0  19         37.65         25.73         3.17 o                         
  -9   0  19         46.31         57.02         5.90 o                         
  -7   0  19          4.13          1.32         2.85 o                         
  -5   0  19         22.29         18.73         2.59 o                         
  -3   0  19       1735.25       1784.98        17.10 o                         
  -1   0  19         12.98          8.80         2.27 o                         
   1   0  19        200.54        237.30         5.22 o                         
   3   0  19          4.46         -1.35         2.80 o                         
   5   0  19         75.98         73.53         4.07 o                         
   7   0  19          1.34          7.71         5.18 o                         
   9   0  19          1.72          3.48         3.33 o                         
 -11   1  19          3.26         -0.18         2.06 o                         
 -10   1  19         34.85         31.51         2.16 o                         
  -9   1  19          6.88          5.83         2.63 o                         
  -8   1  19         18.94         19.44         2.24 o                         
  -7   1  19         70.71         79.01         2.83 o                         
  -6   1  19        198.60        201.27         3.77 o                         
  -5   1  19        100.58        107.55         3.04 o                         
  -4   1  19        158.18        177.54         3.50 o                         
  -3   1  19          2.78          6.29         1.86 o                         
  -2   1  19        910.47        890.73         8.00 o                         
  -1   1  19        115.02        135.86         3.19 o                         
   0   1  19        179.12        175.52         4.05 o                         
   1   1  19         33.51         40.05         2.13 o                         
   2   1  19        694.85        676.88         6.14 o                         
   3   1  19        280.67        284.16         4.15 o                         
   4   1  19        420.14        415.46         5.35 o                         
   5   1  19        518.18        498.96         6.28 o                         
   6   1  19          2.86          6.49         2.35 o                         
   7   1  19          2.90          5.58         2.44 o                         
   8   1  19          0.66          0.23         2.09 o                         
   9   1  19          0.03         -0.83         2.27 o                         
  10   1  19          2.51          2.99         5.23 o                         
 -11   2  19          0.82         -1.01         2.37 o                         
 -10   2  19          1.47          3.21         1.93 o                         
  -9   2  19          0.71          1.65         2.00 o                         
  -8   2  19         27.23         28.31         2.22 o                         
  -7   2  19          4.01          3.56         2.02 o                         
  -6   2  19        338.79        308.83         4.46 o                         
  -5   2  19        128.79        125.19         3.41 o                         
  -4   2  19         41.08         50.69         2.39 o                         
  -3   2  19        397.35        431.96         6.32 o                         
  -2   2  19         15.51         19.84         1.98 o                         
  -1   2  19         97.64        124.92         3.29 o                         
   0   2  19        667.20        656.28         6.57 o                         
   1   2  19         17.01         14.72         2.20 o                         
   2   2  19         26.49         28.31         2.12 o                         
   3   2  19        396.13        381.62         5.04 o                         
   4   2  19        730.75        725.10         7.62 o                         
   5   2  19        215.05        207.34         4.67 o                         
   6   2  19         32.38         32.38         2.37 o                         
   7   2  19         23.99         21.31         2.30 o                         
   8   2  19          0.09         -2.07         2.07 o                         
   9   2  19          0.70          4.27         4.06 o                         
 -10   3  19          0.62          1.36         1.92 o                         
  -9   3  19          3.14          8.94         2.64 o                         
  -8   3  19         20.14         25.15         2.25 o                         
  -7   3  19         58.60         65.92         3.24 o                         
  -6   3  19          4.39         10.50         2.15 o                         
  -5   3  19          4.85          9.20         2.17 o                         
  -4   3  19          6.75          7.17         2.00 o                         
  -3   3  19         52.09         45.99         2.38 o                         
  -2   3  19         85.03         65.96         2.72 o                         
  -1   3  19       1266.02       1290.59        11.28 o                         
   0   3  19          0.15         -2.00         2.00 o                         
   1   3  19        175.79        151.76         3.77 o                         
   2   3  19        193.35        210.56         4.25 o                         
   3   3  19         96.44         90.81         3.31 o                         
   4   3  19        291.05        299.30         4.71 o                         
   5   3  19         44.18         38.58         3.14 o                         
   6   3  19          4.25          7.82         2.36 o                         
   7   3  19         15.43         21.69         2.42 o                         
   8   3  19         16.29         19.03         3.39 o                         
   9   3  19          4.12          3.74         3.45 o                         
 -10   4  19          0.02         -2.06         2.06 o                         
  -9   4  19         25.35         17.62         3.50 o                         
  -8   4  19         66.96         66.89         2.94 o                         
  -7   4  19          1.18          3.66         2.50 o                         
  -6   4  19         81.19         61.18         2.84 o                         
  -5   4  19         29.95         26.89         2.26 o                         
  -4   4  19         83.89         90.26         3.24 o                         
  -3   4  19        165.93        156.51         3.90 o                         
  -2   4  19        413.26        408.69         5.60 o                         
  -1   4  19         27.98         35.48         2.48 o                         
   0   4  19          4.16          4.54         2.23 o                         
   1   4  19          0.73          3.81         2.20 o                         
   2   4  19         17.07         20.36         2.33 o                         
   3   4  19         12.45          9.54         2.27 o                         
   4   4  19          1.56          4.30         2.35 o                         
   5   4  19          3.54          4.89         2.29 o                         
   6   4  19         48.60         44.92         3.01 o                         
   7   4  19          2.00          5.43         2.62 o                         
   8   4  19         53.93         47.23         3.35 o                         
  -8   5  19          7.82          6.14         2.41 o                         
  -7   5  19          7.10          8.74         2.12 o                         
  -6   5  19          0.10         -0.15         2.07 o                         
  -5   5  19         86.01         90.21         3.37 o                         
  -4   5  19          7.94         13.13         2.48 o                         
  -3   5  19         44.68         48.61         3.35 o                         
  -2   5  19          1.01         -2.78         2.78 o                         
  -1   5  19        108.88         97.59         3.64 o                         
   0   5  19          0.85          3.88         2.46 o                         
   1   5  19        305.81        276.89         5.20 o                         
   2   5  19         12.76         10.95         3.03 o                         
   3   5  19          3.59          4.16         2.54 o                         
   4   5  19         72.76         68.53         3.07 o                         
   5   5  19          0.77         -2.87         2.87 o                         
   6   5  19          1.17          4.61         2.71 o                         
   7   5  19          7.35          9.36         4.58 o                         
  -7   6  19          1.87          3.00         3.32 o                         
  -6   6  19          0.41          0.47         2.90 o                         
  -5   6  19         12.66         10.42         3.34 o                         
  -4   6  19          3.37          9.10         3.08 o                         
  -3   6  19         65.93         70.86         3.45 o                         
  -2   6  19          0.15          0.91         2.91 o                         
  -1   6  19          1.99          1.51         2.64 o                         
   0   6  19         17.15         23.94         3.28 o                         
   1   6  19         90.28        101.81         5.02 o                         
   2   6  19         19.79         17.55         2.64 o                         
   3   6  19          9.77         12.47         4.17 o                         
   4   6  19          0.01          4.39         2.72 o                         
   5   6  19          5.33          6.70         5.37 o                         
  -3   7  19          2.07          4.34         4.24 o                         
  -2   7  19         48.06         63.80         5.43 o                         
  -1   7  19          0.03         14.71         4.18 o                         
   0   7  19         10.32          3.36         4.54 o                         
   1   7  19         16.47         15.26         3.43 o                         
 -10   0  20          4.87         10.94         3.17 o                         
  -8   0  20        108.23        114.72         4.80 o                         
  -6   0  20         14.09         15.75         3.19 o                         
  -4   0  20        574.32        482.67         7.21 o                         
  -2   0  20        156.42        155.26         4.28 o                         
   0   0  20        141.41        134.96         5.70 o                         
   2   0  20         64.69         61.75         4.84 o                         
   4   0  20        168.09        155.11         5.26 o                         
   6   0  20          7.24         11.17         3.83 o                         
   8   0  20         43.17         42.69         4.08 o                         
 -11   1  20         30.86         25.11         3.69 o                         
 -10   1  20          2.50         -1.40         1.94 o                         
  -9   1  20         28.70         28.06         2.25 o                         
  -8   1  20          0.01          6.05         2.20 o                         
  -7   1  20         37.44         31.57         2.54 o                         
  -6   1  20          0.77          5.18         2.01 o                         
  -5   1  20          0.84          0.63         1.93 o                         
  -4   1  20        529.42        534.13         5.83 o                         
  -3   1  20        878.35        870.88         8.58 o                         
  -2   1  20         17.68         15.34         1.95 o                         
  -1   1  20        189.44        186.11         3.54 o                         
   0   1  20          1.04          4.53         2.11 o                         
   1   1  20         32.13         32.86         2.10 o                         
   2   1  20        110.50        108.92         3.17 o                         
   3   1  20          3.30          6.06         2.00 o                         
   4   1  20        110.37        120.70         3.71 o                         
   5   1  20        306.36        308.52         5.45 o                         
   6   1  20         18.71         17.03         2.27 o                         
   7   1  20          4.68          9.28         2.29 o                         
   8   1  20         44.68         40.47         4.85 o                         
   9   1  20         12.96         14.26         2.51 o                         
 -11   2  20          0.21          1.09         3.50 o                         
 -10   2  20         15.77         17.80         3.44 o                         
  -9   2  20          1.54          3.09         2.19 o                         
  -8   2  20         21.81         21.33         2.82 o                         
  -7   2  20         87.54         86.27         3.10 o                         
  -6   2  20          5.70          5.61         2.17 o                         
  -5   2  20         27.48         21.96         2.15 o                         
  -4   2  20          5.85          6.62         2.01 o                         
  -3   2  20        194.00        230.59         4.55 o                         
  -2   2  20        877.37        892.13         8.71 o                         
  -1   2  20        131.06        135.23         3.53 o                         
   0   2  20         50.87         43.99         2.31 o                         
   1   2  20         45.52         43.85         2.76 o                         
   2   2  20         14.31         15.95         2.14 o                         
   3   2  20       1598.74       1606.68        14.06 o                         
   4   2  20        131.96        113.32         3.63 o                         
   5   2  20          1.35          4.31         2.23 o                         
   6   2  20          7.32          3.47         2.56 o                         
   7   2  20         18.23         14.14         2.84 o                         
   8   2  20          2.52          3.17         2.74 o                         
   9   2  20          0.62         10.98         5.41 o                         
 -10   3  20         17.20         12.72         1.97 o                         
  -9   3  20          9.42         16.73         2.43 o                         
  -8   3  20          7.68         11.85         1.97 o                         
  -7   3  20          1.10          3.18         2.04 o                         
  -6   3  20        226.00        229.99         4.26 o                         
  -5   3  20         50.94         55.65         2.61 o                         
  -4   3  20        283.34        272.46         4.42 o                         
  -3   3  20        572.53        541.90         6.36 o                         
  -2   3  20        629.39        624.88         6.72 o                         
  -1   3  20          3.93          1.81         2.02 o                         
   0   3  20        174.69        172.55         3.86 o                         
   1   3  20          2.28          1.31         2.09 o                         
   2   3  20          9.42          7.33         2.19 o                         
   3   3  20         17.31         19.36         2.33 o                         
   4   3  20         70.31         70.21         3.03 o                         
   5   3  20         46.82         51.79         2.52 o                         
   6   3  20          6.56          4.83         2.14 o                         
   7   3  20         14.54         19.97         2.72 o                         
   8   3  20          0.32         -2.67         3.22 o                         
  -9   4  20         14.41          8.71         3.23 o                         
  -8   4  20          0.06          1.91         2.38 o                         
  -7   4  20         22.23         17.64         2.04 o                         
  -6   4  20          0.71          1.77         2.32 o                         
  -5   4  20         83.39         93.00         3.21 o                         
  -4   4  20         29.53         32.67         2.27 o                         
  -3   4  20          2.69          5.28         2.18 o                         
  -2   4  20         33.28         38.48         2.76 o                         
  -1   4  20         19.44         23.25         2.55 o                         
   0   4  20          0.00          2.83         2.35 o                         
   1   4  20        650.98        665.10         7.04 o                         
   2   4  20          3.84          3.18         2.13 o                         
   3   4  20         22.20         20.39         2.35 o                         
   4   4  20          0.58          1.96         3.84 o                         
   5   4  20          0.51          3.27         2.86 o                         
   6   4  20          3.16          5.44         2.61 o                         
   7   4  20         18.94         25.26         2.62 o                         
  -8   5  20          8.33         17.08         2.82 o                         
  -7   5  20          1.86          3.27         2.20 o                         
  -6   5  20         61.91         65.44         2.64 o                         
  -5   5  20          0.01          3.00         2.35 o                         
  -4   5  20          0.57          1.64         2.25 o                         
  -3   5  20         58.34         51.43         3.27 o                         
  -2   5  20          2.74          3.77         2.46 o                         
  -1   5  20         58.86         61.30         3.01 o                         
   0   5  20        142.90        139.46         4.63 o                         
   1   5  20          1.16          0.68         2.76 o                         
   2   5  20         41.89         47.42         2.87 o                         
   3   5  20         89.36         90.24         3.54 o                         
   4   5  20          0.47          5.56         2.39 o                         
   5   5  20         12.05         12.86         3.95 o                         
   6   5  20         21.53         19.61         2.54 o                         
  -6   6  20          2.49         -1.44         3.06 o                         
  -5   6  20          3.49          3.18         2.85 o                         
  -4   6  20          0.46          3.27         2.86 o                         
  -3   6  20          0.90          3.76         2.66 o                         
  -2   6  20         54.70         65.62         3.23 o                         
  -1   6  20         35.31         39.81         3.16 o                         
   0   6  20         37.04         29.58         3.94 o                         
   1   6  20         62.88         71.01         4.33 o                         
   2   6  20          1.32          1.44         2.76 o                         
   3   6  20          2.74         -1.86         2.66 o                         
   4   6  20         22.72         13.57         3.36 o                         
  -1   7  20          6.91          8.51         6.00 o                         
 -11   0  21          0.01          2.54         6.87 o                         
  -9   0  21         86.59        115.97         6.12 o                         
  -7   0  21        439.17        446.65         8.08 o                         
  -5   0  21          7.17         14.58         2.94 o                         
  -3   0  21        227.43        260.36         7.07 o                         
  -1   0  21          7.92         11.62         2.70 o                         
   1   0  21        318.21        334.55         6.38 o                         
   3   0  21        195.98        217.12         5.90 o                         
   5   0  21          0.26          4.34         3.14 o                         
   7   0  21         35.93         34.64         3.97 o                         
   9   0  21         18.56         19.61         4.88 o                         
 -11   1  21          6.28          5.92         2.22 o                         
 -10   1  21          5.42          6.76         2.20 o                         
  -9   1  21         14.10          9.88         2.05 o                         
  -8   1  21         86.72         84.50         4.23 o                         
  -7   1  21          7.32         11.91         2.44 o                         
  -6   1  21         84.81         78.12         2.94 o                         
  -5   1  21        177.59        192.06         3.86 o                         
  -4   1  21          0.00          4.71         1.99 o                         
  -3   1  21        557.91        526.98         5.94 o                         
  -2   1  21        550.19        558.30         6.16 o                         
  -1   1  21         76.33         69.34         2.77 o                         
   0   1  21        187.99        184.31         3.67 o                         
   1   1  21        321.18        323.04         4.76 o                         
   2   1  21        990.61        988.70         9.08 o                         
   3   1  21          8.98          8.25         2.21 o                         
   4   1  21        516.40        514.41         6.33 o                         
   5   1  21        364.63        348.23         5.37 o                         
   6   1  21          4.66          7.65         2.57 o                         
   7   1  21         31.94         37.83         3.28 o                         
   8   1  21          6.42          3.58         2.28 o                         
   9   1  21          0.49          4.44         2.94 o                         
 -11   2  21          1.51          1.15         2.15 o                         
 -10   2  21         19.77         18.20         2.28 o                         
  -9   2  21          0.47          0.71         2.19 o                         
  -8   2  21         27.68         22.69         3.59 o                         
  -7   2  21         17.14         18.71         2.41 o                         
  -6   2  21         22.86         20.06         2.27 o                         
  -5   2  21        112.51        122.31         4.04 o                         
  -4   2  21        655.66        643.16         6.84 o                         
  -3   2  21        303.85        299.11         4.66 o                         
  -2   2  21         89.87        106.43         3.45 o                         
  -1   2  21        114.22        117.67         3.39 o                         
   0   2  21        273.53        263.99         4.46 o                         
   1   2  21         22.90         21.21         2.13 o                         
   2   2  21         45.49         46.70         2.42 o                         
   3   2  21        248.74        274.30         4.59 o                         
   4   2  21        122.28        118.49         3.88 o                         
   5   2  21          8.58          7.89         2.18 o                         
   6   2  21          8.54          4.24         2.12 o                         
   7   2  21          0.08          1.06         2.10 o                         
   8   2  21          1.07          2.51         2.21 o                         
   9   2  21         26.38         32.93         5.43 o                         
 -10   3  21          0.14         -1.93         1.93 o                         
  -9   3  21          3.57          3.99         4.56 o                         
  -8   3  21          8.66          6.95         1.93 o                         
  -7   3  21         76.19         83.24         4.48 o                         
  -6   3  21          0.24          4.67         2.16 o                         
  -5   3  21          3.02          1.41         2.14 o                         
  -4   3  21        115.55        118.49         3.58 o                         
  -3   3  21         60.49         53.72         2.62 o                         
  -2   3  21        197.72        194.32         3.96 o                         
  -1   3  21         25.78         25.89         2.26 o                         
   0   3  21          2.84          1.75         2.10 o                         
   1   3  21         83.96         76.35         3.17 o                         
   2   3  21          4.30          7.29         2.20 o                         
   3   3  21         52.49         60.30         2.73 o                         
   4   3  21          0.51          0.30         3.11 o                         
   5   3  21          9.58         10.73         2.59 o                         
   6   3  21          7.33          6.79         2.08 o                         
   7   3  21          8.98         -0.36         3.11 o                         
   8   3  21         19.16         18.66         3.42 o                         
  -9   4  21          7.73          5.40         2.02 o                         
  -8   4  21          9.20         11.27         2.27 o                         
  -7   4  21         10.43         15.80         2.10 o                         
  -6   4  21         30.96         33.72         2.22 o                         
  -5   4  21         12.62         14.09         2.30 o                         
  -4   4  21         99.76        113.48         3.53 o                         
  -3   4  21          3.24          4.63         2.14 o                         
  -2   4  21        135.69        134.30         3.91 o                         
  -1   4  21         56.62         56.68         2.73 o                         
   0   4  21          0.50          4.65         2.25 o                         
   1   4  21          6.50          6.23         2.24 o                         
   2   4  21        369.99        377.81         5.27 o                         
   3   4  21          0.01         -1.80         2.14 o                         
   4   4  21          0.54          2.12         2.38 o                         
   5   4  21          0.53          1.92         2.21 o                         
   6   4  21         52.36         48.55         5.01 o                         
   7   4  21         13.59         14.43         2.87 o                         
  -8   5  21         14.41         20.90         2.47 o                         
  -7   5  21          1.00          4.19         2.23 o                         
  -6   5  21          1.25          6.01         2.19 o                         
  -5   5  21         58.82         53.53         3.16 o                         
  -4   5  21          2.39          3.44         2.36 o                         
  -3   5  21          7.12          3.94         2.31 o                         
  -2   5  21         35.24         32.67         2.43 o                         
  -1   5  21          6.39          4.73         2.32 o                         
   0   5  21          7.67          9.28         2.90 o                         
   1   5  21         35.35         40.03         3.45 o                         
   2   5  21          7.65         11.13         2.42 o                         
   3   5  21         14.41         14.65         2.26 o                         
   4   5  21         29.24         32.57         2.63 o                         
   5   5  21          8.03         11.70         3.06 o                         
   6   5  21          0.16          3.95         4.40 o                         
  -6   6  21          1.32          7.34         3.29 o                         
  -5   6  21          1.84          5.30         2.64 o                         
  -4   6  21         27.98         35.18         2.80 o                         
  -3   6  21         17.35         20.32         2.86 o                         
  -2   6  21         36.61         37.68         3.13 o                         
  -1   6  21          8.30          3.85         2.72 o                         
   0   6  21          0.52         -0.37         4.05 o                         
   1   6  21         12.64         14.38         4.35 o                         
   2   6  21         15.21         12.42         4.78 o                         
   3   6  21          1.62          8.14         3.14 o                         
 -10   0  22          0.41          4.07         2.84 o                         
  -8   0  22         40.83         48.06         4.07 o                         
  -6   0  22        743.55        753.73        11.86 o                         
  -4   0  22          7.24         10.08         2.92 o                         
  -2   0  22        363.79        349.18         6.36 o                         
   0   0  22        643.22        596.92         8.79 o                         
   2   0  22        742.12        740.46        11.21 o                         
   4   0  22          2.85          4.59         3.45 o                         
   6   0  22        144.14        135.90         6.74 o                         
   8   0  22          0.30         26.08        16.53 o                         
 -11   1  22          3.19          0.28         2.25 o                         
 -10   1  22         18.36         20.46         2.60 o                         
  -9   1  22          0.52          1.15         2.00 o                         
  -8   1  22          0.78         -3.11         3.11 o                         
  -7   1  22         85.19         89.98         4.16 o                         
  -6   1  22          9.99         12.74         2.41 o                         
  -5   1  22        412.15        403.68         5.07 o                         
  -4   1  22         49.27         61.08         2.58 o                         
  -3   1  22         60.70         65.53         2.91 o                         
  -2   1  22        572.93        572.83         6.39 o                         
  -1   1  22          8.60         10.38         2.14 o                         
   0   1  22          0.20          3.60         2.08 o                         
   1   1  22        929.69        903.81         8.79 o                         
   2   1  22          5.02         10.31         2.26 o                         
   3   1  22         47.33         46.22         2.80 o                         
   4   1  22         20.85         23.82         2.60 o                         
   5   1  22          0.85          6.22         2.41 o                         
   6   1  22         33.98         27.12         2.55 o                         
   7   1  22         23.89         24.84         2.42 o                         
   8   1  22          8.25          4.93         2.54 o                         
   9   1  22         23.59         19.57         4.57 o                         
 -10   2  22          0.92          3.88         2.05 o                         
  -9   2  22         49.92         46.76         2.84 o                         
  -8   2  22         20.45         23.37         2.45 o                         
  -7   2  22         10.64          5.98         2.61 o                         
  -6   2  22        136.95        144.46         3.69 o                         
  -5   2  22          0.99          2.45         2.12 o                         
  -4   2  22        196.63        218.04         4.19 o                         
  -3   2  22        457.58        479.28         5.93 o                         
  -2   2  22         62.08         64.72         2.82 o                         
  -1   2  22          5.16          2.39         2.09 o                         
   0   2  22         74.53         73.32         2.82 o                         
   1   2  22         18.61         20.84         2.25 o                         
   2   2  22        872.36        903.92         8.92 o                         
   3   2  22         20.05         18.14         2.77 o                         
   4   2  22          6.73          9.62         2.28 o                         
   5   2  22          1.28          8.02         2.27 o                         
   6   2  22         37.98         32.05         2.65 o                         
   7   2  22         35.05         37.75         2.64 o                         
   8   2  22          0.37          1.45         2.58 o                         
 -10   3  22          6.55          3.90         2.04 o                         
  -9   3  22          2.93          4.74         2.30 o                         
  -8   3  22         19.89         18.26         2.25 o                         
  -7   3  22          0.04          1.44         2.19 o                         
  -6   3  22         17.81         20.12         2.16 o                         
  -5   3  22          1.25         -0.13         2.07 o                         
  -4   3  22        385.48        377.04         5.38 o                         
  -3   3  22        309.04        325.06         5.14 o                         
  -2   3  22        139.73        130.41         3.66 o                         
  -1   3  22        339.93        310.69         4.79 o                         
   0   3  22          4.18          2.46         2.15 o                         
   1   3  22        111.86        134.76         3.87 o                         
   2   3  22          1.33          3.01         2.13 o                         
   3   3  22         88.81         89.73         3.51 o                         
   4   3  22          8.40          5.63         2.98 o                         
   5   3  22          3.65          3.92         2.61 o                         
   6   3  22        116.88        117.28         3.90 o                         
   7   3  22          5.14          8.66         5.16 o                         
   8   3  22         13.04         19.97         3.98 o                         
  -9   4  22         14.06         11.40         2.27 o                         
  -8   4  22          1.13          1.40         1.90 o                         
  -7   4  22         20.09         29.32         2.16 o                         
  -6   4  22          0.92          3.76         2.31 o                         
  -5   4  22         32.19         25.73         2.12 o                         
  -4   4  22          1.55          0.22         2.12 o                         
  -3   4  22         71.57         89.80         3.26 o                         
  -2   4  22         11.12          9.56         2.23 o                         
  -1   4  22        124.82        128.97         3.58 o                         
   0   4  22          0.57         -0.07         2.07 o                         
   1   4  22         50.19         53.50         2.51 o                         
   2   4  22         49.40         46.79         2.65 o                         
   3   4  22         72.01         72.15         3.21 o                         
   4   4  22          8.62          7.65         3.65 o                         
   5   4  22         13.56         23.74         2.70 o                         
   6   4  22         14.47         11.25         3.80 o                         
   7   4  22          1.66          2.73         3.06 o                         
  -7   5  22          3.02          0.78         3.06 o                         
  -6   5  22          0.10          3.27         2.22 o                         
  -5   5  22          0.09          0.83         2.59 o                         
  -4   5  22         11.02          7.71         2.37 o                         
  -3   5  22          2.96          4.21         2.99 o                         
  -2   5  22          1.81          3.72         2.21 o                         
  -1   5  22          0.07          0.80         2.22 o                         
   0   5  22         74.06         80.67         3.43 o                         
   1   5  22          7.60          4.53         2.29 o                         
   2   5  22          3.26          0.89         2.38 o                         
   3   5  22          1.66         -1.34         2.14 o                         
   4   5  22          2.56          1.69         2.67 o                         
   5   5  22         15.41          5.14         3.95 o                         
  -5   6  22         16.56         11.82         2.82 o                         
  -4   6  22          2.28          0.64         3.67 o                         
  -3   6  22         13.92         12.73         3.83 o                         
  -2   6  22          0.06          2.50         2.60 o                         
  -1   6  22         30.67         31.57         3.21 o                         
   0   6  22          0.07          5.16         2.61 o                         
   1   6  22          0.55          5.15         2.64 o                         
   2   6  22         16.90         19.77         3.28 o                         
   3   6  22          0.21         -2.35         5.06 o                         
 -11   0  23          8.73          4.52         8.76 o                         
  -9   0  23          0.54          3.28         5.09 o                         
  -7   0  23         29.22         30.25         3.46 o                         
  -5   0  23        946.13        893.86        12.34 o                         
  -3   0  23         56.13         58.48         3.57 o                         
  -1   0  23        463.04        475.18         7.52 o                         
   1   0  23        745.33        750.90        11.40 o                         
   3   0  23        874.39        860.68        12.62 o                         
   5   0  23         97.05        104.09         5.26 o                         
   7   0  23         37.87         49.34        13.85 o                         
 -10   1  23          2.11          4.51         2.45 o                         
  -9   1  23         26.11         21.45         2.11 o                         
  -8   1  23         61.86         57.21         3.55 o                         
  -7   1  23         11.73         14.45         2.47 o                         
  -6   1  23        592.20        584.69         6.64 o                         
  -5   1  23         48.88         48.42         2.49 o                         
  -4   1  23          3.25          5.58         2.16 o                         
  -3   1  23         67.18         61.80         2.73 o                         
  -2   1  23         41.18         55.83         2.61 o                         
  -1   1  23         67.99         71.53         2.96 o                         
   0   1  23         65.20         69.12         3.11 o                         
   1   1  23         87.71        103.14         3.80 o                         
   2   1  23        181.74        165.22         4.15 o                         
   3   1  23         51.70         54.57         3.08 o                         
   4   1  23          0.74          0.56         2.47 o                         
   5   1  23         47.30         37.16         3.05 o                         
   6   1  23         72.18         80.69         3.50 o                         
   7   1  23         20.24         22.57         2.73 o                         
   8   1  23          3.16          7.23         3.60 o                         
 -10   2  23          1.87          2.51         2.16 o                         
  -9   2  23          2.07          3.54         1.96 o                         
  -8   2  23         14.42         16.58         2.24 o                         
  -7   2  23         23.03         31.11         2.99 o                         
  -6   2  23        105.26        113.43         3.66 o                         
  -5   2  23         10.02          8.75         2.26 o                         
  -4   2  23         66.89         81.94         3.20 o                         
  -3   2  23        308.88        312.70         4.90 o                         
  -2   2  23        152.09        137.57         3.73 o                         
  -1   2  23          7.83          6.01         2.18 o                         
   0   2  23        283.25        301.97         4.83 o                         
   1   2  23         88.45         87.23         3.29 o                         
   2   2  23        127.54        134.31         4.32 o                         
   3   2  23         89.20         77.42         3.25 o                         
   4   2  23         12.74         12.43         2.28 o                         
   5   2  23          5.78          3.00         2.32 o                         
   6   2  23          6.75          5.71         2.23 o                         
   7   2  23         12.83         18.96         2.84 o                         
   8   2  23          0.08          3.63         6.15 o                         
  -9   3  23         12.80         11.30         2.21 o                         
  -8   3  23         11.88         14.40         1.91 o                         
  -7   3  23         59.85         69.93         2.70 o                         
  -6   3  23          6.17          8.00         3.22 o                         
  -5   3  23         17.79          8.68         2.13 o                         
  -4   3  23         60.82         58.56         3.39 o                         
  -3   3  23          0.20          4.67         2.22 o                         
  -2   3  23         65.50         70.80         2.99 o                         
  -1   3  23         43.59         43.89         2.44 o                         
   0   3  23         15.31         14.03         2.22 o                         
   1   3  23        427.18        424.57         5.80 o                         
   2   3  23         26.12         26.27         2.54 o                         
   3   3  23          2.65          5.94         2.19 o                         
   4   3  23         88.03         93.45         3.30 o                         
   5   3  23         11.77         11.17         2.73 o                         
   6   3  23          3.43          2.63         2.40 o                         
   7   3  23         90.49         99.56         5.47 o                         
  -8   4  23         14.95         17.18         3.86 o                         
  -7   4  23          1.31          2.80         2.27 o                         
  -6   4  23         16.36         16.46         1.93 o                         
  -5   4  23          1.28          0.86         1.87 o                         
  -4   4  23          2.41          6.93         2.05 o                         
  -3   4  23         11.60          9.04         2.47 o                         
  -2   4  23         53.57         58.26         2.51 o                         
  -1   4  23         43.93         39.64         2.29 o                         
   0   4  23          6.56          5.92         2.38 o                         
   1   4  23         78.14         75.25         3.75 o                         
   2   4  23          0.81          0.13         2.03 o                         
   3   4  23          4.25          5.90         2.45 o                         
   4   4  23         50.19         48.50         2.88 o                         
   5   4  23          2.42         -0.41         2.49 o                         
   6   4  23          0.17         -3.22         3.57 o                         
  -7   5  23          1.98          6.07         3.52 o                         
  -6   5  23          0.60         -1.38         2.28 o                         
  -5   5  23          3.40          4.75         2.51 o                         
  -4   5  23          0.11          6.57         2.25 o                         
  -3   5  23          1.46          4.69         2.30 o                         
  -2   5  23          6.94          4.00         2.13 o                         
  -1   5  23         77.59         90.45         3.50 o                         
   0   5  23          0.91          5.30         2.11 o                         
   1   5  23         15.56         22.76         2.35 o                         
   2   5  23          0.33          4.28         2.43 o                         
   3   5  23          4.56          9.50         3.69 o                         
   4   5  23          0.77         -2.43         2.43 o                         
   5   5  23          1.05          0.96         3.13 o                         
  -4   6  23         13.52         11.89         2.52 o                         
  -3   6  23          7.66         12.56         3.30 o                         
  -2   6  23         78.15         68.34         3.59 o                         
  -1   6  23          7.36         17.82         2.92 o                         
   0   6  23         21.28         23.26         4.37 o                         
   1   6  23         15.30         12.61         2.90 o                         
   2   6  23          0.27          1.83         6.14 o                         
 -10   0  24          1.19          3.79         2.94 o                         
  -8   0  24         40.87         39.22         3.62 o                         
  -6   0  24          6.39          6.97         3.27 o                         
  -4   0  24        594.38        508.73         8.63 o                         
  -2   0  24          6.15         10.57         3.32 o                         
   0   0  24        492.04        515.31         9.04 o                         
   2   0  24        537.83        493.32         9.41 o                         
   4   0  24         61.23         64.59         6.92 o                         
   6   0  24         25.06         27.78         4.01 o                         
   8   0  24          2.64         -0.82         4.98 o                         
 -10   1  24          2.15          4.29         2.65 o                         
  -9   1  24          3.19          2.65         2.11 o                         
  -8   1  24          0.12          5.08         3.05 o                         
  -7   1  24         16.01         13.03         3.43 o                         
  -6   1  24         22.90         25.60         2.60 o                         
  -5   1  24        218.53        230.45         4.39 o                         
  -4   1  24         18.86         21.82         2.29 o                         
  -3   1  24          0.82         -0.20         2.16 o                         
  -2   1  24        142.30        126.83         3.77 o                         
  -1   1  24        383.96        379.41         5.49 o                         
   0   1  24         98.36         92.39         3.58 o                         
   1   1  24         20.56         30.02         2.70 o                         
   2   1  24         42.84         46.75         3.17 o                         
   3   1  24          0.14          3.26         2.50 o                         
   4   1  24         66.01         59.44         4.55 o                         
   5   1  24        129.86        141.71         4.77 o                         
   6   1  24          9.28          7.16         2.35 o                         
   7   1  24         36.25         30.56         3.25 o                         
   8   1  24          0.12          1.11         3.50 o                         
 -10   2  24          9.63         10.07         2.22 o                         
  -9   2  24         13.02         16.33         2.00 o                         
  -8   2  24         58.37         60.35         3.05 o                         
  -7   2  24        100.79        101.43         3.45 o                         
  -6   2  24        111.48        112.48         4.15 o                         
  -5   2  24         50.19         69.37         3.90 o                         
  -4   2  24          2.39          5.51         2.17 o                         
  -3   2  24         41.47         46.03         3.02 o                         
  -2   2  24          2.72          3.39         2.25 o                         
  -1   2  24        220.98        194.93         4.20 o                         
   0   2  24         61.72         67.73         2.94 o                         
   1   2  24        213.56        213.84         4.42 o                         
   2   2  24         77.83         67.50         3.21 o                         
   3   2  24        203.59        180.12         4.28 o                         
   4   2  24         55.82         54.09         3.74 o                         
   5   2  24         62.72         63.78         3.15 o                         
   6   2  24          5.12          9.95         2.47 o                         
   7   2  24         27.34         24.82         2.60 o                         
  -9   3  24         10.45         11.01         3.57 o                         
  -8   3  24          3.26         10.05         1.88 o                         
  -7   3  24          3.43          6.35         1.85 o                         
  -6   3  24          3.65          9.09         2.00 o                         
  -5   3  24         26.25         20.40         2.31 o                         
  -4   3  24        318.89        309.52         4.97 o                         
  -3   3  24         74.49         76.28         3.82 o                         
  -2   3  24         16.32         17.10         2.34 o                         
  -1   3  24          3.09          0.52         2.16 o                         
   0   3  24        552.18        592.56         7.10 o                         
   1   3  24          4.96          7.79         2.30 o                         
   2   3  24          0.93          1.05         2.93 o                         
   3   3  24          2.70          4.06         2.16 o                         
   4   3  24         11.77         12.68         2.18 o                         
   5   3  24         18.34         13.97         2.54 o                         
   6   3  24         17.63         15.20         2.82 o                         
   7   3  24         12.49         13.38         2.92 o                         
  -8   4  24          0.02         -1.85         2.23 o                         
  -7   4  24          9.54         10.73         1.91 o                         
  -6   4  24          0.75          2.03         1.83 o                         
  -5   4  24         58.92         58.01         3.23 o                         
  -4   4  24          8.92          9.51         2.00 o                         
  -3   4  24         12.67         21.71         2.32 o                         
  -2   4  24         27.77         32.82         2.30 o                         
  -1   4  24          1.53          4.44         2.38 o                         
   0   4  24         11.15          8.85         2.08 o                         
   1   4  24         37.00         35.83         2.57 o                         
   2   4  24          5.13          7.49         2.30 o                         
   3   4  24         31.51         41.25         2.53 o                         
   4   4  24          7.95          5.14         2.55 o                         
   5   4  24         63.62         66.17         3.82 o                         
   6   4  24          8.61          5.05         3.00 o                         
  -6   5  24          5.17         11.95         3.46 o                         
  -5   5  24          0.19          1.69         2.60 o                         
  -4   5  24         50.79         55.00         2.87 o                         
  -3   5  24          0.51          2.66         2.23 o                         
  -2   5  24          6.49         16.42         2.80 o                         
  -1   5  24         18.97         18.50         2.39 o                         
   0   5  24         35.88         41.52         4.59 o                         
   1   5  24          0.03         -1.20         2.36 o                         
   2   5  24          2.36          2.77         2.31 o                         
   3   5  24          0.50          4.94         4.13 o                         
   4   5  24          2.79          2.35         2.57 o                         
  -3   6  24          2.01          4.32         2.89 o                         
  -2   6  24         42.38         52.67         5.21 o                         
  -1   6  24          6.89         -1.38         3.15 o                         
   0   6  24          0.57          8.32         3.38 o                         
   1   6  24          1.56         -0.60         3.38 o                         
  -9   0  25          1.49          2.22         3.02 o                         
  -7   0  25        165.70        192.77         5.94 o                         
  -5   0  25        111.20        120.25         6.38 o                         
  -3   0  25          3.49          8.14         3.61 o                         
  -1   0  25        322.79        339.95         7.79 o                         
   1   0  25         15.98         26.03         4.00 o                         
   3   0  25          5.03         12.37         5.74 o                         
   5   0  25          0.98          3.26         4.10 o                         
   7   0  25         11.76         10.35         3.66 o                         
 -10   1  25          4.23          2.46         2.89 o                         
  -9   1  25          0.43          1.63         2.07 o                         
  -8   1  25         88.49         83.99         3.18 o                         
  -7   1  25         40.92         44.10         2.86 o                         
  -6   1  25          1.20          4.26         2.42 o                         
  -5   1  25         85.73         81.80         3.20 o                         
  -4   1  25         22.84         24.61         2.40 o                         
  -3   1  25         58.10         50.47         2.88 o                         
  -2   1  25          8.17          0.38         2.29 o                         
  -1   1  25        195.94        205.93         4.45 o                         
   0   1  25        309.11        297.81         5.33 o                         
   1   1  25          3.85          1.09         2.48 o                         
   2   1  25         72.10         76.00         3.78 o                         
   3   1  25          0.74          2.34         2.59 o                         
   4   1  25          8.96         15.83         3.38 o                         
   5   1  25         13.38         16.73         2.60 o                         
   6   1  25         11.38         16.17         2.48 o                         
   7   1  25         12.71          6.73         2.91 o                         
  -9   2  25         47.55         44.99         2.77 o                         
  -8   2  25         50.61         41.79         2.55 o                         
  -7   2  25         17.24         11.20         2.58 o                         
  -6   2  25         48.26         45.29         3.21 o                         
  -5   2  25         68.40         64.14         2.87 o                         
  -4   2  25        387.75        388.78         5.30 o                         
  -3   2  25          0.89          0.54         2.81 o                         
  -2   2  25         38.18         42.05         2.64 o                         
  -1   2  25        354.83        355.10         5.33 o                         
   0   2  25         78.46         60.68         2.94 o                         
   1   2  25          1.24          1.38         2.36 o                         
   2   2  25          4.60          2.10         2.31 o                         
   3   2  25          5.77          4.21         2.36 o                         
   4   2  25        397.89        398.91         6.07 o                         
   5   2  25          1.74          7.71         3.14 o                         
   6   2  25          5.01          2.72         2.22 o                         
   7   2  25          1.66          6.39         2.84 o                         
  -9   3  25          4.77          2.34         1.91 o                         
  -8   3  25         10.81         13.22         1.96 o                         
  -7   3  25          9.13          7.55         2.29 o                         
  -6   3  25          7.81          6.79         1.94 o                         
  -5   3  25         94.06        101.97         3.21 o                         
  -4   3  25         20.10         18.61         2.32 o                         
  -3   3  25        149.35        143.66         3.72 o                         
  -2   3  25        103.10        111.01         3.68 o                         
  -1   3  25        236.02        241.36         4.68 o                         
   0   3  25         82.71         89.88         3.34 o                         
   1   3  25         66.46         77.41         3.24 o                         
   2   3  25         37.21         35.22         2.44 o                         
   3   3  25         28.96         26.78         2.26 o                         
   4   3  25          1.60          4.13         2.41 o                         
   5   3  25         63.20         70.45         4.06 o                         
   6   3  25          4.66         13.85         4.25 o                         
  -8   4  25          0.46          4.01         2.79 o                         
  -7   4  25          1.94          0.44         2.80 o                         
  -6   4  25         10.99         14.72         2.55 o                         
  -5   4  25         30.49         29.65         2.51 o                         
  -4   4  25         13.34         15.90         1.91 o                         
  -3   4  25         70.95         77.22         2.86 o                         
  -2   4  25         53.06         50.79         2.48 o                         
  -1   4  25          0.93          1.64         2.15 o                         
   0   4  25          7.96          4.08         2.08 o                         
   1   4  25          9.95          9.23         2.16 o                         
   2   4  25          0.32         -0.20         2.31 o                         
   3   4  25          0.20          1.37         2.22 o                         
   4   4  25         85.47         94.88         3.56 o                         
   5   4  25         18.06         16.43         3.71 o                         
  -6   5  25         11.23         10.07         3.26 o                         
  -5   5  25         53.94         47.67         2.65 o                         
  -4   5  25         19.44         12.34         2.30 o                         
  -3   5  25         13.55         15.93         3.02 o                         
  -2   5  25          0.96          2.71         2.56 o                         
  -1   5  25          1.33         -2.53         2.53 o                         
   0   5  25         19.40         14.84         2.56 o                         
   1   5  25          0.08          2.49         2.46 o                         
   2   5  25          9.75         17.64         2.42 o                         
   3   5  25          4.51         -2.14         2.75 o                         
 -10   0  26         21.73         22.35         5.58 o                         
  -8   0  26        160.42        144.61         7.24 o                         
  -6   0  26          5.93         12.56         4.47 o                         
  -4   0  26          8.08          8.74         3.86 o                         
  -2   0  26          3.11         12.52         3.91 o                         
   0   0  26        153.71        174.64         6.30 o                         
   2   0  26        116.70        129.58         6.26 o                         
   4   0  26          1.17         -2.42         3.72 o                         
   6   0  26          0.42         -0.08         3.73 o                         
  -9   1  26         30.44         29.24         2.48 o                         
  -8   1  26          0.07          2.11         2.89 o                         
  -7   1  26          0.57         -0.03         2.52 o                         
  -6   1  26          4.84          5.10         3.17 o                         
  -5   1  26         56.74         58.35         3.04 o                         
  -4   1  26          0.17         -2.32         2.32 o                         
  -3   1  26         14.06         23.42         2.45 o                         
  -2   1  26        115.15        110.28         3.75 o                         
  -1   1  26          1.63          0.54         2.45 o                         
   0   1  26        285.71        277.79         5.08 o                         
   1   1  26        337.64        340.80         6.09 o                         
   2   1  26         50.37         34.22         3.23 o                         
   3   1  26         18.61         28.29         3.37 o                         
   4   1  26          0.52          6.05         2.45 o                         
   5   1  26         11.33          7.79         2.42 o                         
   6   1  26          8.79         14.99         2.64 o                         
   7   1  26          2.24          1.21         4.54 o                         
  -9   2  26         11.65         14.28         2.68 o                         
  -8   2  26         13.92         13.94         3.56 o                         
  -7   2  26          9.84          6.02         2.94 o                         
  -6   2  26        155.17        147.96         3.99 o                         
  -5   2  26          1.09          2.74         3.88 o                         
  -4   2  26          6.34          9.59         2.24 o                         
  -3   2  26        210.39        226.39         4.18 o                         
  -2   2  26          5.88          6.43         2.45 o                         
  -1   2  26          4.41          3.75         2.40 o                         
   0   2  26         44.84         42.65         2.97 o                         
   1   2  26         11.65         11.24         2.42 o                         
   2   2  26         53.22         63.66         3.30 o                         
   3   2  26        168.65        154.79         4.32 o                         
   4   2  26         73.36         77.73         3.35 o                         
   5   2  26         72.78         66.26         3.86 o                         
   6   2  26          9.93         19.36         2.46 o                         
  -8   3  26          0.10          1.47         2.03 o                         
  -7   3  26          7.55          7.67         1.80 o                         
  -6   3  26          3.92          0.77         1.95 o                         
  -5   3  26         17.92         31.04         2.36 o                         
  -4   3  26         13.78         14.87         2.66 o                         
  -3   3  26         63.79         66.42         3.53 o                         
  -2   3  26         37.27         37.41         3.50 o                         
  -1   3  26        106.51        103.73         4.51 o                         
   0   3  26         28.24         27.72         3.29 o                         
   1   3  26          7.33         14.87         2.51 o                         
   2   3  26         90.12         96.76         3.36 o                         
   3   3  26          4.62          2.25         2.13 o                         
   4   3  26         79.76         80.67         3.35 o                         
   5   3  26         14.10         18.10         2.58 o                         
   6   3  26          9.82         11.95         3.74 o                         
  -7   4  26         10.41         16.44         3.08 o                         
  -6   4  26          5.15          4.53         2.53 o                         
  -5   4  26          3.87          2.70         2.87 o                         
  -4   4  26         20.23         29.84         2.94 o                         
  -3   4  26        103.90        112.95         3.07 o                         
  -2   4  26          9.41         12.53         2.04 o                         
  -1   4  26         50.99         60.14         3.27 o                         
   0   4  26          4.35         -0.02         2.05 o                         
   1   4  26         85.11         91.89         3.56 o                         
   2   4  26          0.99          4.06         2.19 o                         
   3   4  26          0.11         -3.56         3.97 o                         
   4   4  26          7.85          9.98         2.70 o                         
  -5   5  26          2.40         -0.75         2.36 o                         
  -4   5  26         31.59         35.96         2.29 o                         
  -3   5  26         23.14         25.71         2.28 o                         
  -2   5  26          4.09          6.22         3.35 o                         
  -1   5  26         28.50         21.98         3.17 o                         
   0   5  26         14.29         16.37         2.48 o                         
   1   5  26         20.33         18.59         2.76 o                         
   2   5  26          0.29          1.90         3.50 o                         
  -9   0  27         10.39         16.53         3.14 o                         
  -7   0  27          6.99         12.61         6.88 o                         
  -5   0  27         46.33         30.80         8.58 o                         
  -3   0  27          3.51         -0.51         3.77 o                         
  -1   0  27        302.02        300.14         7.80 o                         
   1   0  27          3.56          9.45         3.78 o                         
   3   0  27        143.82        154.60         8.94 o                         
   5   0  27         12.10         10.25         4.08 o                         
  -9   1  27         36.51         34.06         5.09 o                         
  -8   1  27          5.92          3.81         2.24 o                         
  -7   1  27         28.37         24.99         2.41 o                         
  -6   1  27        137.90        122.35         3.82 o                         
  -5   1  27          4.27          3.87         2.67 o                         
  -4   1  27         17.26         26.56         3.13 o                         
  -3   1  27          5.37          2.55         2.37 o                         
  -2   1  27          5.17         14.80         2.45 o                         
  -1   1  27         33.31         23.68         2.59 o                         
   0   1  27          6.31          9.54         2.73 o                         
   1   1  27        148.01        141.90         6.06 o                         
   2   1  27        250.51        241.87         6.86 o                         
   3   1  27         18.49         17.16         2.70 o                         
   4   1  27         22.05         20.50         3.74 o                         
   5   1  27          6.72          4.08         2.54 o                         
   6   1  27         13.95         15.02         3.59 o                         
  -9   2  27          1.83          3.47         2.45 o                         
  -8   2  27          4.29          1.27         2.32 o                         
  -7   2  27         57.51         57.91         4.50 o                         
  -6   2  27         51.67         50.73         2.92 o                         
  -5   2  27          0.99          2.74         2.16 o                         
  -4   2  27          6.69          2.49         2.36 o                         
  -3   2  27         17.56         11.43         2.29 o                         
  -2   2  27         62.83         61.10         2.89 o                         
  -1   2  27        124.02        119.51         3.94 o                         
   0   2  27         12.19         13.25         3.15 o                         
   1   2  27        127.22        112.54         4.57 o                         
   2   2  27          1.17          1.14         2.72 o                         
   3   2  27         18.67         24.70         2.59 o                         
   4   2  27         31.37         35.40         4.52 o                         
   5   2  27         35.04         38.69         2.78 o                         
   6   2  27          9.33          3.50         3.38 o                         
  -8   3  27         17.17         14.72         2.05 o                         
  -7   3  27         23.48         19.21         2.17 o                         
  -6   3  27          1.47          3.14         1.84 o                         
  -5   3  27         47.53         52.19         2.90 o                         
  -4   3  27         41.39         45.79         2.87 o                         
  -3   3  27         57.00         58.20         2.71 o                         
  -2   3  27          3.96          1.56         2.19 o                         
  -1   3  27          1.45          5.20         2.17 o                         
   0   3  27         35.51         30.42         2.28 o                         
   1   3  27        126.78        123.48         3.50 o                         
   2   3  27          4.55          4.46         2.09 o                         
   3   3  27         43.65         39.98         4.31 o                         
   4   3  27         13.24         12.11         2.84 o                         
   5   3  27          4.81          5.61         2.66 o                         
  -6   4  27         33.91         26.39         2.99 o                         
  -5   4  27          0.17          4.94         1.90 o                         
  -4   4  27          3.53          4.29         1.82 o                         
  -3   4  27          9.95         11.36         2.22 o                         
  -2   4  27         90.20         90.86         4.25 o                         
  -1   4  27         22.43         16.95         2.24 o                         
   0   4  27         47.54         57.96         3.06 o                         
   1   4  27          4.22          5.52         2.18 o                         
   2   4  27         44.48         47.99         3.40 o                         
   3   4  27          1.06          3.53         2.29 o                         
   4   4  27          6.25         20.37         3.37 o                         
  -4   5  27          9.46          2.19         3.21 o                         
  -3   5  27          0.05         -0.78         2.23 o                         
  -2   5  27          0.02          5.29         2.60 o                         
  -1   5  27         21.78         22.96         4.14 o                         
   0   5  27          4.03         -2.54         2.54 o                         
   1   5  27         11.31          8.40         2.85 o                         
  -8   0  28         13.41         18.56         5.31 o                         
  -6   0  28          2.09          8.50         3.35 o                         
  -4   0  28         78.75         63.61         6.40 o                         
  -2   0  28          2.51          7.67         4.49 o                         
   0   0  28        440.30        445.34        13.85 o                         
   2   0  28         53.73         47.82         4.24 o                         
   4   0  28          0.83         -3.90         7.27 o                         
   6   0  28         68.09         75.91         5.77 o                         
  -9   1  28          4.45          2.89         2.83 o                         
  -8   1  28         67.60         53.26         3.58 o                         
  -7   1  28          8.10          7.37         2.46 o                         
  -6   1  28         37.54         37.63         2.59 o                         
  -5   1  28          0.14         -1.47         2.46 o                         
  -4   1  28          6.50          8.62         2.38 o                         
  -3   1  28          5.41         10.82         2.52 o                         
  -2   1  28          2.50          3.04         3.02 o                         
  -1   1  28        148.66        164.15         5.10 o                         
   0   1  28         11.99         11.29         3.05 o                         
   1   1  28          8.47          6.90         2.99 o                         
   2   1  28          0.19         -2.55         2.55 o                         
   3   1  28          5.84          4.25         2.56 o                         
   4   1  28          2.20          4.38         4.10 o                         
   5   1  28         10.12         15.03         2.93 o                         
   6   1  28         14.85         14.84         2.91 o                         
  -8   2  28          2.68          0.92         2.24 o                         
  -7   2  28         13.29         12.18         2.20 o                         
  -6   2  28          5.11          8.77         2.32 o                         
  -5   2  28         31.01         22.76         2.89 o                         
  -4   2  28         14.15          9.52         3.39 o                         
  -3   2  28          2.31         -1.47         2.14 o                         
  -2   2  28        112.29        117.33         3.86 o                         
  -1   2  28          1.48          3.76         2.27 o                         
   0   2  28         56.72         75.45         4.21 o                         
   1   2  28          4.11          2.12         2.40 o                         
   2   2  28         22.33         25.87         3.09 o                         
   3   2  28         31.05         26.88         2.61 o                         
   4   2  28         19.14         16.87         2.50 o                         
   5   2  28          5.38          4.31         3.16 o                         
  -7   3  28          2.17          3.54         2.86 o                         
  -6   3  28         59.66         77.15         2.96 o                         
  -5   3  28          0.16          2.48         2.10 o                         
  -4   3  28          1.70          2.64         2.03 o                         
  -3   3  28        144.11        132.30         3.59 o                         
  -2   3  28         28.99         27.70         2.15 o                         
  -1   3  28         37.85         41.97         2.50 o                         
   0   3  28         40.03         41.77         2.52 o                         
   1   3  28          1.42         -1.49         2.08 o                         
   2   3  28        272.33        259.69         5.96 o                         
   3   3  28          7.41          7.12         2.27 o                         
   4   3  28         30.95         40.48         3.06 o                         
  -6   4  28          0.03          3.65         2.23 o                         
  -5   4  28         58.13         49.69         2.80 o                         
  -4   4  28          0.16          0.22         1.85 o                         
  -3   4  28         84.68         71.90         2.71 o                         
  -2   4  28          1.08          6.05         2.43 o                         
  -1   4  28          0.94          4.97         2.06 o                         
   0   4  28          6.47          9.79         2.16 o                         
   1   4  28          7.04          7.22         2.38 o                         
   2   4  28         26.17         34.55         3.44 o                         
   3   4  28         55.55         54.86         3.70 o                         
  -2   5  28          0.06         -0.86         2.64 o                         
  -1   5  28         35.30         36.30         3.99 o                         
  -7   0  29          2.35         -3.24         3.24 o                         
  -5   0  29         10.92         15.96         3.37 o                         
  -3   0  29         48.77         46.94         3.93 o                         
  -1   0  29        447.66        449.25        11.21 o                         
   1   0  29         27.75         34.82         4.58 o                         
   3   0  29          5.18         10.27         4.43 o                         
   5   0  29         82.74         78.58         5.27 o                         
  -8   1  29         40.89         35.35         3.07 o                         
  -7   1  29         12.35         13.88         2.34 o                         
  -6   1  29          0.35          0.54         2.39 o                         
  -5   1  29         11.41         13.25         2.66 o                         
  -4   1  29          4.32          2.32         2.50 o                         
  -3   1  29          2.70          6.58         2.50 o                         
  -2   1  29         29.19         25.66         2.65 o                         
  -1   1  29         53.40         54.08         3.28 o                         
   0   1  29         41.82         40.65         2.96 o                         
   1   1  29         16.66         11.68         2.69 o                         
   2   1  29         31.45         33.94         3.26 o                         
   3   1  29          3.13          4.45         2.59 o                         
   4   1  29         16.81         12.65         2.83 o                         
   5   1  29          1.25          0.94         2.89 o                         
  -7   2  29          2.30          1.19         2.08 o                         
  -6   2  29          0.09          0.18         2.18 o                         
  -5   2  29         18.35         30.83         4.12 o                         
  -4   2  29         26.89         33.11         2.72 o                         
  -3   2  29         46.42         45.43         2.60 o                         
  -2   2  29          9.62          8.34         2.30 o                         
  -1   2  29        140.35        145.24         3.94 o                         
   0   2  29         23.87         27.23         2.69 o                         
   1   2  29         22.97         25.56         2.73 o                         
   2   2  29         16.78         21.27         2.75 o                         
   3   2  29          3.32          2.56         2.23 o                         
   4   2  29         14.84         14.18         2.85 o                         
   5   2  29          0.51          4.08         3.42 o                         
  -7   3  29          4.54         15.59         3.25 o                         
  -6   3  29          1.94          7.37         2.09 o                         
  -5   3  29         64.43         64.21         3.42 o                         
  -4   3  29         10.91         13.07         2.24 o                         
  -3   3  29         88.56         86.44         2.99 o                         
  -2   3  29         16.11         15.22         4.49 o                         
  -1   3  29          5.06          3.91         3.25 o                         
   0   3  29          7.63          9.05         2.59 o                         
   1   3  29         30.43         28.65         3.74 o                         
   2   3  29          8.75          8.18         2.34 o                         
   3   3  29         71.46         77.21         5.37 o                         
   4   3  29          0.00          3.99         2.79 o                         
  -5   4  29         42.48         43.73         3.46 o                         
  -4   4  29          1.16          3.18         2.64 o                         
  -3   4  29         10.42          9.21         2.71 o                         
  -2   4  29         79.76         80.70         4.04 o                         
  -1   4  29         12.43         14.38         2.09 o                         
   0   4  29          0.07         -0.87         2.11 o                         
   1   4  29          1.45          3.33         2.24 o                         
   2   4  29         60.35         60.94         4.14 o                         
  -8   0  30         98.94         91.72         8.41 o                         
  -6   0  30          8.79          9.32         3.54 o                         
  -4   0  30        154.11        167.43         8.16 o                         
  -2   0  30         50.58         57.83         4.42 o                         
   0   0  30         15.16         28.24         5.44 o                         
   2   0  30         28.31         30.72         4.78 o                         
   4   0  30          5.85          6.94         4.01 o                         
  -7   1  30          7.37          6.04         2.34 o                         
  -6   1  30          0.84          0.65         2.42 o                         
  -5   1  30          1.67          0.03         2.49 o                         
  -4   1  30          1.01          3.97         2.49 o                         
  -3   1  30        164.48        155.97         4.65 o                         
  -2   1  30         70.32         73.76         3.27 o                         
  -1   1  30         65.76         62.72         3.79 o                         
   0   1  30          1.73         -2.27         3.01 o                         
   1   1  30         88.70         77.48         4.02 o                         
   2   1  30          0.29          0.61         2.58 o                         
   3   1  30        103.69        104.67         7.36 o                         
   4   1  30          2.73          1.48         2.90 o                         
  -7   2  30         21.83         20.15         2.21 o                         
  -6   2  30          4.61          4.86         2.25 o                         
  -5   2  30          0.04          2.00         2.29 o                         
  -4   2  30         11.29          6.84         3.18 o                         
  -3   2  30         33.98         39.07         4.77 o                         
  -2   2  30         10.13         11.13         2.35 o                         
  -1   2  30        116.99        103.15         5.20 o                         
   0   2  30         89.87         95.10         3.64 o                         
   1   2  30         24.63         19.62         2.48 o                         
   2   2  30         53.80         60.12         3.89 o                         
   3   2  30          6.38         -1.87         2.27 o                         
   4   2  30          8.34          3.50         2.76 o                         
  -6   3  30          0.57          0.27         2.07 o                         
  -5   3  30          0.59          1.39         2.13 o                         
  -4   3  30         24.27         25.37         2.67 o                         
  -3   3  30          8.40         13.91         2.64 o                         
  -2   3  30         41.37         54.01         2.65 o                         
  -1   3  30          0.80         -0.34         1.93 o                         
   0   3  30          1.72          0.42         2.63 o                         
   1   3  30         25.49         22.35         2.41 o                         
   2   3  30          2.02          5.12         3.74 o                         
   3   3  30          0.05          1.77         3.36 o                         
  -3   4  30         50.60         61.44         3.76 o                         
  -2   4  30          0.04          0.50         2.55 o                         
  -1   4  30         42.98         50.01         2.72 o                         
   0   4  30          3.20          4.11         2.43 o                         
  -7   0  31          9.75          7.71         4.50 o                         
  -5   0  31          8.97         12.11         3.32 o                         
  -3   0  31        347.98        321.80         8.55 o                         
  -1   0  31          0.35          3.57         3.73 o                         
   1   0  31          0.27          0.02         5.08 o                         
   3   0  31         69.08         70.29         5.47 o                         
  -7   1  31          4.03          6.05         2.44 o                         
  -6   1  31         10.55         13.44         2.77 o                         
  -5   1  31         39.97         29.93         5.22 o                         
  -4   1  31        141.22        133.69         6.45 o                         
  -3   1  31         15.97         20.08         2.63 o                         
  -2   1  31         48.16         63.52         3.33 o                         
  -1   1  31          0.17          2.28         2.43 o                         
   0   1  31         21.57         17.60         3.48 o                         
   1   1  31         28.62         22.94         3.39 o                         
   2   1  31         41.50         49.76         3.71 o                         
   3   1  31          0.82          2.55         2.92 o                         
   4   1  31         59.02         52.67         3.45 o                         
  -6   2  31         33.23         27.05         2.91 o                         
  -5   2  31         19.69         23.51         2.39 o                         
  -4   2  31          0.23          1.00         2.47 o                         
  -3   2  31          8.38          6.71         2.43 o                         
  -2   2  31         61.66         66.98         3.24 o                         
  -1   2  31          2.37          1.54         2.26 o                         
   0   2  31        117.04        119.44         5.34 o                         
   1   2  31         22.30         24.74         2.49 o                         
   2   2  31         25.73         31.81         2.75 o                         
   3   2  31         28.93         28.31         3.00 o                         
  -5   3  31          2.26          2.20         2.22 o                         
  -4   3  31         32.02         29.47         2.40 o                         
  -3   3  31         29.05         35.08         2.76 o                         
  -2   3  31         14.12         14.32         2.22 o                         
  -1   3  31         11.35         20.47         3.10 o                         
   0   3  31          0.60          3.60         2.48 o                         
   1   3  31         25.88         28.95         4.21 o                         
   2   3  31         12.26         10.52         3.56 o                         
  -6   0  32          1.75         -4.50         6.07 o                         
  -4   0  32         93.42         81.86         4.53 o                         
  -2   0  32         98.26         96.94         7.78 o                         
   0   0  32         16.59         14.60         6.13 o                         
   2   0  32          1.72         -3.71         3.71 o                         
  -6   1  32         37.73         31.53         3.50 o                         
  -5   1  32          1.57          0.64         2.63 o                         
  -4   1  32          0.01          4.45         2.98 o                         
  -3   1  32        168.21        169.80         6.55 o                         
  -2   1  32         15.74         14.53         2.64 o                         
  -1   1  32         21.59         28.70         2.74 o                         
   0   1  32         27.77         33.06         2.75 o                         
   1   1  32          6.62          5.36         3.17 o                         
   2   1  32         28.23         22.17         3.49 o                         
   3   1  32         42.16         34.60         4.86 o                         
  -5   2  32         59.68         51.00         4.48 o                         
  -4   2  32         14.38          9.92         2.62 o                         
  -3   2  32          8.86          3.04         2.44 o                         
  -2   2  32         16.49         17.63         2.46 o                         
  -1   2  32          2.65          5.80         2.58 o                         
   0   2  32          9.33          9.13         2.78 o                         
   1   2  32        114.58        114.41         5.82 o                         
   2   2  32          0.18          1.81         4.74 o                         
  -3   3  32          8.13          9.61         3.09 o                         
  -2   3  32          0.82          6.28         2.42 o                         
  -1   3  32         10.73         14.01         2.29 o                         
   0   3  32         32.81         41.82         3.62 o                         
  -5   0  33          6.87          8.82         4.32 o                         
  -3   0  33          2.86         -0.99         4.09 o                         
  -1   0  33        197.37        193.94        10.66 o                         
   1   0  33         89.78         92.49         5.75 o                         
  -5   1  33         69.83         47.63         3.23 o                         
  -4   1  33         28.15         27.92         2.82 o                         
  -3   1  33          2.23          6.21         3.17 o                         
  -2   1  33         61.51         56.43         3.34 o                         
  -1   1  33         15.71         19.30         4.40 o                         
   0   1  33         45.64         46.06         3.75 o                         
   1   1  33         40.53         41.73         4.59 o                         
   2   1  33          6.91          4.67         3.97 o                         
  -4   2  33         38.03         30.51         3.77 o                         
  -3   2  33          7.50          5.51         3.71 o                         
  -2   2  33          0.18         -0.39         2.54 o                         
  -1   2  33         25.84         24.70         2.85 o                         
   0   2  33          0.89         -2.39         2.39 o                         
  -4   0  34         19.12         14.81         5.19 o                         
  -2   0  34         84.78         64.93         5.40 o                         
   0   0  34        120.91        113.79         5.04 o                         
  -3   1  34          5.31         10.37         4.24 o                         
  -2   1  34          8.09          6.86         3.85 o                         
  -1   1  34         46.84         41.94         4.77 o                         
   0   1  34          0.01         -0.23         3.30 o                         
                                                                                
